# Supplementary material for: ERK1/2 signalling dynamics promote neural differentiation by regulating chromatin accessibility and the polycomb repressive complex
Source: PLoS Biol. 2022 Dec 1;20(12):e3000221. doi: 10.1371/journal.pbio.3000221 (PMC9746999; doi:10.1371/journal.pbio.3000221)
Supplement: S2 Table — During in vitro neural differentiation, ATAC-seq reveals that an increasing number of neural genes appear that are associated with open chromatin (as defined by proximity). By day 5 of differentiation, regions associated with 1,143 genes display increased accessibility by day 6 this increases to regions associated with 2,137 genes are open and by final day 8 regions associated with 4,001 genes are now more accessible. (XLSX) [file pbio.3000221.s008.xlsx]

## Sheet: Table S2
Genes associated with regions of increased chromatin accessibility during human in vitro neural differentiation
D8	D6	D5
LOC100130417	SAMD11	SKI
SAMD11	AGRN	PRDM16
AGRN	MXRA8	MEGF6
TTLL10	SKI	TP73
DVL1	PRDM16	CAMTA1
MXRA8	MEGF6	RERE
SSU72	TP73	GPR157
PRKCZ	LOC284661	UBE4B
SKI	AJAP1	PEX14
MORN1	CAMTA1	CASZ1
LOC100129534	RERE	MTOR
PLCH2	SLC2A5	NPPA
TTC34	GPR157	TNFRSF8
PRDM16	H6PD	VPS13D
MIR4251	UBE4B	KAZN
MEGF6	PEX14	PADI2
TP73	CASZ1	PAX7
LOC284661	MTOR	CAPZB
AJAP1	TNFRSF8	ECE1
ACOT7	VPS13D	ALPL
CAMTA1	SNORA59B	EPHB2
ERRFI1	KAZN	GRHL3
RERE	PADI2	MAN1C1
CA6	PAX7	FAM110D
SLC2A5	CAPZB	NKAIN1
GPR157	CDA	A3GALT2
H6PD	ECE1	CSMD2-AS1
UBE4B	ALPL	HIVEP3
PEX14	EPHB2	C1orf210
CASZ1	GRHL3	ERI3
MTOR	NIPAL3	RNF220
PTCHD2	FAM110D	MKNK1
NPPA	NUDC	EFCAB14-AS1
MFN2	WASF2	FAF1
TNFRSF8	SDC3	OSBPL9
TNFRSF1B	NKAIN1	SLC1A7
VPS13D	CSMD2-AS1	LRP8
SNORA59B	STK40	GLIS1
KAZN	MACF1	SSBP3
TMEM51	HIVEP3	MROH7
FHAD1	C1orf210	DAB1
PADI2	ERI3	HSD52
PADI1	RNF220	FGGY
MIR3972	MKNK1	LINC00466
ARHGEF10L	EFCAB14-AS1	CACHD1
KLHDC7A	TRABD2B	LEPR
PAX7	FAF1	PDE4B
CAPZB	OSBPL9	WLS
TMCO4	NRD1	TGFBR3
CDA	SLC1A7	BCAR3
KIF17	LRP8	ABCA4
EIF4G3	GLIS1	DPYD
ECE1	SSBP3	SYT6
ALPL	FAM151A	VANGL1
HSPG2	MROH7	ECM1
C1QC	PPAP2B	LOC343052
EPHB2	DAB1	FCRL2
GRHL3	LINC01135	KIRREL
NIPAL3	HSD52	KCNJ10
RUNX3	FGGY	VANGL2
MAN1C1	LOC101926964	SLAMF1
FAM110D	NFIA	ITLN2
NUDC	KANK4	DDR2
SLC9A1	LINC00466	RGS5
WASF2	ROR1	LMX1A
AHDC1	UBE2U	RXRG
PHACTR4	CACHD1	LINC01363
SDC3	LEPR	POU2F1
NKAIN1	PDE4B	CD247
FNDC5	GNG12-AS1	MPZL1
TRIM62	WLS	LOC100506023
ZNF362	LRRC7	SLC9C2
A3GALT2	NEGR1	TNR
CSMD2	TNNI3K	ACBD6
CSMD2-AS1	ST6GALNAC3	LINC01344
PSMB2	LOC101927587	LAMC2
THRAP3	SAMD13	C1orf21
STK40	DDAH1	KIF21B
GRIK3	TGFBR3	CACNA1S
EPHA10	EVI5	IGFN1
MACF1	BCAR3	NAV1
TRIT1	ABCA4	PTPRVP
SMAP2	LINC01057	SNRPE
MIR30C1	DPYD	PLEKHA6
KCNQ4	LINC01160	NFASC
HIVEP3	FAM212B	PIGR
C1orf210	WNT2B	PLXNA2
CDC20	SYT6	KCNH1
SZT2	NGF	ESRRG
PTPRF	VANGL1	MIR548F3
ERI3-IT1	SLC22A15	DISP1
ERI3	ATP1A1-AS1	TP53BP2
RNF220	IGSF3	CNIH3
PLK3	MIR942	DNAH14
MUTYH	VTCN1	ACBD3
MKNK1	LINC01525	C1orf95
TEX38	WARS2	ITPKB
EFCAB14-AS1	NOTCH2	ACTA1
CYP4A11	NBPF9#2	GALNT2
CYP4A22	NOTCH2NL	LOC149373
LINC01389	NBPF10	MIR5096
TRABD2B	NBPF13P	CHRM3
BEND5	NBPF25P#2	RGS7
AGBL4	RPRD2	KIF26B
ELAVL4	ECM1	CNST
FAF1	NPR1	DIP2C
OSBPL9	LOC343052	ADARB2
NRD1	SSR2	LOC101927964
RAB3B	INSRR	AKR1C8P
ZFYVE9	ARHGEF11	FAM208B
SCP2	FCRL2	SFMBT2
SLC1A7	KIRREL	PRPF18
LRP8	IFI16	FRMD4A
GLIS1	IGSF9	CUBN
SSBP3	KCNJ10	ST8SIA6
ACOT11	VANGL2	CACNB2
FAM151A	SLAMF1	MALRD1
MROH7	ITLN2	NEBL
PPAP2B	NOS1AP	PIP4K2A
DAB1	DDR2	ARMC4
DAB1-AS1	RGS5	MPP7
LINC01135	PBX1	SVIL
HSD52	LMX1A	KIAA1462
FGGY	RXRG	ZNF438
LOC101926964	LINC01363	TMEM72-AS1
NFIA	POU2F1	GPRIN2
INADL	CD247	PRKG1
KANK4	C1orf105	PCDH15
LINC00466	LOC100506023	CDH23
PGM1	SLC9C2	CHST3
ROR1	RABGAP1L	ASCC1
UBE2U	TNR	MCU
CACHD1	PAPPA2	USP54
LEPR	ASTN1	ADK
PDE4B	ACBD6	KAT6B
SGIP1	XPR1	ZNF503
GNG12	STX6	C10orf11
GNG12-AS1	LINC01344	KCNMA1
WLS	LAMC2	ZMIZ1
LRRC7	NMNAT2	ZCCHC24
NEGR1	RGL1	NRG3
LRRIQ3	COLGALT2	LDB3
TNNI3K	C1orf21	GLUD1
SLC44A5	HMCN1	RNLS
DLSTP1	KIF21B	HECTD2
ST6GALNAC3	CACNA1S	EXOC6
ST6GALNAC5	IGFN1	MYOF
AK5	NAV1	FFAR4
IFI44L	PTPRVP	DNTT
LOC101927587	LGR6	SLIT1-AS1
LOC101927560	ATP2B4	SLIT1
PRKACB	SNRPE	HPSE2
SAMD13	SOX13	PAX2
MCOLN3	PLEKHA6	FBXW4
DDAH1	LRRN2	C10orf76
COL24A1	NFASC	WBP1L
LINC01140	NUAK2	CNNM2
LRRC8C	CDK18	NEURL1-AS1
TGFBR3	PIGR	SH3PXD2A
EVI5	PLXNA2	COL17A1
TMED5	SYT14	SORCS1
BCAR3	KCNH1	ACSL5
ABCA4	DTL	VTI1A
MIR378G	ESRRG	TCF7L2
LINC01057	MIR548F3	AFAP1L2
SLC44A3	DISP1	SLC18A2
LOC729970	TP53BP2	CASC2
ALG14	CNIH3	GRK5
LOC101928241	DNAH14	PPAPDC1A
DPYD-AS1	ACBD3	FAM53B
DPYD	C1orf95	FAM53B-AS1
SNX7	ITPKB-IT1	ADAM12
LOC101928270	ITPKB	EBF3
PALMD	CDC42BPA	TCERG1L
FRRS1	ACTA1	INPP5A
LRRC39	GALNT2	ECHS1
VCAM1	LOC149373	HOTS
LOC102606465	DISC1	TRPM5
LINC01307	PCNXL2	KCNQ1
OLFM3	MIR5096	ART1
NTNG1	CHRM3	PPFIBP2
SLC6A17	MIR1273E	SCUBE2
RBM15	RGS7	ZNF143
CHI3L2	LOC339529	AMPD3
PGCP1	ZBTB18	MRVI1
LINC01160	KIF26B	GALNT18
FAM212B	CNST	MIR6124
KCND3	DIP2C	TEAD1
KCND3-AS1	LARP4B	SPON1
WNT2B	ADARB2	PSMA1
LOC100996251	LOC105376360	SOX6
SYT6	LOC101927964	PLEKHA7
NGF	AKR1C2	NAV2
VANGL1	AKR1C8P	NELL1
SLC22A15	FAM208B	DNAJC24
ATP1A1-AS1	PRKCQ	ELP4
LOC101929023	SFMBT2	PAX6
IGSF3	LOC101928272	ABTB2
PTGFRN	CELF2-AS2	EHF
MIR942	PRPF18	LDLRAD3
VTCN1	FRMD4A	EXT2
LINC01525	FAM107B	AMBRA1
SPAG17	RSU1	C11orf49
WARS2	CUBN	MADD
LOC101929147	ST8SIA6	GLYATL1
NOTCH2	CACNB2	DTX4
NBPF9#2	MALRD1	CD6
NOTCH2NL	NEBL	CD5
ITGA10	SPAG6	ASRGL1
NBPF10	PIP4K2A	FLRT1
CD160	KIAA1217	NRXN2
NBPF13P	PRTFDC1	EHBP1L1
BCL9	GAD2	LOC338694
NBPF25P#2	ARMC4	SHANK2-AS3
RPRD2	MPP7	ARAP1
ECM1	SVIL-AS1	FAM168A
CTSK	SVIL	MAP6
CELF3	KIAA1462	UVRAG
OAZ3	ZNF438	KCTD14
NPR1	PARD3	TENM4
LOC343052	CCNY	LOC101928944
IL6R	ZNF32-AS3	RAB30
KCNN3	TMEM72-AS1	CCDC83
SYT11	GPRIN2	ME3
SSR2	VSTM4	PRSS23
TTC24	PRKG1	FAT3
NTRK1	PCDH15	PIWIL4
INSRR	BICC1	PDGFD
ARHGEF11	FAM13C	LOC101928823
FCRL2	ANK3	ZBTB16
KIRREL	CTNNA3	CADM1
IFI16	PBLD	CEP164
IGSF9	COL13A1	DSCAML1
KCNJ10	PALD1	TMPRSS4
VANGL2	CDH23	MPZL3
SLAMF1	C10orf54	KMT2A
ITLN2	CHST3	TBCEL
FCRLB	ASCC1	UBASH3B
OLFML2B	MICU1	PKNOX2
NOS1AP	USP54	KIRREL3
DDR2	ADK	SNX19
RGS5	KAT6B	NTM
PBX1	ZNF503	OPCML
LMX1A	ZNF503-AS1	ERC1
RXRG	C10orf11	CACNA1C
UCK2	KCNMA1	TSPAN9
LINC01363	LINC00595	FGF6
POU2F1	ZMIZ1	ANO2
CD247	ZCCHC24	VWF
RCSD1	CCSER2	CD9
MPZL1	GRID1	GRIN2B
NME7	LDB3	LMO3
PRRX1	GLUD1	ST8SIA1
FMO6P	RNLS	SOX5
FMO2	LOC101926942	LINC00477
PRRC2C	LINC00502	KLHL42
C1orf105	HECTD2-AS1	CCDC91
LOC100506023	HECTD2	TMTC1
SLC9C2	EXOC6	CAPRIN2
RABGAP1L	MYOF	CPNE8
TNR	FFAR4	CNTN1
RFWD2	CYP2C19	PDZRN4
PAPPA2	SORBS1	PCED1B
ASTN1	DNTT	SCN8A
RASAL2	SLIT1	KRT75
ABL2	MARVELD1	SOAT2
FAM163A	LOXL4	ATF7
ACBD6	HPSE2	HOXC9
XPR1	PAX2	HOXC8
STX6	BTRC	HOXC4
CACNA1E	FBXW4	FLJ12825
LINC01344	C10orf76	LOC400043
LAMC1	CNNM2	LRIG3
LAMC2	NEURL1-AS1	PPM1H
NMNAT2	SH3PXD2A	FLJ41278
SMG7	SORCS3	LEMD3
RGL1	SORCS1	HMGA2
COLGALT2	XPNPEP1	LOC100129940
TSEN15	RBM20	ZDHHC17
C1orf21	ACSL5	SYT1
FAM129A	VTI1A	LOC643339
HMCN1	TCF7L2	CFAP54
MIR548F1	TDRD1	GLT8D2
BRINP3	AFAP1L2	CASC18
KCNT2	GFRA1	POLR3B
NEK7	SLC18A2	RFX4
MIR181A1HG	CASC2	CUX2
KIF21B	GRK5	PLBD2
CACNA1S	PPAPDC1A	RBM19
TMEM9	ATE1	TESC-AS1
IGFN1	CHST15	KSR2
PKP1	LHPP	SRRM4
CSRP1	FAM53B	LINC00934
NAV1	FAM53B-AS1	SPPL3
PTPRVP	CTBP2	TMEM120B
LGR6	FLJ37035	PITPNM2
PPP1R12B	ADAM12	LOC101927592
SYT2	MGMT	TMEM132C
ADORA1	EBF3	TMEM132D
ATP2B4	TCERG1L	ADGRD1
SNRPE	LINC01164	GALNT9
SOX13	INPP5A	LINC00540
PLEKHA6	ECHS1	TNFRSF19
LRRN2	AP2A2	SPATA13
NFASC	LSP1	ATP8A2
NUAK2	MRPL23-AS1	FLT1
KLHDC8A	HOTS	LINC00297
CDK18	TRPM5	KATNAL1
SLC26A9	KCNQ1	STARD13
SRGAP2C	ART1	TRPC4
SRGAP2	STIM1	ENOX1
PIGR	OR51T1	LINC01055
PLXNA2	PPFIBP2	EBPL
LAMB3	CYB5R2	DLEU7-AS1
SYT14	SCUBE2	DHRS12
HHAT	AMPD3	PCDH9
KCNH1	MRVI1	DACH1
RD3	GALNT18	LOC101927284
DTL	DKK3	CLYBL
PROX1	MIR6124	TMTC4
PTPN14	MICAL2	NALCN-AS1
LOC102723833	TEAD1	LINC01309
ESRRG	ARNTL	COL4A2
MIR548F3	SPON1	RASA3
C1orf140	PSMA1	SALL2
DISP1	SOX6	AJUBA
CAPN8	PLEKHA7	PSMB5
CAPN2	USH1C	DHRS4L1
TP53BP2	KCNC1	STXBP6
CNIH3	CSRP3	AKAP6
DNAH14	NAV2	NPAS3
ACBD3	SLC6A5	EGLN3
C1orf95	NELL1	MBIP
ITPKB	ANO3	SLC25A21
ITPKB-IT1	METTL15	CTAGE5
ADCK3	MPPED2	LINC00648
CDC42BPA	DNAJC24	FRMD6
SNAP47	ELP4	TXNDC16
WNT9A	PAX6	KIAA0586
WNT3A	DKFZp686K1684	LINC01500
OBSCN	CD59	DAAM1
ACTA1	ABTB2	RTN1
GALNT2	CAT	SIX1
AGT	EHF	PLEKHG3
C1orf198	CD44	FUT8
LOC101927604	FJX1	RAD51B
LOC149373	LDLRAD3	ACTN1
DISC1-IT1	PRR5L	DCAF5
DISC1	EXT2	SMOC1
PCNXL2	AMBRA1	SLC8A3
SLC35F3	C11orf49	RGS6
MIR5096	MADD	DPF3
LYST	MYBPC3	ELMSAN1
GPR137B	FNBP4	LIN52
ERO1B	PTPRJ	ESRRB
MTR	GLYATL1	STON2
CHRM3	DTX4	FLRT2
MIR1273E	SLC15A3	KCNK10
GREM2	CD6	TTC7B
RGS7	CD5	C14orf159
PLD5	ASRGL1	CCDC88C
LOC339529	MARK2	SLC24A4
ZBTB18	FLRT1	ITPK1
ADSS	EHBP1L1	PRIMA1
KIF26B	SPTBN2	SERPINA1
SMYD3	LRP5	EML1
CNST	MTL5	WDR25
ZNF496	ANO1	MEG3
DIP2C	SHANK2	LINC00524
LARP4B	SHANK2-AS3	MOK
WDR37	FAM168A	PPP1R13B
ADARB2	GDPD5	ASPG
PFKP	MAP6	GABRG3
LOC105376360	MOGAT2	PDCD6IPP2
LOC101927964	UVRAG	FMN1
LINC00703	KCTD14	RYR3
AKR1C2	TENM4	AVEN
AKR1C8P	LOC101928944	DPH6
FAM208B	PRCP	LOC145845
IL2RA	RAB30	MEIS2
PRKCQ	CCDC83	LOC101928227
LOC101928150	ME3	PAK6
SFMBT2	PRSS23	FRMD5
LOC101928272	TRIM64B	ATP8B4
CELF2-AS2	DISC1FP1	TMOD3
CELF2	FAT3	UNC13C
CELF2-AS1	PIWIL4	PRTG
USP6NL	CNTN5	LOC145783
CAMK1D	TRPC6	CGNL1
CCDC3	CEP126	ALDH1A2
PRPF18	PDGFD	ICE2
FRMD4A	DDX10	RORA
FAM107B	LOC101928823	LOC102723344
ITGA8	NCAM1	USP3
RSU1	TMPRSS5	HERC1
CUBN	ZBTB16	DAPK2
ST8SIA6	NNMT	CSNK1G1
STAM	CADM1	IGDCC3
CACNB2	CEP164	DENND4A
MALRD1	DSCAML1	MEGF11
PLXDC2	TMPRSS4	AAGAB
NEBL	AMICA1	ADPGK
C10orf113	MPZL3	LOXL1-AS1
CASC10	KMT2A	ARID3B
MLLT10	GRIK4	DNM1P35
BMI1	TBCEL	RCN2
SPAG6	UBASH3B	LINGO1
PIP4K2A	CLMP	TBC1D2B
ARMC3	PKNOX2	ANKRD34C-AS1
KIAA1217	CDON	TMC3-AS1
PRTFDC1	DCPS	BTBD1
GAD2	KIRREL3	ADAMTSL3
ACBD5	FLI1	AGBL1
ARMC4	SNX19	PLIN1
MPP7	NTM	SV2B
BAMBI	OPCML	ST8SIA2
C10orf126	B4GALNT3	C15orf32
SVIL-AS1	ERC1	MCTP2
SVIL	CACNA1C	ADAMTS17
KIAA1462	TSPAN9	AXIN1
ZNF438	PRMT8	WFIKKN1
NRP1	CCND2	LMF1
PARD3	FGF6	C1QTNF8
CREM	KCNA6	SLC9A3R2
CCNY	ANO2	NTN3
PCAT5	VWF	C16orf96
ZNF32-AS3	CD9	SEC14L5
LINC00841	RIMKLB	RBFOX1
TMEM72-AS1	APOLD1	CLEC16A
TMEM72	GSG1	TXNDC11
GPRIN2	EMP1	SNX29
FRMPD2	GRIN2B	MYH11
VSTM4	GUCY2C	XYLT1
C10orf128	EPS8	C16orf62
PRKG1	LMO3	IQCK
PCDH15	PLEKHA5	C16orf52
BICC1	ST8SIA1	HS3ST4
FAM13C	SOX5	KDM8
ANK3	LINC00477	FLJ21408
ARID5B	STK38L	KIAA0556
ZNF365	SMCO2	ITFG1
CTNNA3	KLHL42	LOC100507534
PBLD	CCDC91	ZNF423
TSPAN15	TMTC1	RPGRIP1L
COL13A1	CAPRIN2	FTO
H2AFY2	PKP2	GNAO1
LRRC20	CPNE8	MT2A
NODAL	CNTN1	NUP93
PALD1	PDZRN4	CPNE2
UNC5B	NELL2	CFAP20
CDH23	LOC100288798	LINC00922
C10orf105	PCED1B	RANBP10
C10orf54	METTL7A	HYDIN
CHST3	SCN8A	ZFHX3
ASCC1	KRT75	CFDP1
MICU1	ATF7	ADAMTS18
MCU	MIR196A2	WWOX
USP54	HOXC9	LINC01227
ADK	HOXC8	HSD17B2
KAT6B	HOXC4	GSE1
ZNF503	FLJ12825	LINC01082
ZNF503-AS1	LOC100240735	ZFPM1
C10orf11	LOC400043	PIEZO1
KCNMA1	COPZ1	CBFA2T3
KCNMA1-AS1	OS9	PITPNA
LINC00595	LOC100506869	RPA1
ZMIZ1-AS1	LRIG3	RTN4RL1
ZMIZ1	FAM19A2	SMG6
ZCCHC24	PPM1H	LOC284009
TSPAN14	RASSF3	RAP1GAP2
NRG3	FLJ41278	SCARNA21
RGR	WIF1	SHISA6
CCSER2	LEMD3	DNAH9
LINC01519	HMGA2	HS3ST3B1
GRID1	LOC100129940	CDRT7
LDB3	HELB	TNFRSF13B
GLUD1	GRIP1	FLJ35934
RNLS	LGR5	SPECC1
FAS	ZDHHC17	MYO18A
LIPA	CSRP2	NF1
SLC16A12	SYT1	MYO1D
LOC101926942	PPFIA2	ASIC2
XLOC_008559	C12orf50	TMEM132E
LINC00502	LOC643339	AP2B1
PCGF5	TMCC3	ACACA
HECTD2-AS1	FGD6	HNF1B
HECTD2	PGAM1P5	RARA
BTAF1	NTN4	SKAP1
CPEB3	CFAP54	HOXB2
EXOC6	ANKS1B	HOXB3
MYOF	MYBPC1	HOXB9
FFAR4	GNPTAB	LOC100288866
CYP2C19	LOC101929058	SPOP
SORBS1	C12orf42	FAM117A
ENTPD1	GLT8D2	CACNA1G
DNTT	CHST11	ABCC3
PIK3AP1	CASC18	ANKFN1
SLIT1-AS1	POLR3B	C17orf67
SLIT1	RFX4	MSI2
MORN4	LOC100287944	RNF43
MARVELD1	BTBD11	YPEL2
LOXL4	CMKLR1	CA4
HPSE2	FOXN4	BCAS3
PAX2	FAM222A	RGS9
BTRC	CUX2	PRKCA
FBXW4	BRAP	BPTF
C10orf76	PLBD2	LINC01483
WBP1L	RBM19	LINC00511
CNNM2	TBX5	LOC100134391
NEURL1-AS1	MED13L	LOC400620
NEURL1	TESC-AS1	SAP30BP
SH3PXD2A	KSR2	40057
COL17A1	SRRM4	RBFOX3
SORCS3	LINC00934	LOC101928738
LOC101927549	SPPL3	RPTOR
SORCS1	TMEM120B	BAIAP2
XPNPEP1	ABCB9	LOC100130370
RBM20	PITPNM2	BAHCC1
ACSL5	ZNF664-FAM101A	DLGAP1
VTI1A	NCOR2	L3MBTL4
TCF7L2	AACS	PTPRM
NRAP	TMEM132B	MTCL1
CASP7	LOC101927592	PRELID3A
NHLRC2	TMEM132C	LDLRAD4
TDRD1	GLT1D1	GREB1L
AFAP1L2	TMEM132D	TAF4B
GFRA1	RIMBP2	KCTD1
HSPA12A	ADGRD1	AQP4-AS1
ENO4	GALNT9	DSG4
SHTN1	FBRSL1	NOL4
SLC18A2	IL17D	FHOD3
EMX2OS	LINC00540	LINC00669
CASC2	LINC00327	KC6
PRDX3	TNFRSF19	RIT2
GRK5	SPATA13	SETBP1
RGS10	ATP8A2	SLC14A2
PPAPDC1A	FLT1	RNF165
MIR5694	LINC00297	SMAD2
WDR11-AS1	KATNAL1	CTIF
FGFR2	ALOX5AP	LIPG
ATE1	STARD13	WDR7
TACC2	MIR548F5	ONECUT2
HTRA1	DCLK1	NEDD4L
C10orf120	TRPC4	ALPK2
HMX2	STOML3	MALT1
CHST15	LHFP	CCBE1
LHPP	LINC00598	RNF152
FAM53B	ENOX1	BCL2
FAM53B-AS1	LINC01055	TSHZ1
CTBP2	ZC3H13	LINC00908
FLJ37035	KIAA0226L	R3HDM4
FANK1	EBPL	DOT1L
ADAM12	DLEU1	GNG7
MGMT	DLEU1-AS1	NFIC
EBF3	DLEU7-AS1	KDM4B
TCERG1L	DHRS12	RFX2
LINC01164	ATP7B	RAB3D
STK32C	NEK3	HOOK2
INPP5A	LOC101926897	ELL
CFAP46	DIAPH3	KLHL26
LINC01166	TDRD3	CRTC1
ADGRA1	PCDH9	ZNF101
KNDC1	PCDH9-AS2	LOC100420587
ADAM8	ATXN8OS	LOC284395
ECHS1	DACH1	TSHZ3
AP2A2	KLF12	LOC101927411
MUC5AC	LINC01038	RHPN2
MUC5B	GPC5	ITPKC
BRSK2	GPC6	LIPE-AS1
LSP1	LOC101927284	LINC01250
TNNT3	ABCC4	LINC01105
MRPL23	FARP1	LINC01247
MRPL23-AS1	UBAC2	LINC00299
HOTS	MIR623	HPCAL1
INS-IGF2	CLYBL	GREB1
TRPM5	PCCA	GACAT3
KCNQ1	TMTC4	FAM49A
KCNQ1-AS1	NALCN-AS1	KLHL29
KCNQ1DN	TPP2	HADHA
SLC22A18AS	LINC01309	DRC1
OSBPL5	LINC00551	FAM179A
ART1	MYO16	ALK
STIM1	COL4A1	CAPN13
OR51T1	COL4A2	LINC01317
DCHS1	LINC00403	LOC101929596
PPFIBP2	MCF2L	SLC8A1-AS1
CYB5R2	ADPRHL1	THADA
TUB	GAS6-AS1	SLC3A1
SCUBE2	RASA3	CAMKMT
DENND5A	SALL2	PRKCE
ZNF143	AJUBA	FSHR
AMPD3	PSMB5	EML6
MRVI1-AS1	DHRS4L1	COMMD1
MRVI1	STXBP6	SPRED2
GALNT18	STRN3	MEIS1
DKK3	AKAP6	LOC102800447
MIR6124	NPAS3	MIR3126
MICAL2	EGLN3	ANXA4
MICALCL	MBIP	EXOC6B
PARVA	SLC25A21	FBXO41
TEAD1	LINC00639	ALMS1P
LINC00958	CTAGE5	TET3
RASSF10	LOC644919	TACR1
ARNTL	LINC00648	KCNIP3
SPON1	MIR6076	FAM178B
RRAS2	LINC00640	KIAA1211L
PSMA1	FRMD6	AFF3
LOC102724957	TXNDC16	IL1R1
SOX6	CGRRF1	MERTK
PLEKHA7	PELI2	CNTNAP5
ABCC8	KIAA0586	LYPD6B
USH1C	DAAM1	CACNB4
KCNC1	RTN1	FMNL2
SERGEF	PRKCH	GALNT13
SAA1	FLJ22447	TANC1
CSRP3	KCNH5	CSRNP3
NAV2	PLEKHG3	G6PC2
NAV2-AS4	FUT8	LRP2
SLC6A5	RAD51B	MYO3B
NELL1	ACTN1	SLC25A12
GAS2	DCAF5	MLK7-AS1
CCDC179	SMOC1	HOXD8
ANO3	SLC8A3	MIR10B
LGR4	MAP3K9	HOXD3
METTL15	RGS6	HAGLR
MPPED2	DPF3	NEMP2
DNAJC24	ELMSAN1	CDK15
ELP4	LIN52	KIAA2012
PAX6	FLVCR2	SUMO1
DKFZp686K1684	TTLL5	BMPR2
KIAA1549L	ESRRB	LOC101927865
CD59	LRRC74A	SPAG16
ABTB2	POMT2	LINC00607
CAT	NRXN3	38047
ELF5	STON2	DIRC3
EHF	FLRT2	DNPEP
CD44	LINC01146	EPHA4
FJX1	KCNK10	PAX3
TRIM44	FOXN3	SGPP2
LDLRAD3	TDP1	ACSL3
COMMD9	TTC7B	COL4A4
PRR5L	C14orf159	SPHKAP
C11orf74	CCDC88C	GIGYF2
LRRC4C	CATSPERB	KCNJ13
EXT2	SLC24A4	DGKD
TSPAN18	ITPK1	AGAP1
MAPK8IP1	PRIMA1	IQCA1
AMBRA1	SERPINA1	LRRFIP1
C11orf49	DICER1	TWIST2
MADD	CCDC85C	HDAC4
MYBPC3	EML1	GAL3ST2
FNBP4	WDR25	LINC01237
PTPRJ	DLK1	PTPRA
P2RX3	MEG3	PLCB4
OR9Q1	LINC00524	SLX4IP
GLYATL1	MOK	MACROD2
DTX4	TRAF3	OVOL2
SLC15A3	PPP1R13B	DZANK1
CD6	ASPG	CFAP61
CD5	C14orf180	KIZ
MIR4488	AKT1	DNMT3B
SYT7	GPR132	PIGU
DAGLA	LOC283683	CEP250
ASRGL1	GABRG3	BLCAP
AHNAK	PDCD6IPP2	CTNNBL1
MARK2	APBA2	ZHX3
MACROD1	FMN1	PTPRT
FLRT1	RYR3	WFDC8
SLC22A11	AVEN	CDH22
NRXN2	DPH6	EYA2
EHBP1L1	DPH6-AS1	SULF2
PACS1	C15orf41	PREX1
SPTBN2	LOC145845	SPATA2
PC	MEIS2	LINC01429
TBX10	LOC101928227	LINC01524
ALDH3B1	BMF	DOK5
LRP5	PAK6	RBM38
MTL5	INAFM2	ZNF831
LOC338694	MIR4310	PHACTR3
CCND1	STARD9	CDH4
FGF3	FRMD5	DIDO1
ANO1	SORD	MYT1
PPFIA1	SEMA6D	LINC01549
SHANK2	LINC01491	HUNK
SHANK2-AS3	ATP8B4	URB1
FOLR1	TMOD3	MRPS6
CLPB	WDR72	CLDN14
ARAP1	UNC13C	TTC3
STARD10	PIGB	ERG
P2RY6	PRTG	LCA5L
FAM168A	LOC145783	B3GALT5
PLEKHB1	TCF12	DSCAM
SLCO2B1	CGNL1	BACE2
GDPD5	ALDH1A2	ZNF295-AS1
MAP6	LOC101928694	ABCG1
MOGAT2	ANXA2	PDE9A
UVRAG	ICE2	ADARB1
C11orf30	RORA	COL18A1
MYO7A	CA12	MICAL3
KCTD14	LOC102723344	TBX1
GAB2	USP3	TXNRD2
NARS2	HERC1	SNAP29
TENM4	DAPK2	AIFM3
LOC101928944	CSNK1G1	UPB1
PRCP	SLC51B	PIWIL3
RAB30	IGDCC3	MYO18B
DLG2	MEGF11	TTC28-AS1
SYTL2	LINC01169	TTC28
CCDC83	SMAD6	CCDC117
ME3	AAGAB	ZNRF3
PRSS23	IQCH-AS1	KREMEN1
LOC100506368	MAP2K5	NF2
RAB38	CORO2B	SF3A1
TRIM64B	MIR548H4	MORC2
DISC1FP1	THSD4-AS1	LIMK2
FAT3	THSD4	LARGE
MTNR1B	MYO9A	LINC01399
SLC36A4	LOXL1-AS1	TOM1
PIWIL4	STOML1	CARD10
MAML2	ARID3B	GGA1
CNTN5	DNM1P35	ARFGAP3
ARHGAP42	RCN2	SCUBE1
TRPC6	LINGO1	KIAA1644
CEP126	TBC1D2B	ATXN10
TMEM123	ANKRD34C-AS1	WNT7B
PDGFD	TMC3-AS1	CELSR1
ELMOD1	BTBD1	GRAMD4
SLC35F2	ADAMTSL3	TBC1D22A
EXPH5	AKAP13	LOC284930
DDX10	AGBL1	C22orf34
ZC3H12C	MRPS11	ITPR1
DIXDC1	HAPLN3	SSUH2
PLET1	ABHD2	SRGAP3
LOC283140	ZNF710	TTLL3
LOC101928823	SV2B	WNT7A
NCAM1	ST8SIA2	FGD5
DRD2	C15orf32	SH3BP5
TMPRSS5	LINC01580	GALNT15
ZBTB16	MCTP2	RARB
NNMT	ADAMTS17	CNOT10
CADM1	ALDH1A3	CRTAP
PCSK7	AXIN1	LOC101928135
BACE1	WFIKKN1	CTDSPL
CEP164	C1QTNF8	HIGD1A
DSCAML1	ERVK13-1	ACKR2
TMPRSS4	C16orf96	ANO10
TMPRSS4-AS1	SEC14L5	TCAIM
AMICA1	RBFOX1	BSN
MPZL3	USP7	MAPKAPK3
KMT2A	CLEC16A	POC1A
PHLDB1	PRM3	MUSTN1
TREH	LITAF	CACNA1D
PVRL1	TXNDC11	CACNA2D3
OAF	SNX29	ERC2
GRIK4	C16orf45	IL17RD
TBCEL	NDE1	APPL1
MIR100HG	XYLT1	ABHD6
UBASH3B	CLEC19A	PXK
CLMP	C16orf62	FHIT
PKNOX2	IQCK	ATXN7
CDON	DNAH3	PRICKLE2
DCPS	CRYM	MAGI1
ST3GAL4	METTL9	SLC25A26
KIRREL3	C16orf52	FAM19A1
ETS1	MIR548AA2	ROBO1
FLI1	PRKCB	HTR1F
TMEM45B	HS3ST4	PLCXD2
ST14	KDM8	PHLDB2
ADAMTS8	FLJ21408	C3orf52
SNX19	KIAA0556	LOC101929717
NTM	GPT2	BOC
OPCML	LOC100507534	KIAA1407
IGSF9B	ZNF423	ZBTB20
LOC100128239	NOD2	PDIA5
IQSEC3	LINC01571	ADCY5
LOC574538	RPGRIP1L	MYLK
SLC6A13	FTO	KALRN
B4GALNT3	GNAO1	ITGB5
NINJ2	NUP93	HEG1
ERC1	CPNE2	CHST13
LINC00942	DRC7	CHCHD6
FBXL14	CFAP20	MGLL
LRTM2	CDH8	EEFSEC
DCP1B	CDH11	CPNE4
CACNA1C	LINC00922	BFSP2
TSPAN9	KCTD19	EPHB1
PRMT8	LRRC36	ESYT3
CRACR2A	HYDIN	PIK3CB
CCND2	LINC01572	CLSTN2
FGF6	ZFHX3	SPSB4
KCNA6	LOC101928035	ARHGEF26-AS1
ANO2	CLEC18B	ARHGEF26
VWF	CFDP1	PLCH1
CD9	ADAMTS18	LEKR1
CD4	VAT1L	VEPH1
GPR162	WWOX	CLDN11
RIMKLB	LOC102724084	TMEM212-AS1
RNU6-19P	LINC01227	FNDC3B
LRP6	PRCAT47	KLHL6
APOLD1	HSD17B2	YEATS2
GSG1	CDH13	ETV5
EMP1	GSE1	TPRG1
GRIN2B	C16orf74	FGF12-AS1
GUCY2C	LINC01082	LMLN
LINC01489	LINC01081	RGS12
RERG	ZFPM1	STX18-AS1
PTPRO	PIEZO1	PPP2R2C
EPS8	LOC400558	S100P
LMO3	RPH3AL	SORCS2
PIK3C2G	ABR	AFAP1-AS1
PLCZ1	PITPNA	AFAP1
PLEKHA5	RTN4RL1	ABLIM2
PDE3A	SMG6	ACOX3
ABCC9	LOC284009	WDR1
ST8SIA1	RAP1GAP2	CLNK
SOX5	ZZEF1	MIR572
LOC101928471	MINK1	LINC00504
LINC00477	NLRP1	SLIT2
ITPR2	ALOX15P1	KCNIP4
C12orf71	SCARNA21	PPARGC1A
STK38L	STX8	SEL1L3
SMCO2	GAS7	TBC1D1
KLHL42	MYHAS	GABRB1
PTHLH	SHISA6	SCFD2
CCDC91	DNAH9	LOC100506444
TMTC1	LINC00670	KDR
CAPRIN2	HS3ST3A1	TMEM165
DDX11-AS1	HS3ST3B1	EPHA5
BICD1	CDRT7	SHROOM3
FGD4	TNFRSF13B	FRAS1
PKP2	MPRIP	LINC01088
CPNE8	PLD6	ANTXR2
KIF21A	PEMT	SCD5
SLC2A13	LLGL1	GPAT3
CNTN1	SPECC1	LOC101928978
PDZRN4	KSR1	ARHGAP24
YAF2	TMEM97	SPARCL1
NELL2	PHF12	HERC6
DBX2	RAB11FIP4	CCSER1
LOC100288798	MYO1D	GRID2
SLC38A4	ASIC2	BMPR1B
PCED1B	TMEM132E	UNC5C
RAPGEF3	AP2B1	STPG2-AS1
COL2A1	ACACA	GSTCD
PFKM	HNF1B	COL25A1
KMT2D	IKZF3	ALPK1
TUBA1C	RARA	QRFPR
DIP2B	KRT13	IL21-AS1
METTL7A	KRT9	JADE1
POU6F1	MIR6780A	LINC00499
GALNT6	MGC57346-CRHR1#2	MAML3
SCN8A	WNT9B	INPP4B
KRT7	ITGB3	GATB
KRT75	SNX11	LOC100996286
SOAT2	SKAP1	TMEM154
ATF7	HOXB2	ARFIP1
MIR196A2	HOXB3	GUCY1A3
HOXC9	HOXB9	PALLD
HOXC8	TTLL6	GALNTL6
HOXC5	LOC100288866	STOX2
HOXC4	SPOP	SORBS2
FLJ12825	FAM117A	SLC6A18
LOC100240735	CACNA1G	CTD-2201E9.1
LOC400043	PCTP	SEMA5A
COPZ1	ANKFN1	LOC285692
LOC102724050	MSI2	PRLR
TESPA1	CUEDC1	EGFLAM-AS4
LRP1-AS	BZRAP1	GHR
LRP1	RNF43	ARL15
OS9	YPEL2	GZMK
LOC100506869	CA4	PDE4D
LRIG3	BCAS3	MCCC2
FAM19A2	TANC2	LINC01331
PPM1H	RGS9	IQGAP2
SRGAP1	AXIN2	PDE8B
TBK1	PRKCA	LHFPL2
RASSF3	PRKCA-AS1	LINC01455
GNS	PITPNC1	SERINC5
FLJ41278	BPTF	LINC01338
WIF1	ABCA9	FAM172A
LEMD3	ABCA5	KIAA0825
LOC100507065	MAP2K6	ELL2
RPSAP52	LINC01483	LOC101929710
HMGA2	LINC00673	HRAT56
LOC100129940	LINC00511	PRDM6
IRAK3	SLC39A11	ZNF608
HELB	SDK2	LOC101927421
GRIP1	LOC100134391	ACSL6
LOC101927901	LOC400620	FSTL4
IL26	SLC9A3R1	JADE2
CPM	LLGL2	C5orf66
FRS2	SAP30BP	TGFBI
BEST3	MXRA7	SPOCK1
CNOT2	40057	GFRA3
PTPRR	LOC101928674	ARHGAP26
LGR5	PGS1	SH3TC2
TRHDE	RBFOX3	SLC26A2
ZDHHC17	LOC101928738	CAMK2A
CSRP2	CARD14	GLRA1
NAV3	RPTOR	CTB-12O2.1
SYT1	TMEM105	LINC01470
PTPRQ	BAHCC1	GRIA1
PPFIA2	RFNG	SLIT3
TMTC2	DLGAP1-AS4	LOC728095
C12orf50	DLGAP1	DOCK2
POC1B	MIR3976HG	LOC285593
LOC643339	L3MBTL4	LINC01411
PLXNC1	PTPRM	COL23A1
TMCC3	MTCL1	DUSP22
FGD6	PRELID3A	GMDS
PGAM1P5	LDLRAD4	CDYL
NTN4	GREB1L	LOC101927950
CFAP54	C18orf8	F13A1
ANKS1B	LOC729950	RIOK1
MYBPC1	ZNF521	SMIM13
GNPTAB	TAF4B	NEDD9
IGF1	KCTD1	GFOD1
PAH	AQP4-AS1	GMPR
LOC101929058	DSG4	ATXN1
C12orf42	NOL4	LOC101928519
NT5DC3	DTNA	E2F3
C12orf73	MAPRE2	CASC15
GLT8D2	MOCOS	FAM65B
CHST11	FHOD3	LRRC16A
KCCAT198	TPGS2	HCG22#5
CASC18	KIAA1328	MIR219A1#2
NUAK1	CELF4	ITPR3
CKAP4	LINC00669	ANKS1A
POLR3B	KC6	CMTR1
RFX4	LINC00907	BTBD9
LOC100505978	RIT2	FOXP4
LOC100287944	LINC01478	TFEB
BTBD11	SETBP1	TRERF1
WSCD2	SLC14A2	MRPL14
CMKLR1	RNF165	SUPT3H
SART3	SMAD2	RNU6-71P
SVOP	CTIF	DST
FOXN4	SMAD7	COL19A1
UBE3B	LIPG	COL9A1
FAM222A	MYO5B	KCNQ5
CCDC63	MAPK4	CD109
CUX2	DCC	CEP162
BRAP	WDR7	ANKRD6
HECTD4	ONECUT2	EPHA7
TPCN1	NEDD4L	LIN28B
PLBD2	ALPK2	SOBP
LINC01234	MALT1	LACE1
RBM19	RAX	FOXO3
TBX5	CCBE1	METTL24
MED13L	CDH20	ROS1
RNFT2	RNF152	TRDN
FBXW8	ZCCHC2	PDE7B
TESC	BCL2	MAP7
TESC-AS1	LOC643542	LOC100132735
KSR2	LOC101060542	UTRN
SRRM4	FBXO15	PPP1R14C
LINC00934	C18orf63	CNKSR3
CCDC60	LOC101927606	TIAM2
CIT	ZNF407	AGPAT4
SPPL3	TSHZ1	PARK2
TMEM120B	ZNF516	PACRG
WDR66	LINC00908	PACRG-AS1
ABCB9	NFATC1	PDE10A
MIR4304	KCNG2	RPS6KA2
PITPNM2	ADNP2	FRMD1
RILPL1	R3HDM4	CYP2W1
DNAH10	ARID3A	MAD1L1
CCDC92	STK11	IQCE
ZNF664	DOT1L	RADIL
ZNF664-FAM101A	LMNB2	COL28A1
NCOR2	GNG7	THSD7A
AACS	NFIC	DGKB
TMEM132B	SH3GL1	DNAH11
LINC00944	KDM4B	RAPGEF5
LINC00943	RAB3D	KIAA0087
LOC101927592	EPS15L1	HOXA3
TMEM132C	LOC100420587	HOXA-AS3
GLT1D1	LOC284395	HOXA6
TMEM132D	TSHZ3	HIBADH
RIMBP2	LOC101927411	CREB5
ADGRD1	LOC400684	CPVL
LOC338797	RHPN2	LOC401320
GALNT9	PEPD	ADCYAP1R1
LOC100130238	PAK4	BMPER
FBRSL1	NCCRP1	AMPH
LRCOL1	LIPE-AS1	POU6F2
IL17D	MEIS3	GLI3
LINC01046	ZNF350-AS1	ABCA13
LINC00540	SNTG2	LINC01445
SGCG	LINC01250	TYW1
SACS	TRAPPC12	AUTS2
LINC00327	LINC01105	MAGI2
TNFRSF19	LOC400940	SEMA3C
MIPEP	LINC01247	SEMA3A
SPATA13	RNF144A	SEMA3D
ATP8A2	LINC00299	TP53TG1
WASF3	MBOAT2	CDK14
GPR12	ASAP2	CDK6
MTIF3	HPCAL1	PON1
FLT1	ATP6V1C2	ASB4
LINC00297	GREB1	LMTK2
KATNAL1	LOC100506457	COL26A1
ALOX5AP	NBAS	CUX1
B3GLCT	GACAT3	SLC26A5
EEF1DP3	FAM49A	RELN
KL	LAPTM4A	DLD
STARD13	KLHL29	LAMB1
RFC3	HADHA	HRAT17
LINC00457	DRC1	TSPAN12
NBEA	DPYSL5	SND1
MIR548F5	FOSL2	CPA2
DCLK1	FAM179A	CEP41
SERTM1	ALK	FLJ40288
TRPC4	LINC01317	WDR91
LINC00366	LOC101929596	SLC37A3
STOML3	SLC8A1-AS1	ADCK2
LHFP	EML4	OR6V1
COG6	THADA	LINC00996
LINC00598	SLC3A1	AGAP3
FOXO1	CAMKMT	GALNT11
DGKH	PRKCE	KMT2C
LINC00400	TTC7A	ERICH1
ENOX1	LOC101927043	CSMD1
SERP2	FSHR	MCPH1-AS1
GTF2F2	NRXN1	MSRA
LINC01055	EML6	DLC1
SIAH3	SPRED2	MICU3
ZC3H13	MEIS1	SLC18A1
KIAA0226L	LOC101060019	SLC39A14
LINC01198	LOC102800447	BIN3-IT1
EBPL	GFPT1	DOCK5
DLEU1	ANXA4	EBF2
DLEU1-AS1	EXOC6B	NRG1
DLEU7-AS1	NAT8	UNC5D
GUCY1B2	ALMS1P	MIR1268A#3
WDFY2	NAT8B	LINC01605
DHRS12	TET3	LOC101929622
ATP7B	TACR1	TACC1
NEK3	LRRTM4	ADAM18
MRPS31P5	TCF7L1	ZMAT4
LINC00558	ATOH8	SFRP1
LOC101926897	KCNIP3	LOC101929268
DIAPH3	TMEM127	SNTG1
TDRD3	CNNM4	XKR4
LINC00358	VWA3B	LOC102724623
PCDH9	KIAA1211L	ADHFE1
PCDH9-AS2	AFF3	CPA6
ATXN8OS	RNF149	EYA1
LINC00348	RFX8	KCNB2
DACH1	IL1R1	RDH10
KLF12	SLC9A4	MIR2052HG
LINC00347	UXS1	TRIQK
TBC1D4	LIMS1	LINC00535
LMO7	MIR4435-2HG	CPQ
MYCBP2	MERTK	LOC101927066
EDNRB	FBLN7	SNX31
LINC00446	ACTR3	GRHL2
RNF219-AS1	DPP10	NCALD
LINC00331	INSIG2	SAMD12-AS1
LINC01038	CFAP221	COL14A1
LINC00382	RALB	FER1L6-AS2
LINC00333	GLI2	ASAP1
MIR4500HG	CLASP1	TG
LINC00380	CNTNAP5	SLA
GPC5	GPR39	NDRG1
GPC6	MIR7853	GPR20
DCT	NCKAP5	ZC3H3
LOC101927284	MGAT5	DOCK8
ABCC4	ZRANB3	DMRT1
MBNL2	DARS-AS1	GLIS3
FARP1	THSD7B	SLC1A1
DOCK9	NXPH2	PTPRD
UBAC2	ARHGAP15	BNC2
MIR623	LOC101928386	MLLT3
CLYBL	ZEB2	TMEM8B
LOC101927437	LINC01412	FBXO10
ZIC5	KIF5C	SHB
PCCA	LYPD6B	CNTNAP3P2
TMTC4	LYPD6	TMEM2
NALCN-AS1	CACNB4	TLE4
MIR4705	FMNL2	LINC01507
TPP2	GALNT13	TLE1
METTL21EP	TANC1	NTRK2
LINC01309	RBMS1	LOC101927623
LINC00551	FIGN	ROR2
LINC00443	CSRNP3	BICD2
FAM155A	STK39	ZNF484
ABHD13	G6PC2	WNK2
MYO16	LRP2	FAM120A
LINC00676	MYO3B	PHF2
COL4A1	METAP1D	C9orf3
COL4A2	RAPGEF4	PTCH1
LINC00403	MLK7-AS1	LOC158435
LINC01070	HOXD8	MIR548Q
TUBGCP3	HOXD-AS2	AKAP2
ATP11A	MIR10B	MIR7702
MCF2L	HOXD3	RGS3
ADPRHL1	HAGLR	COL27A1
TMCO3	MTX2	DFNB31
GAS6-AS1	LOC100130691	TNC
RASA3	PDE11A	PAPPA
SALL2	LOC101927156	DAB2IP
AJUBA	FRZB	TTLL11
PSMB5	TFPI	LMX1B
SLC7A8	NEMP2	ASS1
MYH7	TMEFF2	LAMC3
DHRS4L1	ANKRD44	MED27
STXBP6	PLCL1	C9orf171
MIR548AI	CASP8	AK8
PRKD1	STRADB	VAV2
STRN3	CDK15	RXRA
AKAP6	KIAA2012	KCNT1
NPAS3	SUMO1	ANOS1
EGLN3	PARD3B	MID1
RALGAPA1P	NRP2	NHS
MBIP	LOC101927865	SCML2
SLC25A21	ERBB4	PHEX
MIPOL1	SPAG16	ZFX-AS1
LINC00639	LINC00607	DMD
CTAGE5	MREG	EFHC2
FBXO33	38047	ZNF674
LOC644919	LINC01280	SHROOM4
LINC00871	IGFBP2	STARD8
MDGA2	DIRC3	SNX12
LINC00648	TNS1	HDAC8
MIR6076	PNKD	CHIC1
TRIM9	TTLL4	FTX
LINC00640	DNPEP	NRK
FRMD6	EPHA4	TSC22D3
GNG2	PAX3	COL4A6
TXNDC16	SGPP2	GUCY2F
CGRRF1	ACSL3	RGAG1
SAMD4A	CUL3	PAK3
GCH1	DOCK10	ZCCHC16
PELI2	RHBDD1	DOCK11
TMEM260	COL4A4	XIAP
OTX2-AS1	SPATA3	ENOX2
SLC35F4	PDE6D	FRMD7
ARID4A	DIS3L2	HS6ST2
KIAA0586	GIGYF2	GPC4
LINC01500	KCNJ13	GPC3
DAAM1	NGEF	AFF2
RTN1	ARL4C	MAMLD1
SIX1	SH3BP4	CD99L2
PRKCH	AGAP1
FLJ22447	IQCA1
SYT16	LRRFIP1
KCNH5	TWIST2
RHOJ	HDAC4
MTHFD1	BOK-AS1
PLEKHG3	D2HGDH
FUT8	GAL3ST2
RAD51B	LINC01237
ACTN1	STK35
DCAF5	TMC2
SUSD6	PTPRA
SMOC1	GFRA4
SLC8A3	ADAM33
MAP3K9	CDS2
PCNX	C20orf196
SIPA1L1	PLCB1
RGS6	PLCB4
DPF3	SNAP25-AS1
ELMSAN1	SLX4IP
LIN52	MIR6870
LTBP2	LOC101929413
PGF	MACROD2
JDP2	MACROD2-AS1
FLVCR2	RRBP1
TTLL5	OVOL2
ESRRB	LOC100130264
LRRC74A	CFAP61
IRF2BPL	RALGAPA2
POMT2	KIZ
NRXN3	LOC284788
CEP128	CST13P
TSHR	NOL4L
STON2	DNMT3B
FLRT2	ITCH
LOC101928767	PIGU
LINC01146	CEP250
KCNK10	EPB41L1
PTPN21	BLCAP
FOXN3	CTNNBL1
TDP1	VSTM2L
LINC00642	RPRD1B
TTC7B	DHX35
C14orf159	LOC339568
CCDC88C	ZHX3
PPP4R3A	PTPRT
CATSPERB	TOX2
SLC24A4	SDC4
ITPK1	WFDC8
PRIMA1	CDH22
FAM181A-AS1	EYA2
PPP4R4	SULF2
SERPINA2	LINC01522
SERPINA1	PREX1
DICER1	DDX27
CLMN	B4GALT5
LINC00341	SPATA2
AK7	FAM65C
CCDC85C	ATP9A
EML1	LINC01429
WDR25	LINC01524
DLK1	TSHZ2
MEG3	DOK5
LINC00524	BMP7
MOK	RBM38
TRAF3	RAB22A
EXOC3L4	APCDD1L-AS1
PPP1R13B	ZNF831
TDRD9	PHACTR3
ASPG	CDH4
C14orf180	TAF4
AKT1	NTSR1
CEP170B	DIDO1
GPR132	LOC100130587
JAG2	MYT1
C14orf80	LINC01549
LOC283683	LOC101927797
MKRN3	MAP3K7CL
MAGEL2	TIAM1
ATP10A	HUNK
LOC100128714	URB1
LINC00929	ITSN1
GABRG3	MRPS6
HERC2	KCNE1
PDCD6IPP2	RUNX1
APBA2	CLDN14
FAM189A1	HLCS
TJP1	TTC3
CHRNA7	ERG
FMN1	LCA5L
RYR3	B3GALT5
AVEN	DSCAM
CHRM5	BACE2
LOC101928174	RIPK4
DPH6	ZNF295-AS1
DPH6-AS1	UMODL1
C15orf41	ABCG1
CSNK1A1P1	SLC37A1
LOC145845	LOC101928233
MEIS2	PDE9A
LOC101928227	AGPAT3
SPRED1	ADARB1
FSIP1	COL18A1
GPR176	PCBP3
EIF2AK4	CECR2
BMF	MICAL3
PAK6	TXNRD2
PLCB2	SNAP29
INAFM2	AIFM3
MIR4310	YPEL1
STARD9	DRICH1
FRMD5	UPB1
SORD	PIWIL3
SEMA6D	SGSM1
LINC01491	MYO18B
SLC12A1	HPS4
FBN1	TTC28-AS1
ATP8B4	TTC28
GLDN	CCDC117
TMOD2	ZNRF3
TMOD3	KREMEN1
GNB5	NF2
MIR1266	MORC2
MYO5A	LIMK2
WDR72	SYN3
UNC13C	LARGE
PIGB	LINC01399
PRTG	TOM1
LOC145783	RBFOX2
TCF12	CARD10
CGNL1	GGA1
ALDH1A2	FAM83F
LIPC	TNRC6B
LOC101928694	NDUFA6-AS1
MYO1E	ARFGAP3
ANXA2	SCUBE1
ICE2	KIAA1644
RORA	ARHGAP8
TLN2	ATXN10
CA12	CELSR1
LOC102723344	GRAMD4
USP3	TBC1D22A
HERC1	LOC284930
DAPK2	C22orf34
CSNK1G1	CNTN4
TRIP4	IL5RA
SLC51B	ITPR1
RASL12	GRM7
IGDCC3	LMCD1
IGDCC4	SRGAP3
VWA9	TTLL3
DENND4A	ATP2B2
MEGF11	ATG7
DIS3L	FGD5
LINC01169	SH3BP5
SMAD6	GALNT15
AAGAB	RFTN1
IQCH-AS1	PLCL2
MAP2K5	LOC339862
ITGA11	KAT2B
CORO2B	UBE2E1
MIR548H4	RARB
PAQR5	LRRC3B
THSD4-AS1	RBMS3
THSD4	OSBPL10
MYO9A	CNOT10
GRAMD2	CRTAP
ADPGK	LOC101928135
NEO1	ARPP21
HCN4	STAC
LOXL1-AS1	LRRFIP2
STOML1	ITGA9
CCDC33	CTDSPL
ARID3B	HIGD1A
PPCDC	ACKR2
CSPG4	ANO10
ODF3L1	TCAIM
DNM1P35	MAP4
LOC101929439	KLHDC8B
SCAPER	BSN
RCN2	CAMKV
PEAK1	CACNA2D2
LINGO1	POC1A
TBC1D2B	WDR82
ACSBG1	MUSTN1
IREB2	CACNA1D
RASGRF1	CACNA2D3
ANKRD34C-AS1	ERC2
MTHFS	ARHGEF3
LINC01314	IL17RD
ARNT2	APPL1
TMC3-AS1	FLNB
CPEB1	ABHD6
HOMER2	PXK
BTBD1	FAM107A
ADAMTSL3	FHIT
ALPK3	PTPRG
PDE8A	CADPS
AKAP13	ATXN7
KLHL25	LINC00994
AGBL1	PRICKLE2
AGBL1-AS1	ADAMTS9
NTRK3	MAGI1
MRPS11	SLC25A26
HAPLN3	SUCLG2
ABHD2	FAM19A1
PLIN1	FOXP1
ZNF710	LINC00870
SV2B	PDZRN3
SLCO3A1	LOC101927296
ST8SIA2	ROBO2
C15orf32	ROBO1
CHD2	CADM2
RGMA	LINC00506
LINC01580	HTR1F
LINC01581	EPHA6
MCTP2	SENP7
LINC01197	ALCAM
NR2F2-AS1	BBX
NR2F2	LINC01215
IGF1R	MYH15
ADAMTS17	PLCXD2
CERS3-AS1	PHLDB2
CERS3	C3orf52
ALDH1A3	LOC101929717
PCSK6	BOC
TM2D3	CFAP44
AXIN1	SIDT1
WFIKKN1	KIAA2018
METRN	KIAA1407
MSLN	MIR4796
LMF1	ZBTB20
SSTR5	LSAMP
C1QTNF8	FSTL1
CACNA1H	PDIA5
BAIAP3	ADCY5
MAPK8IP3	MYLK
ZNF598	KALRN
SLC9A3R2	ITGB5
NTN3	HEG1
PDPK1	SLC12A8
ERVK13-1	ALDH1L1
PRSS33	CHST13
PRSS41	CHCHD6
SRL	PLXNA1
C16orf96	LOC101927123
SEC14L5	ABTB1
RBFOX1	MGLL
ABAT	EEFSEC
USP7	EFCC1
GRIN2A	COL6A4P2
CLEC16A	COL6A5
PRM3	CPNE4
LITAF	TMEM108-AS1
TXNDC11	BFSP2
SNX29	EPHB1
CPPED1	PIK3CB
SHISA9	COPB2
PARN	LOC100507291
C16orf45	RBP1
NDE1	CLSTN2
MYH11	SPSB4
ABCC1	TFDP2
XYLT1	PLS1
SYT17	SLC9A9
CLEC19A	WWTR1
C16orf62	AADACL2-AS1
IQCK	ARHGEF26-AS1
DNAH3	ARHGEF26
CRYM	PLCH1
METTL9	KCNAB1
OTOA	LEKR1
C16orf52	VEPH1
MIR548AA2	PQLC2L
USP31	SCHIP1
PRKCB	IL12A-AS1
CACNG3	PPM1L
HS3ST4	OTOL1
KDM8	LINC01324
NSMCE1	MECOM
FLJ21408	CLDN11
KIAA0556	TMEM212
SNX29P2	TMEM212-AS1
LOC388242	FNDC3B
SRCAP	NLGN1
ZNF629	MIR548AY
MIR762HG	LINC00578
MYLK3	KCCAT211
GPT2	LOC101928882
ITFG1	KLHL6
LOC100507534	YEATS2
ABCC12	EIF2B5-AS1
ABCC11	TPRG1
MIR5095#2	TP63
ZNF423	FGF12-AS1
HEATR3	OPA1
ADCY7	LRRC15
NKD1	LOC100507391
NOD2	LMLN
SALL1	TMEM175
LINC01571	FGFRL1
RPGRIP1L	ZFYVE28
FTO	SH3BP2
MMP2	HTT
CES5A	RGS12
GNAO1	STX18
MT2A	STX18-AS1
NUP93	MSX1
HERPUD1	STK32B
CPNE2	PPP2R2C
CX3CL1	S100P
ADGRG1	SORCS2
DRC7	AFAP1-AS1
KIFC3	AFAP1
CFAP20	ABLIM2
PRSS54	ACOX3
SLC38A7	WDR1
CDH8	CLNK
CDH11	MIR572
LINC00922	LINC00504
CDH5	LOC101929095
CDH16	CC2D2A
CES3	PROM1
KCTD19	FAM184B
LRRC36	SLIT2
RANBP10	KCNIP4
TANGO6	PPARGC1A
CYB5B	LGI2
WWP2	SEL1L3
PDXDC2P	LOC102723828
MTSS1L	ARAP2
VAC14	TBC1D1
HYDIN	FAM114A1
AP1G1	TMEM156
PMFBP1	APBB2
LINC01572	COX7B2
ZFHX3	GABRB1
LINC01568	SCFD2
LOC101928035	LOC100506444
CLEC18B	TMEM165
GLG1	ADGRL3
CFDP1	EPHA5
ADAMTS18	YTHDC1
VAT1L	RUFY3
WWOX	CCDC158
MAFTRR	SHROOM3
LOC102724084	40787
LINC01227	FRAS1
PRCAT47	LINC01088
CMC2	ANTXR2
HSD17B2	LINC00575
CDH13	SCD5
NECAB2	GPAT3
DNAAF1	LOC101928978
COTL1	WDFY3
CRISPLD2	ARHGAP24
GSE1	MAPK10
C16orf74	MIR4452
LINC01082	PTPN13
LINC01081	AFF1
KLHDC4	SPARCL1
LOC400553	ABCG2
ZFPM1	HERC6
SNAI3	CCSER1
CTU2	GRID2
LOC339059	PDLIM5
PIEZO1	BMPR1B
CDT1	UNC5C
CBFA2T3	STPG2-AS1
LOC400558	STPG2
ANKRD11	TSPAN5
DPEP1	LOC100507053
RPH3AL	LOC101929468
FAM101B	TET2-AS1
VPS53	GSTCD
FAM57A	LEF1
NXN	COL25A1
ABR	CCDC109B
BHLHA9	EGF
MYO1C	ALPK1
PITPNA	ANK2
SCARF1	CAMK2D
WDR81	LINC01378
RPA1	PRDM5
RTN4RL1	QRFPR
SMG6	IL21-AS1
LOC284009	LINC01091
RAP1GAP2	JADE1
ZZEF1	LINC00499
SPNS3	MAML3
MINK1	SCOC
NLRP1	TBC1D9
LOC339166	RNF150
WSCD1	IL15
PITPNM3	INPP4B
ALOX15P1	HHIP
SPEM1	ANAPC10
POLR2A	C4orf51
SCARNA21	SLC10A7
NTN1	TTC29
STX8	DCLK2
USP43	FAM160A1
GAS7	LOC100996286
MYHAS	TMEM154
SHISA6	ARFIP1
DNAH9	FHDC1
LINC00670	KIAA0922
ELAC2	FGA
HS3ST3A1	GUCY1A3
COX10	TMA16
HS3ST3B1	MIR5684
CDRT7	TMEM192
CDRT4	PALLD
TRIM16	SH3RF1
NCOR1	LOC100506085
TNFRSF13B	MFAP3L
MPRIP	LINC01612
PLD6	GALNTL6
NT5M	TENM3
PEMT	DCTD
RAI1	STOX2
TOM1L2	SNX25
MYO15A	SORBS2
LLGL1	LOC339975
FLJ35934	AHRR
SLC5A10	LOC100506688
SPECC1	SLC6A18
KCNJ12	SLC6A3
KSR1	LOC100506858
NLK	CTD-2201E9.1
TMEM97	SEMA5A
FOXN1	LOC285692
NEK8	CTNND2
PHF12	TRIO
SEZ6	OTULIN
PIPOX	ANKH
MYO18A	FBXL7
SSH2	MYO10
LRRC37BP1	BASP1
NF1	CDH12
RAB11FIP4	PDZD2
COPRS	AMACR
MYO1D	AGXT2
ASIC2	PRLR
TMEM132E	EGFLAM-AS4
AP2B1	EGFLAM
MMP28	LINC01265
ACACA	GHR
HNF1B	HCN1
ARHGAP23	ITGA1
SRCIN1	ITGA2
LASP1	ARL15
IKZF3	LOC102467080
ORMDL3	GZMK
THRA	IL31RA
RARA	IL6ST
TOP2A	ANKRD55
KRT13	C5orf67
KRT9	PDE4D
ACLY	NDUFAF2
STAT5B	ZSWIM6
MIR6780A	LOC101928651
VAT1	MAST4
MEOX1	MCCC2
MPP2	MAP1B
FAM171A2	LOC102477328
GFAP	ARHGEF28
MAP3K14	LINC01331
MGC57346-CRHR1#2	ENC1
MAPT-AS1	IQGAP2
WNT3	PDE8B
WNT9B	AP3B1
ITGB3	LHFPL2
NPEPPS	ARSB
TBKBP1	LINC01455
CDK5RAP3	SERINC5
SNX11	RASGRF2
SKAP1	SSBP2
HOXB2	LINC01338
HOXB3	MEF2C
HOXB9	ADGRV1
TTLL6	MIR548AO
LOC100288866	FAM172A
SPOP	KIAA0825
SLC35B1	ELL2
FAM117A	LOC101929710
PDK2	CHD1
ACSF2	LOC102467213
MYCBPAP	EFNA5
CACNA1G	FER
ABCC3	TMEM232
CA10	APC
PCTP	MCC
ANKFN1	LOC101927078
C17orf67	SEMA6A
DGKE	LINC00992
MSI2	HRAT56
CUEDC1	PRDM6
BZRAP1	ZNF608
RNF43	LOC101927421
YPEL2	FBN2
VMP1	ACSL6
CA4	PDLIM4
PPM1D	C5orf56
BCAS3	FSTL4
2010-03-01	JADE2
MIR548W	C5orf66
TANC2	TGFBI
DCAF7	TRPC7
TEX2	SPOCK1
RGS9	GFRA3
AXIN2	SIL1
CEP112	NRG2
PRKCA	DIAPH1
PRKCA-AS1	ARHGAP26-AS1
CACNG4	ARHGAP26
PITPNC1	KCTD16
BPTF	PRELID2
ARSG	PPP2R2B
WIPI1	STK32A
ABCA9	SH3TC2
ABCA5	SLC26A2
MAP2K6	SLC6A7
LINC01483	CAMK2A
LINC00673	GLRA1
LINC00511	CTB-12O2.1
SLC39A11	LINC01470
C17orf80	GRIA1
SDK2	GALNT10
LOC100134391	TIMD4
LOC400620	EBF1
LINC00469	ADRA1B
DNAI2	TENM2
C17orf77	WWC1
SLC9A3R1	LOC728095
TMEM104	SLIT3
KIAA0195	DOCK2
LLGL2	FAM196B
SAP30BP	KCNIP1
FBF1	RANBP17
RHBDF2	STK10
MXRA7	NEURL1B
2009-09-01	LOC101928093
FLJ45079	ERGIC1
LOC101928674	CREBRF
PGS1	LOC285593
TIMP2	LINC01485
CEP295NL	LINC01411
LGALS3BP	UNC5A
RBFOX3	COL23A1
LOC101928738	RUFY1
TBC1D16	RASGEF1C
CARD14	DUSP22
RPTOR	GMDS
BAIAP2	SLC22A23
SLC38A10	CDYL
LINC00482	FARS2
TMEM105	LOC101927950
LOC100130370	F13A1
BAHCC1	RIOK1
ASPSCR1	SMIM13
RFNG	NEDD9
FOXK2	GFOD1
RAB40B	MCUR1
TBCD	JARID2
B3GNTL1	DTNBP1
RPL23AP87	GMPR
USP14	ATXN1
COLEC12	LOC101928519
CETN1	MBOAT1
ENOSF1	E2F3
MYOM1	CASC15
TGIF1	FAM65B
DLGAP1	LRRC16A
DLGAP1-AS4	LINC00240
EPB41L3	HCG22#5
MIR3976HG	MIR219A1#2
L3MBTL4	ITPR3
LINC01387	GRM4
LAMA1	ANKS1A
PTPRM	CPNE5
MTCL1	CMTR1
RAB31	MIR4462
PIEZO2	BTBD9
IMPA2	DNAH8
PRELID3A	KIF6
SPIRE1	FOXP4
CEP192	TRERF1
LDLRAD4	LINC01512
MC2R	MRPL14
GREB1L	SUPT3H
MIR320C1	CLIC5
C18orf8	RCAN2
ANKRD29	PAQR8
LAMA3	RNU6-71P
LOC729950	DST
ZNF521	PRIM2
SS18	KHDRBS2
TAF4B	COL19A1
KCTD1	COL9A1
AQP4-AS1	KCNQ5
CDH2	CD109
DSG4	IMPG1
DSG2	C6orf7
TTR	UBE3D
GAREM	CYB5R4
CCDC178	CEP162
ASXL3	LOC101928911
NOL4	SPACA1
DTNA	ANKRD6
MAPRE2	BACH2
MOCOS	EPHA7
FHOD3	LOC101927314
TPGS2	FAXC
KIAA1328	LIN28B
CELF4	ATG5
LINC00669	SOBP
KC6	LACE1
PIK3C3	FOXO3
LINC00907	ZBTB24
RIT2	METTL24
LINC01478	FYN
SETBP1	LOC101927640
SLC14A2	RFX6
RNF165	ROS1
KATNAL2	TRDN
SMAD2	PTPRK
ZBTB7C	AKAP7
CTIF	MOXD1
SMAD7	EYA4
LIPG	TARID
MYO5B	SLC2A12
MAPK4	PDE7B
ME2	MAP7
SMAD4	LOC100132735
DCC	HIVEP2
WDR7	UTRN
ONECUT2	GRM1
NEDD4L	STXBP5
ALPK2	SASH1
MALT1	TAB2
ZNF532	PPP1R14C
RAX	IYD
CCBE1	PLEKHG1
CDH20	MTHFD1L
RNF152	RMND1
ZCCHC2	CNKSR3
BCL2	TIAM2
LOC643542	ARID1B
LOC101060542	SERAC1
FBXO15	FNDC1
C18orf63	PARK2
LOC101927606	PACRG
FAM69C	PACRG-AS1
CNDP1	PDE10A
ZNF407	RPS6KA2
TSHZ1	LOC401286
ZNF516	LOC285804
LINC00908	DNAAF5
ZNF236	CYP2W1
MBP	MAD1L1
NFATC1	SDK1
KCNG2	RNF216
PQLC1	COL28A1
ADNP2	THSD7A
PARD6G	ETV1
PALM	DGKB
MIR4745	AGMO
R3HDM4	ISPD
ARID3A	HDAC9
STK11	SP4
DAZAP1	DNAH11
APC2	RAPGEF5
AP3D1	OSBPL3
DOT1L	KIAA0087
SPPL2B	SKAP2
LMNB2	HOTAIRM1
GNG7	HOXA3
S1PR4	HOXA-AS3
NFIC	HOXA6
PIP5K1C	HIBADH
ZFR2	CREB5
SH3GL1	CPVL
PLIN3	CHN2
KDM4B	MTURN
ZNRF4	LOC401320
VMAC	CRHR2
CAPS	FAM188B
RANBP3	AQP1
RFX2	NPSR1-AS1
MLLT1	LOC401324
HNRNPM	EEPD1
S1PR2	ELMO1
RAB3D	AMPH
ZNF69	POU6F2
HOOK2	RALA
NFIX	SUGCT
CACNA1A	GLI3
PODNL1	HECW1
GIPC1	H2AFV
AKAP8L	ADCY1
EPS15L1	LINC00525
PLVAP	ABCA13
PGPEP1	VWC2
ELL	ZPBP
KLHL26	GRB10
CRTC1	COBL
ZNF101	LINC01445
LOC100420587	LANCL2
LOC102724958	TYW1
LINC01532	AUTS2
LOC284395	WBSCR17
URI1	CALN1
TSHZ3	FKBP6
LOC101927411	MAGI2
LOC400684	SEMA3C
RHPN2	PCLO
PEPD	LOC101927378
CHST8	SEMA3D
HPN-AS1	TP53TG1
MAG	CDK14
KIRREL2	CDK6
SIPA1L3	PON1
SPINT2	ASB4
CATSPERG	LMTK2
ACTN4	COL26A1
PAK4	CUX1
NCCRP1	SLC26A5
SPTBN4	RELN
LTBP4	DLD
ITPKC	LAMB1
CEACAM21	IMMP2L
GRIK5	HRAT17
POU2F2	ST7-AS2
GSK3A	IQUB
MEGF8	SND1
LIPE-AS1	CPA2
IGSF23	CPA4
BCL3	CPA5
PPP1R37	CEP41
DMPK	PLXNA4
SYMPK	FLJ40288
NOVA2	CHCHD3
RNU6-66P	LRGUK
MEIS3	CALD1
EHD2	WDR91
LIG1	DGKI
CCDC114	SLC37A3
GRIN2D	ADCK2
GFY	OR6V1
AP2A1	CNTNAP2
MYH14	MIR548T
POLD1	EZH2
CTU1	LINC00996
IGLON5	AGAP3
ZNF350-AS1	CRYGN
ZNF611	GALNT11
TMEM150B	KMT2C
SBK2	LINC01287
GALP	ERICH1
SNTG2	MYOM2
TPO	CSMD1
PXDN	MCPH1-AS1
LINC01250	DEFA9P
TRAPPC12	MSRA
COLEC11	PRSS55
LINC01249	PINX1
LINC01105	FAM167A
LOC400940	LINC00208
LINC01247	DLC1
LINC00487	MICU3
RNF144A	LPL
LINC00299	SLC18A1
KIDINS220	SLC39A14
MBOAT2	BIN3-IT1
ASAP2	R3HCC1
TAF1B	DOCK5
C2orf48	EBF2
HPCAL1	DPYSL2
ATP6V1C2	PTK2B
GREB1	CHRNA2
LPIN1	NRG1
LOC100506457	UNC5D
NBAS	MIR1268A#3
LOC101926966	LINC01605
GACAT3	LOC101929622
FAM49A	TACC1
LAPTM4A	ADAM18
LDAH	ZMAT4
KLHL29	SFRP1
NCOA1	HOOK3
ADCY3	LOC101929268
EFR3B	SNTG1
HADHA	XKR4
DRC1	CA8
DPYSL5	LINC01301
LOC100505736	RAB2A
BRE	CHD7
FOSL2	ASPH
PLB1	LOC102724623
FAM179A	ADHFE1
C2orf71	C8orf46
CLIP4	PPP1R42
ALK	CPA6
CAPN13	PREX2
GALNT14	C8orf34-AS1
NLRC4	RDH10
LTBP1	STAU2
RASGRP3	MIR2052HG
LINC01317	LINC01111
CRIM1	ZFHX4
LOC101929596	REXO1L2P
CDKL4	TRIQK
MAP4K3	LINC00535
LOC728730	C8orf37-AS1
SLC8A1-AS1	CPQ
SLC8A1	LOC101927066
EML4	MATN2
THADA	VPS13B
SLC3A1	SNX31
CAMKMT	GRHL2
PRKCE	NCALD
TTC7A	MIR3151
LOC101927043	ZFPM2
FOXN2	ANGPT1
STON1	AARD
LHCGR	SLC30A8
FSHR	EXT1
NRXN1	SAMD12
EML6	SAMD12-AS1
MIR217HG	DEPTOR
COMMD1	COL14A1
SERTAD2	LINC01151
SPRED2	ZHX2
MEIS1	C8orf76
LOC100507073	FER1L6-AS2
LOC101927577	CASC21
LOC101060019	CCDC26
LOC644838	FAM49B
LOC102800447	ASAP1
PLEK	TG
MIR3126	SLA
GFPT1	NDRG1
ANXA4	COL22A1
ADD2	TRAPPC9
CYP26B1	DENND3
EXOC6B	GPR20
SFXN5	MROH5
FBXO41	C8orf31
NAT8	ZC3H3
ALMS1P	OPLAH
NAT8B	MROH1
TET3	DOCK8
SLC4A5	DMRT1
[truncated: 2,003 more rows]
