# Supplementary material for: ERK1/2 signalling dynamics promote neural differentiation by regulating chromatin accessibility and the polycomb repressive complex
Source: PLoS Biol. 2022 Dec 1;20(12):e3000221. doi: 10.1371/journal.pbio.3000221 (PMC9746999; doi:10.1371/journal.pbio.3000221)
Supplement: S3 Table — (XLSX) [file pbio.3000221.s009.xlsx]

## Sheet: Table S3
Genes associated with accessible chromatin in control and MEKi condition on D5 and D6
D5 control	D5 MEKi	Uniquely D5 MEKi (not in D5 control)	D6 control	D6 MEKi	D6 MEKi without D6 control	Uniquely D6 MEKi (not in D6 control nor D5 control or D5 MEKi)
38047	SAMD11	SAMD11	38047	SAMD11	TTLL10	TTLL10
40057	SKI	PRDM16	40057	TTLL10	MXRA8	MXRA8
A3GALT2	PRDM16	MEGF6	40787	MXRA8	CDK11B	PLCH2
AAGAB	MEGF6	PLEKHG5	AACS	CDK11B	PRKCZ	PRDM16
ABCA13	TP73	CAMTA1	AADACL2-AS1	PRKCZ	PLCH2	MIR4251
ABCA4	PLEKHG5	ERRFI1	AAGAB	SKI	PRDM16	ARHGEF16
ABCC3	CAMTA1	RERE	AARD	PLCH2	MIR4251	TP73
ABCG1	ERRFI1	SLC2A5	ABCA1	PRDM16	ARHGEF16	LOC284661
ABHD6	RERE	MTOR	ABCA13	MIR4251	MEGF6	CHD5
ABLIM2	SLC2A5	VPS13D	ABCA4	ARHGEF16	TP73	CAMTA1
ABTB2	H6PD	KAZN	ABCA5	MEGF6	LOC284661	RERE
ACACA	UBE4B	AGMAT	ABCA9	TP73	CHD5	CASZ1
ACBD3	PEX14	ACTL8	ABCB9	LOC284661	CAMTA1	C1orf127
ACBD6	CASZ1	IGSF21	ABCC4	CHD5	RERE	VPS13D
ACKR2	MTOR	TMCO4	ABCG1	CAMTA1	CASZ1	KAZN
ACOX3	UBIAD1	EIF4G3	ABCG2	RERE	C1orf127	FHAD1
ACSL3	TNFRSF1B	ECE1	ABHD2	SLC2A5	PTCHD2	PADI2
ACSL5	VPS13D	WASF2	ABHD6	GPR157	VPS13D	ARHGEF10L
ACSL6	KAZN	CSMD2	ABL1	H6PD	KAZN	PAX7
ACTA1	AGMAT	CSMD2-AS1	ABLIM2	NMNAT1	FHAD1	CAPZB
ACTN1	PADI2	MACF1	ABR	UBE4B	PADI2	VWA5B1
ADAM12	ACTL8	SCMH1	ABTB1	PEX14	ARHGEF10L	LINC01141
ADAM18	IGSF21	HIVEP3	ABTB2	CASZ1	ACTL8	KIF17
ADAMTS17	PAX7	ERI3	ACACA	C1orf127	PAX7	ECE1
ADAMTS18	CAPZB	TESK2	ACBD3	MTOR	CAPZB	ALPL
ADAMTSL3	TMCO4	MAST2	ACBD6	PTCHD2	VWA5B1	USP48
ADARB1	EIF4G3	TEX38	ACKR2	DRAXIN	LINC01141	EPHB2
ADARB2	ECE1	LINC01389	ACOX3	TNFRSF1B	KIF17	E2F2
ADCK2	ALPL	TRABD2B	ACSL3	VPS13D	ECE1	RUNX3
ADCY5	GRHL3	SLC1A7	ACSL5	SNORA59B	ALPL	MAN1C1
ADCYAP1R1	MAN1C1	GLIS1	ACSL6	KAZN	USP48	CSMD2
ADGRD1	FAM110D	SSBP3	ACTA1	TMEM51	EPHB2	PSMB2
ADHFE1	WASF2	PPAP2B	ACTN1	FHAD1	E2F2	BMP8A
ADK	NKAIN1	DAB1	ACTR3	AGMAT	RUNX3	HEYL
ADPGK	CSMD2	LINC01135	ADAM12	PADI2	MAN1C1	HIVEP3
AFAP1	CSMD2-AS1	HSD52	ADAM18	ARHGEF10L	CSMD2	SZT2
AFAP1-AS1	MACF1	FGGY	ADAM33	ACTL8	CSMD2-AS1	PTPRF
AFAP1L2	SCMH1	KANK4	ADAMTS17	PAX7	PSMB2	ERI3
AFF2	HIVEP3	ROR1	ADAMTS18	IFFO2	EPHA10	PLK3
AFF3	C1orf210	UBE2U	ADAMTS9	CAPZB	BMP8A	ZSWIM5
AGAP1	ERI3	CACHD1	ADAMTSL3	VWA5B1	HEYL	MKNK1-AS1
AGAP3	RNF220	JAK1	ADARB1	LINC01141	PPIE	LINC01389
AGBL1	TESK2	PDE4B	ADARB2	KIF17	HIVEP3	TRABD2B
AGPAT4	MAST2	SGIP1	ADCK2	ECE1	SZT2	AGBL4
AIFM3	RAD54L	IL12RB2	ADCY1	ALPL	PTPRF	NRD1
AJUBA	MKNK1	GNG12	ADCY5	USP48	ERI3	RAB3B
AK8	TEX38	GNG12-AS1	ADGRD1	EPHB2	PLK3	FAM159A
AKAP2	EFCAB14-AS1	TNNI3K	ADGRL3	KDM1A	ZSWIM5	SCP2
AKAP6	LINC01389	ST6GALNAC3	ADGRV1	E2F2	RAD54L	LRP8
AKR1C8P	TRABD2B	LOC101927412	ADHFE1	GRHL3	MKNK1-AS1	GLIS1
ALDH1A2	AGBL4	LOC101927587	ADK	NIPAL3	TEX38	SSBP3
ALK	FAF1	LOC101927560	ADNP2	RUNX3	LINC01389	ACOT11
ALMS1P	OSBPL9	LINC01461	ADPRHL1	MAN1C1	TRABD2B	DAB1
ALPK1	ZFYVE9	DDAH1	ADRA1B	FAM110D	AGBL4	FGGY
ALPK2	SLC1A7	LRRC8C	AFAP1	WDTC1	NRD1	NFIA-AS2
ALPL	LRP8	BCAR3	AFAP1-AS1	WASF2	RAB3B	NFIA
AMBRA1	GLIS1	LOC101928241	AFAP1L2	AHDC1	FAM159A	KANK4
AMPD3	SSBP3	DPYD	AFF1	NKAIN1	SCP2	CACHD1
AMPH	MROH7	PALMD	AFF2	TRIM62	LRP8	PDE4B
ANKFN1	PPAP2B	OLFM3	AFF3	PHC2	GLIS1	IL12RB2
ANKRD34C-AS1	C8B	COL11A1	AGAP1	CSMD2	SSBP3	LRRC7
ANKRD6	DAB1	NTNG1	AGAP3	CSMD2-AS1	ACOT11	PTGER3
ANKS1A	LINC01135	WNT2B	AGBL1	PSMB2	DAB1	NEGR1
ANO10	HSD52	ST7L	AGMO	STK40	LINC01135	ST6GALNAC5
ANO2	FGGY	RSBN1	AGPAT3	EPHA10	FGGY	AK5
ANOS1	LOC101926964	BCL2L15	AGRN	MACF1	LOC101926964	MCOLN2
ANTXR2	NFIA	NGF	AGXT2	BMP8A	NFIA-AS2	DDAH1
ANXA4	KANK4	VANGL1	AHRR	HEYL	NFIA	LINC01140
AP2B1	LINC00466	SLC22A15	AIFM3	PPIE	KANK4	ALG14
APPL1	ROR1	LOC101929023	AJAP1	SMAP2	ROR1	DPYD-AS1
AQP4-AS1	UBE2U	IGSF3	AJUBA	KCNQ4	CACHD1	LRRC39
ARAP1	CACHD1	CD101	AK8	HIVEP3	PDE4B	LOC102606465
ARFGAP3	JAK1	LOC101929099	AKAP13	C1orf210	IL12RB2	VAV3
ARFIP1	LEPR	VTCN1	AKAP6	SZT2	LRRC7	CELSR2
ARHGAP24	PDE4B	LINC01525	AKAP7	PTPRF	PTGER3	SLC6A17
ARHGAP26	SGIP1	HAO2	AKR1C2	ERI3	NEGR1	KCNC4
ARHGEF26	IL23R	NBPF9#2	AKR1C8P	RNF220	ST6GALNAC5	PGCP1
ARHGEF26-AS1	IL12RB2	ITGA10	AKT1	PLK3	AK5	LOC101929023
ARID3B	GNG12	CHD1L	ALCAM	ZSWIM5	LOC101927412	IGSF3
ARL15	GNG12-AS1	NBPF25P#2	ALDH1A2	TESK2	LOC101927560	PTGFRN
ARMC4	WLS	TUFT1	ALDH1A3	RAD54L	MCOLN2	VTCN1
ART1	LRRC7	SNX27	ALDH1L1	MKNK1-AS1	DDAH1	NBPF9#2
ASAP1	NEGR1	CELF3	ALK	MKNK1	LINC01140	S100A16
ASB4	TNNI3K	KCNN3	ALMS1P	TEX38	BCAR3	KCNN3
ASCC1	DLSTP1	ARHGEF11	ALOX15P1	EFCAB14-AS1	ALG14	PCP4L1
ASIC2	ST6GALNAC3	KIRREL	ALOX5AP	LINC01389	LOC101928241	LMX1A
ASPG	LOC101927412	IFI16	ALPK1	TRABD2B	DPYD-AS1	ILDR2
ASRGL1	LOC101927587	NOS1AP	ALPK2	AGBL4	DPYD	FMO6P
ASS1	LOC101927560	LMX1A	ALPL	ELAVL4	PALMD	LOC100506023
ATF7	LINC01461	RXRG	AMACR	OSBPL9	LRRC39	RABGAP1L
ATP8A2	DDAH1	RABGAP1L	AMBRA1	NRD1	LOC102606465	TNR
ATP8B4	LRRC8C	PAPPA2	AMICA1	RAB3B	NTNG1	BRINP2
ATXN1	TGFBR3	ASTN1	AMMECR1	FAM159A	VAV3	FAM163A
ATXN10	BCAR3	BRINP2	AMPD3	SCP2	CELSR2	CACNA1E
ATXN7	ABCA4	RASAL2	AMPH	SLC1A7	SLC6A17	LINC01344
AUTS2	LOC101928241	AXDND1	ANAPC10	LRP8	KCNC4	MIR548F1
AVEN	DPYD	XPR1	ANGPT1	GLIS1	PGCP1	NEK7
AXIN1	PALMD	CACNA1E	ANK2	SSBP3	ST7L	ATP6V1G3
B3GALT5	OLFM3	LINC01344	ANK3	ACOT11	NGF	PKP1
BACE2	COL11A1	NMNAT2	ANKFN1	FAM151A	LOC101929023	NAV1
BAHCC1	NTNG1	RGL1	ANKH	MROH7	IGSF3	LGR6
BAIAP2	SORT1	TSEN15	ANKRD19P	C8B	PTGFRN	PPP1R12B
BCAR3	WNT2B	C1orf21	ANKRD34C-AS1	DAB1	LOC101929099	ADORA1
BCAS3	ST7L	NAV1	ANKRD44	LINC01135	VTCN1	PLEKHA6
BCL2	RSBN1	MGAT4EP	ANKRD55	FGGY	NBPF9#2	LRRN2
BFSP2	BCL2L15	PLEKHA6	ANKRD6	LOC101926964	ITGA10	NFASC
BICD2	SYT6	NFASC	ANKS1A	NFIA-AS2	CD160	CNTN2
BIN3-IT1	NGF	TMCC2	ANKS1B	NFIA	TUFT1	DSTYK
BLCAP	VANGL1	KLHDC8A	ANO1	KANK4	S100A16	SRGAP2C
BMPER	SLC22A15	PLXNA2	ANO10	LINC00466	KCNN3	SRGAP2
BMPR1B	ATP1A1-AS1	KCNH1	ANO2	ROR1	NTRK1	PIGR
BMPR2	LOC101929023	MIR548F3	ANO3	UBE2U	PCP4L1	CD55
BNC2	IGSF3	MARK1	ANOS1	CACHD1	LMX1A	PLXNA2
BOC	CD101	C1orf140	ANTXR2	LEPR	ILDR2	C1orf74
BPTF	LOC101929099	DISP1	ANXA2	PDE4B	MPZL1	PROX1
BSN	VTCN1	CNIH3	ANXA4	SGIP1	FMO6P	KCNK2
BTBD1	LINC01525	ITPKB-IT1	AP2A2	IL12RB2	DNM3	ESRRG
BTBD9	TBX15	CDC42BPA	AP2B1	GNG12-AS1	LOC100506023	SUSD4
C10orf11	HAO2	ZNF678	AP3B1	WLS	RABGAP1L	CAPN8
C10orf76	NOTCH2	WNT9A	APBA2	LRRC7	TNR	C1orf95
C11orf49	NBPF20	EGLN1	APBB2	PTGER3	BRINP2	ITPKB
C14orf159	NBPF9#2	NID1	APC	NEGR1	FAM163A	ITPKB-IT1
C15orf32	NOTCH2NL	GPR137B	APCDD1L-AS1	TNNI3K	XPR1	SNAP47
C16orf52	ITGA10	RYR2	APOLD1	DLSTP1	CACNA1E	WNT3A
C16orf62	CHD1L	MIR1273E	APPL1	ST6GALNAC3	LINC01344	GALNT2
C16orf96	NBPF25P#2	PLD5	AQP1	ST6GALNAC5	NMNAT2	DISC1
C17orf67	RPRD2	ZBTB18	AQP4-AS1	AK5	TSEN15	PCNXL2
C1orf21	ECM1	ADARB2	ARAP2	LOC101927412	C1orf21	SLC35F3
C1orf210	TUFT1	PFKP	ARFGAP3	LOC101927587	MIR548F1	LYST
C1orf95	SNX27	LOC105376360	ARFIP1	LOC101927560	NEK7	GPR137B
C1QTNF8	CELF3	AKR1C2	ARHGAP15	MCOLN2	ATP6V1G3	EDARADD
C22orf34	KCNN3	LOC101928272	ARHGAP24	DDAH1	CACNA1S	MTR
C3orf52	IQGAP3	CELF2-AS2	ARHGAP26	LINC01140	PKP1	OPN3
C5orf66	INSRR	CELF2-AS1	ARHGAP26-AS1	TGFBR3	NAV1	MIR4677
C9orf171	ARHGEF11	NUDT5	ARHGAP8	BCAR3	LGR6	ADSS
C9orf3	KIRREL	CCDC3	ARHGEF11	ABCA4	PPP1R12B	KIF26B
CA4	IFI16	FRMD4A	ARHGEF26	ALG14	SYT2	SMYD3
CACHD1	VANGL2	RSU1	ARHGEF26-AS1	LOC101928241	MGAT4EP	ZNF496
CACNA1C	SLAMF1	TRDMT1	ARHGEF28	DPYD-AS1	ADORA1	ADARB2
CACNA1D	NOS1AP	VIM-AS1	ARHGEF3	DPYD	PLEKHA6	LOC105376360
CACNA1G	DDR2	ST8SIA6	ARID1B	LPPR5	PIK3C2B	LINC00703
CACNA1S	RGS5	CACNB2	ARID3A	PALMD	LRRN2	AKR1C2
CACNA2D3	PBX1	MLLT10	ARID3B	LRRC39	NFASC	NET1
CACNB2	LMX1A	KIAA1217	ARL15	LOC102606465	CNTN2	IL2RA
CACNB4	RXRG	PRTFDC1	ARL4C	NTNG1	DSTYK	LOC101928150
CADM1	UCK2	ABI1	ARMC4	VAV3	C1orf186	SFMBT2
CAMK2A	POU2F1	CCDC7	ARNTL	CELSR2	SRGAP2C	CAMK1D
CAMKMT	CD247	PARD3	ARPP21	SORT1	SRGAP2	CCDC3
CAMTA1	LINC00970	CCNY	ARSB	SLC6A17	PIGR	FRMD4A
CAPN13	LOC100506023	ZNF32-AS3	ART1	KCNC4	CD55	FAM107B
CAPRIN2	SLC9C2	VSTM4	ASAP1	PGCP1	PLXNA2	CUBN
CAPZB	RABGAP1L	ERCC6	ASAP2	LINC01160	C1orf74	TRDMT1
CARD10	PAPPA2	PRKG1	ASB4	KCND3	KCNH1	ST8SIA6
CASC15	ASTN1	LINC01468	ASCC1	WNT2B	PROX1	DNAJC1
CASC18	BRINP2	PCDH15	ASIC2	ST7L	KCNK2	PIP4K2A
CASC2	RASAL2	ANK3	ASPG	SYT6	ESRRG	KIAA1217
CASZ1	ABL2	COL13A1	ASPH	NGF	MIR548F3	PRTFDC1
CBFA2T3	AXDND1	CDH23	ASRGL1	VANGL1	C1orf140	LINC01516
CCBE1	ACBD6	ADK	ASS1	CASQ2	SUSD4	GAD2
CCDC117	XPR1	VDAC2	ASTN1	SLC22A15	CAPN8	MKX-AS1
CCDC83	CACNA1E	ZNF503	ASTN2	ATP1A1-AS1	C1orf95	SVIL
CCDC88C	LINC01344	LOC101929234	ATE1	LOC101929023	ITPKB	NRP1
CCDC91	LAMC1	C10orf11	ATF7	IGSF3	ITPKB-IT1	PARD3
CCSER1	LAMC2	KCNMA1	ATG5	PTGFRN	ADCK3	CCNY
CD109	NMNAT2	NRG3	ATG7	LOC101929099	SNAP47	TMEM72
CD247	RGL1	CCSER2	ATOH8	VTCN1	WNT9A	FRMPD2
CD5	COLGALT2	LINC01520	ATP1A1-AS1	PHGDH	WNT3A	ARHGAP22
CD6	TSEN15	GRID1-AS1	ATP2B2	NBPF20	GALNT2	WDFY4
CD9	C1orf21	GRID1	ATP2B4	NBPF9#2	C1orf198	C10orf128
CD99L2	HMCN1	WAPL	ATP6V1C2	NOTCH2NL	DISC1	C10orf71
CDH22	DDX59	BMPR1A	ATP7B	ITGA10	PCNXL2	PRKG1
CDH23	CACNA1S	LINC00864	ATP8A2	CD160	SLC35F3	BICC1
CDH4	IGFN1	LIPA	ATP8B4	NBPF25P	LYST	TSPAN15
CDK14	NAV1	ANKRD1	ATP9A	NBPF13P	GPR137B	COL13A1
CDK15	MGAT4EP	LINC00502	ATXN1	NBPF25P#2	EDARADD	LRRC20
CDK6	SNRPE	BTAF1	ATXN10	ECM1	MTR	CDH23
CDRT7	PLEKHA6	CPEB3	ATXN7	TUFT1	OPN3	C10orf105
CDYL	NFASC	C10orf12	ATXN8OS	S100A16	MIR4677	CHST3
CELSR1	TMCC2	MARVELD1	AUTS2	NPR1	LOC339529	PLA2G12B
CEP162	NUAK2	HPSE2	AVEN	LOC343052	ADSS	ADK
CEP164	KLHDC8A	BTRC	AXIN1	ADAR	KIF26B	C10orf11
CEP250	C1orf186	FBXW4	AXIN2	KCNN3	SMYD3	KCNMA1
CEP41	PIGR	C10orf76	B3GALT5	NTRK1	ZNF496	ZMIZ1-AS1
CFAP20	CR1	CNNM2	B4GALNT3	INSRR	ADARB2	ZMIZ1
CFAP54	CR1L	SORCS3	B4GALT5	ARHGEF11	LOC105376360	ZCCHC24
CFAP61	PLXNA2	LOC101927549	BACE2	KIRREL	LINC00703	NRG3
CFDP1	HHAT	SORCS1	BACH2	IFI16	AKR1C2	RGR
CGNL1	KCNH1	RBM20	BAHCC1	VSIG8	NET1	GRID1
CHCHD6	PPP2R5A	TECTB	BASP1	IGSF9	IL2RA	MIR346
CHIC1	PTPN14	ACSL5	BBX	VANGL2	LOC101928150	STAMBPL1
CHRM3	MIR548F3	VTI1A	BCAR3	SLAMF1	SFMBT2	SLC16A12
CHST13	MARK1	TCF7L2	BCAS3	ITLN2	CAMK1D	XLOC_008559
CHST3	C1orf140	ATRNL1	BCL2	PCP4L1	CCDC3	HECTD2-AS1
CLDN11	DISP1	GFRA1	BFSP2	NOS1AP	BEND7	EXOC6
CLDN14	TP53BP2	ENO4	BICC1	DDR2	FRMD4A	MORN4
CLEC16A	NVL	SHTN1	BICD2	PBX1	FAM107B	LOXL4
CLNK	CNIH3	RAB11FIP2	BIN3-IT1	LMX1A	RSU1	HPSE2
CLSTN2	DNAH14	TACC2	BLCAP	RXRG	CUBN	PAX2
CLYBL	C1orf95	LHPP	BMF	ILDR2	TRDMT1	TLX1NB
CMTR1	ITPKB-IT1	CTBP2	BMP7	POU2F1	ST8SIA6	BTRC
CNIH3	ITPKB	EDRF1	BMPR1B	CD247	DNAJC1	SH3PXD2A
CNKSR3	CDC42BPA	FANK1	BNC2	MPZL1	PIP4K2A	SORCS3
CNNM2	ZNF678	ADAM12	BOC	LOC101928565	KIAA1217	SORCS1
CNOT10	WNT9A	MGMT	BOK-AS1	LINC00970	PRTFDC1	VTI1A
CNST	ACTA1	TCERG1L	BPTF	FMO6P	LINC01516	NRAP
CNTN1	GALNT2	INPP5A	BRAP	DNM3	GAD2	TDRD1
CNTNAP3P2	LOC149373	CFAP46	BRINP1	C1orf105	ABI1	ABLIM1
CNTNAP5	EGLN1	CHID1	BSN	LOC100506023	MKX-AS1	GFRA1
COL14A1	PCNXL2	AP2A2	BTBD1	SLC9C2	SVIL	HSPA12A
COL17A1	NID1	TRPM5	BTBD11	RABGAP1L	CCDC7	GRK5
COL18A1	GPR137B	KCNQ1DN	BTBD9	TNN	NRP1	MIR5694
COL19A1	RYR2	HBE1	BTRC	TNR	PARD3	WDR11-AS1
COL23A1	CHRM3	OLFML1	BZRAP1	PAPPA2	CCNY	HTRA1
COL25A1	MIR1273E	PPFIBP2	C10orf11	BRINP2	TMEM72	C10orf120
COL26A1	PLD5	CYB5R2	C10orf54	FAM163A	ANTXRL	UROS
COL27A1	ZBTB18	LMO1	C10orf76	ACBD6	FRMPD2	ADAM12
COL28A1	KIF26B	ST5	C11orf49	XPR1	ARHGAP22	DOCK1
COL4A2	CNST	AKIP1	C12orf42	KIAA1614	WDFY4	NPS
COL4A4	DIP2C	DENND5A	C12orf50	CACNA1E	VSTM4	LINC01163
COL4A6	ADARB2	MRVI1-AS1	C14orf159	LINC01344	C10orf128	MGMT
COL9A1	PFKP	GALNT18	C14orf180	LAMC1	C10orf71	STK32C
COMMD1	LOC105376360	PARVA	C15orf32	NMNAT2	PRKG1	LRRC27
CPA2	LOC101927964	SOX6	C15orf41	RGL1	LINC01468	INPP5A
CPA6	LINC00705	PLEKHA7	C16orf45	COLGALT2	BICC1	KNDC1
CPNE2	AKR1C2	ABCC8	C16orf52	TSEN15	TSPAN15	ADAM8
CPNE4	AKR1C8P	KCNC1	C16orf62	C1orf21	COL13A1	CALY
CPNE8	FAM208B	SERGEF	C16orf74	HMCN1	LRRC20	AP2A2
CPQ	LINC00707	CSRP3	C16orf96	MIR548F1	UNC5B	MUC5B
CPVL	SFMBT2	NAV2	C18orf63	NEK7	CDH23	TNNT3
CREB5	LOC101928272	NELL1	C18orf8	ATP6V1G3	C10orf105	INS-IGF2
CRTAP	CELF2-AS2	LUZP2	C1orf105	CACNA1S	CHST3	TH
CRTC1	CELF2-AS1	ANO3	C1orf21	IGFN1	PLA2G12B	KCNQ1
CSMD1	NUDT5	MPPED2	C1orf210	PKP1	ADK	KCNQ1-AS1
CSMD2-AS1	CCDC3	ELP4	C1orf95	NAV1	C10orf11	OSBPL5
CSNK1G1	PRPF18	PAX6	C1QTNF8	LGR6	KCNMA1	SYT9
CSRNP3	FRMD4A	QSER1	C20orf196	PPP1R12B	ZMIZ1-AS1	PPFIBP2
CTAGE5	RSU1	ABTB2	C22orf34	SYT2	ZMIZ1	TUB
CTB-12O2.1	CUBN	LRRC4C	C3orf52	MGAT4EP	ZCCHC24	LMO1
CTD-2201E9.1	TRDMT1	MYBPC3	C4orf51	ADORA1	NRG3	AMPD3
CTDSPL	VIM-AS1	PTPRJ	C5orf56	ATP2B4	RGR	MTRNR2L8
CTIF	ST8SIA6	OR8J1	C5orf66	SNRPE	LINC01520	GALNT18
CTNNBL1	CACNB2	SLC15A3	C5orf67	SOX13	GRID1-AS1	MICAL2
CUBN	MALRD1	CD6	C6orf7	PLEKHA6	GRID1	MICALCL
CUX1	NEBL	RBM14-RBM4	C8orf31	PIK3C2B	MIR346	PARVA
CUX2	MLLT10	MTL5	C8orf34-AS1	LRRN2	STAMBPL1	TEAD1
CYP2W1	KIAA1217	ANO1	C8orf37-AS1	NFASC	LIPA	RASSF10
DAAM1	PRTFDC1	FAM168A	C8orf46	CNTN2	SLC16A12	ARNTL
DAB1	ABI1	UCP3	C8orf76	DSTYK	XLOC_008559	RRAS2
DAB2IP	ARMC4	GDPD5	C9orf171	NUAK2	LINC00502	PSMA1
DACH1	MPP7	DGAT2	C9orf3	SLC26A9	HECTD2-AS1	INSC
DAPK2	SVIL	UVRAG	CA12	C1orf186	BTAF1	SOX6
DCAF5	ZNF438	LRRC32	CA4	SRGAP2C	EXOC6	PLEKHA7
DDR2	CCDC7	TENM4	CA8	SRGAP2	PDLIM1	SERGEF
DENND4A	PARD3	RAB30	CACHD1	RASSF5	SLIT1-AS1	LOC494141
DFNB31	CCNY	DLG2	CACNA1C	PIGR	MORN4	PTPN5
DGKB	FZD8	LOC100506368	CACNA1D	CD55	LOXL4	NAV2
DGKD	ZNF32-AS3	RAB38	CACNA1G	PLXNA2	HPSE2	NELL1
DHRS12	TMEM72-AS1	GRM5	CACNA1S	C1orf74	PAX2	GAS2
DHRS4L1	VSTM4	TRIM64B	CACNA2D2	SYT14	TLX1NB	MPPED2
DIDO1	ERCC6	DISC1FP1	CACNA2D3	HHAT	BTRC	KIAA1549L
DIP2C	PRKG1	FAT3	CACNB2	KCNH1	SH3PXD2A	ABTB2
DIRC3	LINC01468	ARHGAP42	CACNB4	RD3	COL17A1	CD44
DISP1	PCDH15	TRPC6	CADM1	DTL	SORCS3	PAMR1
DLC1	SLC16A9	CEP126	CADM2	ATF3	SORCS1	TRIM44
DLD	ANK3	DYNC2H1	CADPS	BATF3	TECTB	COMMD9
DLEU7-AS1	ARID5B	KDELC2	CALD1	PROX1	VTI1A	PRR5L
DLGAP1	HK1	EXPH5	CALN1	PTPN14	NRAP	LRRC4C
DMD	COL13A1	DDX10	CAMK2A	KCNK2	TDRD1	LOC100507205
DMRT1	PALD1	BTG4	CAMK2D	ESRRG	ABLIM1	EXT2
DNAH11	SLC29A3	PPP2R1B	CAMKMT	RRP15	GFRA1	TSPAN18
DNAH14	CDH23	LOC387810	CAMKV	MIR548F3	HSPA12A	AMBRA1
DNAH9	LOC102723377	NNMT	CAMTA1	C1orf140	ENO4	C11orf49
DNAJC24	C10orf54	DSCAML1	CAPRIN2	DISP1	GRK5	PTPRJ
DNM1P35	CHST3	FXYD6	CAPZB	SUSD4	MIR5694	MIR3161
DNMT3B	ASCC1	AMICA1	CARD10	CAPN8	WDR11-AS1	P2RX3
DNPEP	MICU1	POU2F3	CARD14	TP53BP2	TACC2	DTX4
DNTT	MSS51	UBASH3B	CASC15	CNIH3	HTRA1	AHNAK
DOCK11	USP54	CLMP	CASC18	C1orf95	C10orf120	MACROD1
DOCK2	ADK	CDON	CASC2	ITPKB	CHST15	FLRT1
DOCK5	KAT6B	KIRREL3	CASC21	ITPKB-IT1	LHPP	NRXN2
DOCK8	VDAC2	C11orf44	CASK	ADCK3	FAM53B	PACS1
DOK5	ZNF503	NTM	CASP8	CDC42BPA	ZRANB1	BBS1
DOT1L	LOC101929234	OPCML	CASZ1	SNAP47	UROS	SYT12
DPF3	C10orf11	JAM3	CAT	WNT9A	ADAM12	PPFIA1
DPH6	KCNMA1	LOC283177	CATSPERB	WNT3A	DOCK1	SHANK2
DPYD	ZMIZ1	B4GALNT3	CC2D2A	HIST3H3	NPS	LOC100133315
DRC1	ZCCHC24	NINJ2	CCBE1	RHOU	LINC01163	FOLR1
DSCAM	NRG3	ERC1	CCDC109B	ACTA1	MGMT	CLPB
DSCAML1	CCSER2	TSPAN9	CCDC117	GALNT2	TCERG1L	STARD10
DSG4	LINC01520	PRMT8	CCDC158	C1orf198	STK32C	P2RY6
DST	GRID1-AS1	ANO2	CCDC26	LOC149373	LRRC27	FAM168A
DTX4	GRID1	VWF	CCDC83	DISC1	INPP5A	PLEKHB1
DUSP22	WAPL	CLEC1A	CCDC85C	PCNXL2	KNDC1	GDPD5
DZANK1	LDB3	APOLD1	CCDC88C	SLC35F3	ADAM8	MAP6
E2F3	BMPR1A	PTPRO	CCDC91	LYST	CALY	MYO7A
EBF2	GLUD1	EPS8	CCND2	GPR137B	AP2A2	GAB2
EBF3	LINC00864	PLEKHA5	CCNY	ERO1B	MUC2	TENM4
EBPL	RNLS	PDE3A	CCSER1	EDARADD	MUC5B	DLG2
ECE1	ACTA2	ST8SIA1	CCSER2	MTR	TNNT3	PRSS23
ECHS1	LIPA	SOX5	CD109	RYR2	INS-IGF2	NOX4
ECM1	ANKRD1	C12orf77	CD247	CHRM3	TH	FAT3
EEFSEC	LINC00502	SMCO2	CD44	OPN3	KCNQ1	MTNR1B
EFCAB14-AS1	HECTD2-AS1	DENND5B	CD5	MIR4677	KCNQ1-AS1	SLC36A4
EFHC2	HECTD2	KIF21A	CD59	LOC339529	KCNQ1DN	MAML2
EGFLAM-AS4	BTAF1	C12orf40	CD6	ZBTB18	OSBPL5	ARHGAP42
EGLN3	CPEB3	NELL2	CD9	ADSS	OR51B5	TMEM123
EHBP1L1	EXOC6	PLEKHA8P1	CD99L2	KIF26B	SYT9	SLC35F2
EHF	SORBS1	SLC38A4	CDA	SMYD3	PPFIBP2	ZC3H12C
ELL	ENTPD1-AS1	DIP2B	CDC42BPA	CNST	TUB	PLET1
ELL2	DNTT	METTL7A	CDH11	ZNF496	LMO1	NCAM1
ELMSAN1	C10orf12	SCN8A	CDH12	DIP2C	AKIP1	TTC12
ELP4	SLIT1-AS1	PPM1H	CDH13	ADARB2	ZNF143	ZBTB16
EML1	SLIT1	FLJ41278	CDH20	LOC105376360	AMPD3	CADM1
EML6	ARHGAP19	LOC100507065	CDH22	LOC101927964	MTRNR2L8	PCSK7
ENOX1	MARVELD1	HMGA2	CDH23	LINC00703	MRVI1-AS1	DSCAML1
ENOX2	HPSE2	IRAK3	CDH4	AKR1C2	GALNT18	PVRL1
EPHA4	DNMBP-AS1	LOC100507175	CDH8	AKR1C8P	MICAL2	GRIK4
EPHA5	PAX2	LGR5	CDK14	NET1	MICALCL	UBASH3B
EPHA7	BTRC	TRHDE	CDK15	FAM208B	PARVA	CLMP
EPHB1	FBXW4	OSBPL8	CDK18	IL2RA	TEAD1	VWA5A
EPHB2	C10orf76	CSRP2	CDK6	PFKFB3	RASSF10	PKNOX2
ERC1	GBF1	NAV3	CDKL5	LOC101928150	ARNTL	CDON
ERC2	CNNM2	SYT1	CDON	SFMBT2	RRAS2	KIRREL3
ERG	NT5C2	PPFIA2	CDRT7	LOC101928272	PSMA1	ETS1
ERI3	NEURL1-AS1	TMTC2	CDS2	CELF2-AS2	INSC	LINC01395
ERICH1	SH3PXD2A	ATP2B1	CDYL	CELF2-AS1	SOX6	C11orf44
ESRRB	SORCS3	PLXNC1	CECR2	CAMK1D	PLEKHA7	LOC101929653
ESRRG	LOC101927549	FGD6	CELF2-AS2	CCDC3	SERGEF	NTM
ESYT3	SORCS1	PGAM1P5	CELF4	BEND7	LOC494141	OPCML
ETV5	RBM20	CDK17	CELSR1	PRPF18	PTPN5	IGSF9B
EXOC6	TECTB	CFAP54	CEP126	FRMD4A	NAV2	GLB1L3
EXOC6B	ACSL5	UTP20	CEP162	FAM107B	NELL1	LOC283177
EXT2	VTI1A	C12orf42	CEP164	RSU1	GAS2	IQSEC3
EYA1	TCF7L2	CHST11	CEP250	CUBN	MPPED2	SLC6A13
EYA2	AFAP1L2	CKAP4	CEP41	TRDMT1	ELP4	B4GALNT3
F13A1	ATRNL1	RFX4	CFAP20	VIM-AS1	PAX6	ERC1
FAF1	GFRA1	LOC100287944	CFAP221	ST8SIA6	KIAA1549L	FBXL14
FAM110D	ENO4	BTBD11	CFAP44	CACNB2	ABTB2	CACNA1C
FAM117A	SHTN1	WSCD2	CFAP54	MALRD1	CD44	CACNA1C-IT3
FAM120A	SLC18A2	CCDC63	CFAP61	NEBL	PAMR1	NRIP2
FAM168A	RAB11FIP2	MAPKAPK5	CFDP1	DNAJC1	TRIM44	TEAD4
FAM172A	GRK5	LHX5	CGNL1	SPAG6	COMMD9	TSPAN9
FAM178B	PPAPDC1A	LINC01234	CGRRF1	PIP4K2A	PRR5L	PRMT8
FAM179A	TACC2	MED13L	CHCHD3	KIAA1217	LRRC4C	CRACR2A
FAM19A1	CHST15	KSR2	CHCHD6	PRTFDC1	LOC100507205	CCND2-AS1
FAM208B	LHPP	SPPL3	CHD1	LINC01516	EXT2	FGF6
FAM49A	FAM53B	HNF1A	CHD7	GAD2	TSPAN18	ANO2
FAM53B	ZRANB1	CAMKK2	CHIC1	ABI1	AMBRA1	CD9
FAM53B-AS1	CTBP2	WDR66	CHN2	MKX-AS1	C11orf49	LPAR5
FAM65B	EDRF1	DIABLO	CHRM3	ARMC4	PTPRJ	RNU6-19P
FAT3	FANK1	ABCB9	CHRNA2	MPP7	MIR3161	LRP6
FBXO10	ADAM12	ZNF664-FAM101A	CHST11	SVIL-AS1	P2RX3	EMP1
FBXO41	MGMT	AACS	CHST13	SVIL	DTX4	GRIN2B
FBXW4	TCERG1L	TMEM132B	CHST15	ZNF438	SLC15A3	PIK3C2G
FCRL2	INPP5A	LOC101927592	CHST3	CCDC7	AHNAK	PLCZ1
FER1L6-AS2	CFAP46	TMEM132C	CLASP1	NRP1	MACROD1	PDE3A
FFAR4	ECHS1	TMEM132D	CLDN11	PARD3	FLRT1	ABCC9
FGD5	CHID1	RIMBP2	CLDN14	CCNY	SLC22A12	SOX5
FGF12-AS1	AP2A2	ADGRD1	CLEC16A	FZD8	NRXN2	ITPR2
FGF6	IGF2	IL17D	CLEC18B	TMEM72-AS1	PACS1	C12orf71
FGGY	TRPM5	XPO4	CLEC19A	TMEM72	BBS1	PPFIBP1
FHIT	KCNQ1	LINC00540	CLIC5	GPRIN2	SYT12	CCDC91
FHOD3	KCNQ1DN	MIPEP	CLMP	ANTXRL	LOC338694	TMTC1
FLJ12825	STIM1	SPATA13	CLNK	FRMPD2	PPFIA1	TSPAN11
FLJ21408	HBE1	ATP8A2	CLSTN2	ARHGAP22	SHANK2	DDX11-AS1
FLJ35934	OLFML1	PDX1-AS1	CLYBL	WDFY4	LOC100133315	FGD4
FLJ40288	PPFIBP2	MTUS2	CMKLR1	VSTM4	FOLR1	KIF21A
FLJ41278	CYB5R2	EEF1DP3	CMTR1	C10orf128	CLPB	PDZRN4
FLRT1	LMO1	FRY-AS1	CNIH3	C10orf71	ARAP1	NELL2
FLRT2	ST5	N4BP2L2	CNKSR3	SGMS1	STARD10	DBX2
FLT1	AKIP1	KL	CNNM2	PRKG1	P2RY6	LOC100288798
FMN1	SCUBE2	STARD13	CNNM4	LINC01468	FAM168A	PCED1B
FMNL2	DENND5A	DCLK1	CNOT10	PCDH15	PLEKHB1	PFKM
FNDC3B	ZNF143	SOHLH2	CNST	BICC1	GDPD5	ARF3
FOXO3	AMPD3	LINC00366	CNTFR	FAM13C	MAP6	POU6F1
FOXP4	MRVI1-AS1	FREM2	CNTN1	SLC16A9	DGAT2	ACVR1B
FRAS1	MRVI1	STOML3	CNTN4	ANK3	UVRAG	LINC00592
FRMD1	GALNT18	LHFP	CNTN5	CTNNA3	MYO7A	KRT7
FRMD4A	MIR6124	VWA8	CNTNAP2	PBLD	GAB2	KRT75
FRMD5	PARVA	DGKH	CNTNAP3P2	TSPAN15	TENM4	KRT77
FRMD6	TEAD1	AKAP11	CNTNAP5	COL13A1	DLG2	FLJ12825
FRMD7	SPON1	DNAJC15	COBL	LRRC20	ME3	LOC101927653
FSHR	PSMA1	ENOX1	COL13A1	UNC5B	PRSS23	LRIG3
FSTL4	SOX6	SPERT	COL14A1	SLC29A3	RAB38	PPM1H
FTO	PLEKHA7	KIAA0226L	COL18A1	CDH23	GRM5	GNS
FTX	ABCC8	RCBTB1	COL19A1	LOC102723377	NOX4	WIF1
FUT8	KCNC1	EBPL	COL22A1	C10orf105	FAT3	RPSAP52
G6PC2	SERGEF	DLEU1	COL23A1	PSAP	MTNR1B	CNOT2
GABRB1	CSRP3	WDFY2	COL25A1	CHST3	SLC36A4	LGR5
GABRG3	NAV2	NEK3	COL26A1	ASCC1	MAML2	LRRIQ1
GACAT3	NAV2-AS4	LINC00434	COL27A1	PLA2G12B	ARHGAP42	C12orf79
GAL3ST2	NELL1	PCDH9	COL28A1	MSS51	TMEM123	LOC643339
GALNT11	LUZP2	DACH1	COL4A1	USP54	DYNC2H1	TMCC3
GALNT13	ANO3	KLF12	COL4A2	ADK	SLC35F2	PGAM1P5
GALNT15	MPPED2	EDNRB	COL4A4	KAT6B	KDELC2	NTN4
GALNT18	DNAJC24	LINC00333	COL4A6	ZNF503	EXPH5	APAF1
GALNT2	ELP4	GPC5	COL6A4P2	C10orf11	ZC3H12C	PAH
GALNT9	PAX6	GPC6	COL6A5	KCNMA1	PPP2R1B	C12orf42
GALNTL6	DKFZp686K1684	LOC101927284	COL9A1	ZMIZ1-AS1	PLET1	CHST11
GATB	QSER1	ABCC4	COLGALT2	ZMIZ1	NCAM1	CASC18
GFOD1	ABTB2	FARP1	COPB2	ZCCHC24	TTC12	NUAK1
GFRA3	EHF	PCCA	COPZ1	NRG3	ZBTB16	SART3
GGA1	FJX1	NALCN-AS1	CORO2B	RGR	CADM1	SSH1
GHR	LDLRAD3	FAM155A	COX7B2	LINC01520	PCSK7	UBE3B
GIGYF2	LRRC4C	MYO16	CPA2	GRID1-AS1	DSCAML1	MVK
GLI3	EXT2	COL4A2	CPA4	GRID1	SCN4B	FAM222A
GLIS1	AMBRA1	MIR8073	CPA5	MIR346	PVRL1	CCDC63
GLIS3	C11orf49	ARHGEF7	CPA6	LDB3	GRIK4	CUX2
GLRA1	MADD	LINC00403	CPNE2	GLUD1	UBASH3B	IQCD
GLT8D2	MYBPC3	ATP11A	CPNE4	STAMBPL1	CLMP	LINC01234
GLUD1	PTPRJ	ADPRHL1	CPNE5	ACTA2	VWA5A	RBM19
GLYATL1	OR8J1	RNASE9	CPNE8	LIPA	PKNOX2	TESC
GMDS	DTX4	SLC7A8	CPQ	SLC16A12	CDON	KSR2
GMPR	LINC00301	PRKD1	CPVL	XLOC_008559	KIRREL3	SRRM4
GNAO1	TMEM132A	STRN3	CRB2	LINC00502	ETS1	CCDC60
GNG7	SLC15A3	AKAP6	CREB5	HECTD2-AS1	LINC01395	CIT
GPAT3	CD6	NPAS3	CREBRF	HECTD2	C11orf44	CCDC64
GPC3	CD5	RALGAPA1P	CRHR2	BTAF1	LOC101929653	WDR66
GPC4	ASRGL1	SLC25A21	CRTAP	EXOC6	NTM	RILPL1
GPR157	MARK2	LOC644919	CRYGN	MYOF	OPCML	ZNF664-FAM101A
GPR20	MACROD1	SOS2	CRYM	PLCE1	IGSF9B	NCOR2
GPRIN2	EHBP1L1	ATL1	CSMD1	CYP2C19	GLB1L3	TMEM132B
GRAMD4	OVOL1	C14orf166	CSMD2-AS1	PDLIM1	LOC283177	LOC101927592
GREB1	RBM14-RBM4	FBXO34	CSNK1G1	SORBS1	IQSEC3	TMEM132D
GREB1L	MTL5	PELI2	CSRNP3	ENTPD1-AS1	SLC6A13	LOC101927735
GRHL2	ANO1	OTX2-AS1	CSRP2	DNTT	B4GALNT3	ADGRD1
GRHL3	SHANK2-AS3	SLC35F4	CSRP3	SLIT1	NINJ2	EP400
GRIA1	SHANK2	CCDC175	CST13P	SLIT1-AS1	ERC1	GALNT9
GRID2	NUMA1	MNAT1	CTAGE5	ARHGAP19	FBXL14	LOC100130238
GRIN2B	ARAP1	PRKCH	CTB-12O2.1	MORN4	CACNA1C	FBRSL1
GRK5	FAM168A	LOC101927780	CTBP2	MARVELD1	CACNA1C-IT3	SPATA13
GSE1	UCP3	PLEKHG3	CTD-2201E9.1	LOXL4	NRIP2	ATP12A
GSTCD	C2CD3	GPHN	CTDSPL	HPSE2	TEAD4	ATP8A2
GUCY1A3	GDPD5	RAD51B	CTIF	DNMBP-AS1	TSPAN9	GPR12
GUCY2F	MAP6	ACTN1	CTNNA3	PAX2	PRMT8	FLT1
GZMK	DGAT2	DCAF5	CTNNBL1	TLX1NB	CRACR2A	ALOX5AP
HADHA	UVRAG	SUSD6	CTNND2	BTRC	CCND2-AS1	LINC00398
HAGLR	LRRC32	SMOC1	CUBN	FBXW4	FGF6	MEDAG
HCG22#5	KCTD14	RGS6	CUEDC1	C10orf76	ANO2	EEF1DP3
HDAC4	TENM4	DPF3	CUL3	SH3PXD2A	CD9	RFC3
HDAC8	LOC101928944	PSEN1	CUX1	COL17A1	LPAR5	MIR548F5
HECTD2	RAB30	ACOT6	CUX2	SORCS3	RNU6-19P	TRPC4
HEG1	DLG2	NEK9	CYB5R2	LOC101927549	LRP6	LINC00598
HERC1	ME3	TTLL5	CYB5R4	SORCS1	EMP1	LINC00400
HERC6	PRSS23	ESRRB	CYP2C19	DUSP5	GRIN2B	ENOX1
HIBADH	LOC100506368	POMT2	CYP2W1	RBM20	PIK3C2G	TPT1-AS1
HIGD1A	RAB38	SPTLC2	D2HGDH	TECTB	PLCZ1	RCBTB1
HIVEP3	GRM5	NRXN3	DAAM1	VTI1A	PDE3A	DIAPH3
HMGA2	TRIM64B	CEP128	DAB1	TCF7L2	ABCC9	LINC00358
HNF1B	DISC1FP1	STON2	DAB2IP	NRAP	SOX5	LINC00376
HOOK2	FAT3	LOC101928767	DACH1	TDRD1	C12orf77	PCDH9
HOTS	PIWIL4	LINC01146	DAPK2	AFAP1L2	ITPR2	LINC00383
HOXA3	ARHGAP42	TDP1	DARS-AS1	ABLIM1	C12orf71	DACH1
HOXA6	TRPC6	PRIMA1	DCAF5	GFRA1	PPFIBP1	LMO7
HOXA-AS3	CEP126	DICER1	DCC	HSPA12A	CCDC91	EDNRB-AS1
HOXB2	DYNC2H1	LINC00341	DCLK1	ENO4	TMTC1	LINC00446
HOXB3	ELMOD1	SYNE3	DCLK2	SLC18A2	TSPAN11	RNF219-AS1
HOXB9	KDELC2	CCDC85C	DCPS	CASC2	DDX11-AS1	SLITRK1
HOXC4	EXPH5	EML1	DCTD	GRK5	FGD4	LINC00333
HOXC8	DDX10	WARS	DDAH1	MIR5694	KIF21A	LINC00375
HOXC9	ZC3H12C	DLK1	DDR2	WDR11-AS1	PDZRN4	LINC00559
HOXD3	BTG4	C14orf180	DDX10	ATE1	NELL2	GPC6
HOXD8	PPP2R1B	PWRN4	DDX27	TACC2	DBX2	LOC101927284
HPCAL1	DIXDC1	HERC2	DEFA9P	HTRA1	LOC100288798	ABCC4
HPSE2	LOC101928823	APBA2	DENND1A	C10orf120	PCED1B	LINC00359
HRAT17	LOC387810	ARHGAP11B	DENND3	CHST15	PFKM	FARP1
HRAT56	DRD2	HERC2P10	DEPTOR	LHPP	ARF3	DOCK9
HS3ST3B1	ZBTB16	FMN1	DFNB31	FAM53B	POU6F1	CLYBL
HS3ST4	NNMT	RYR3	DGKB	ZRANB1	SCN8A	FGF14
HS6ST2	CADM1	AVEN	DGKI	CTBP2	ACVR1B	LINC00443
HSD17B2	CEP164	CHRM5	DHRS12	FLJ37035	KRT80	COL4A1
HSD52	DSCAML1	DPH6	DHRS4L1	UROS	LINC00592	COL4A2
HTR1F	FXYD6	DPH6-AS1	DHX35	ADAM12	KRT7	LINC00403
HUNK	TMPRSS4	CSNK1A1P1	DIAPH1	DOCK1	KRT75	TUBGCP3
HYDIN	AMICA1	MEIS2	DIAPH2	NPS	KRT77	MCF2L
ICE2	MPZL3	SPRED1	DIAPH3	LINC01163	FLJ12825	ADPRHL1
IGDCC3	POU2F3	MIR4310	DICER1	MGMT	LOC101927653	RASA3
IGFN1	UBASH3B	STARD9	DIDO1	EBF3	LRIG3	TGM1
IL17RD	CLMP	FRMD5	DIP2C	TCERG1L	PPM1H	GZMH
IL1R1	PKNOX2	SEMA6D	DIRC3	LINC01164	GNS	PRKD1
IL21-AS1	PATE1	SHC4	DIS3L2	STK32C	WIF1	NPAS3
INPP4B	CDON	DTWD1	DISC1	LRRC27	RPSAP52	SLC25A21
INPP5A	KIRREL3	MIR7973-2	DISC1FP1	INPP5A	IRAK3	MDGA2
IQCA1	C11orf44	WDR72	DISP1	KNDC1	FRS2	TRIM9
IQCE	SNX19	PRTG	DKFZP434A062	ADAM8	CNOT2	GNG2
IQCK	NTM	CGNL1	DKFZp686K1684	CALY	LGR5	SAMD4A
IQGAP2	OPCML	AQP9	DKK3	AP2A2	TRHDE	SLC35F4
ITFG1	JAM3	LIPC	DLC1	MUC2	TMTC2	LINC01500
ITGB5	LOC283177	MYO1E	DLD	MUC5B	LRRIQ1	DAAM1
ITLN2	B4GALNT3	BNIP2	DLEU1	LSP1	C12orf79	TMEM229B
ITPK1	NINJ2	ANXA2	DLEU1-AS1	TNNT3	LOC643339	PLEKHH1
ITPKB	ERC1	RORA	DLEU7-AS1	MRPL23-AS1	PLXNC1	RAD51B
ITPKC	TULP3	TLN2	DLGAP1	HOTS	TMCC3	ACTN1
ITPR1	TSPAN9	HERC1	DLGAP1-AS4	IGF2	PGAM1P5	SIPA1L1
ITPR3	PRMT8	RASL12	DLK1	INS-IGF2	NTN4	RGS6
JADE1	CRACR2A	PARP16	DMD	TH	CDK17	DPF3
JADE2	FGF6	LINC01169	DMRT1	TRPM5	APAF1	LTBP2
KALRN	ANO2	SMAD6	DMRT3	KCNQ1	PAH	NRXN3
KAT6B	VWF	IQCH-AS1	DNAAF5	KCNQ1-AS1	C12orf42	DIO2-AS1
KATNAL1	CD9	MAP2K5	DNAH11	KCNQ1DN	CHST11	STON2
KAZN	RIMKLB	MIR548H4	DNAH14	OSBPL5	CASC18	FOXN3
KC6	CLEC1A	PAQR5	DNAH3	STIM1	NUAK1	TTC7B
KCNB2	ETV6	THSD4-AS1	DNAH8	OR51B5	CKAP4	CCDC88C
KCNH1	APOLD1	THSD4	DNAH9	SYT9	RFX4	RIN3
KCNIP3	GRIN2B	MYO9A	DNAJC24	PPFIBP2	LOC100505978	ITPK1
KCNIP4	PTPRO	NEO1	DNM1P35	CYB5R2	LOC100287944	FAM181A-AS1
KCNJ10	EPS8	ETFA	DNMT3B	TUB	BTBD11	SYNE3
KCNJ13	LMO3	HMG20A	DNPEP	LMO1	SART3	TCL6
KCNK10	PLEKHA5	LINGO1	DNTT	AKIP1	SSH1	C14orf132
KCNMA1	LOC100506393	MTHFS	DOCK10	SCUBE2	UBE3B	AK7
KCNQ1	PDE3A	ARNT2	DOCK11	ZNF143	MVK	CCDC85C
KCNQ5	ST8SIA1	EFTUD1	DOCK2	AMPD3	FAM222A	ZNF839
KCNT1	SOX5	HOMER2	DOCK5	MTRNR2L8	CCDC63	TRAF3
KCTD1	LINC00477	ADAMTSL3	DOCK8	MRVI1-AS1	CUX2	TDRD9
KCTD14	C12orf77	ZNF592	DOK5	GALNT18	MAPKAPK5	ADSSL1
KDM4B	LMNTD1	PDE8A	DOT1L	DKK3	IQCD	JAG2
KDM8	SMCO2	AKAP13	DPF3	MIR6124	LINC01234	BRF1
KDR	CCDC91	AGBL1	DPH6	MICAL2	RBM19	ATP10A
KIAA0087	TMTC1	NTRK3	DPH6-AS1	MICALCL	TESC	LOC100128714
KIAA0556	CAPRIN2	ZNF710	DPP10	PARVA	KSR2	GABRG3
KIAA0586	DENND5B	ST8SIA2	DPYD	TEAD1	SRRM4	OCA2
KIAA0825	BICD1	FAM174B	DPYSL2	RASSF10	CCDC60	APBA2
KIAA1211L	KIF21A	LINC01580	DPYSL5	ARNTL	CIT	FAM189A1
KIAA1407	C12orf40	LINC01581	DRC1	SPON1	CCDC64	OTUD7A
KIAA1462	CNTN1	NR2F2-AS1	DRC7	RRAS2	HNF1A	CHRNA7
KIAA1644	PDZRN4	SPATA8-AS1	DRICH1	PSMA1	WDR66	FMN1
KIAA2012	PRICKLE1	IGF1R	DSCAM	INSC	DIABLO	RYR3
KIF21B	NELL2	CACNA1H	DSCAML1	LOC102724957	RILPL1	DPH6
KIF26B	PLEKHA8P1	FAHD1	DSG4	SOX6	ZNF664-FAM101A	MEIS2
KIRREL	SLC38A4	SEC14L5	DST	PLEKHA7	NCOR2	FSIP1
KIRREL3	PCED1B	RBFOX1	DTL	ABCC8	TMEM132B	SEMA6D
KIZ	DIP2B	USP7	DTNA	KCNC1	LOC101927592	TMOD2
KLHL26	METTL7A	TEKT5	DTNBP1	SERGEF	TMEM132D	ALDH1A2
KLHL29	SCN8A	LITAF	DTX4	LOC494141	LOC101927735	LIPC
KLHL42	KRT75	XYLT1	DUSP22	PTPN5	RIMBP2	MYO1E
KLHL6	KRT6B	TMC5	E2F3	CSRP3	ADGRD1	RORA
KMT2A	ATF7	IQCK	EBF1	NAV2	EP400	CA12
KMT2C	HOXC8	MIR548AA2	EBF2	NAV2-AS4	GALNT9	DAPK2
KREMEN1	FLJ12825	SCNN1G	EBF3	NELL1	LOC100130238	MEGF11
KRT75	LOC100240735	PRKCB	EBPL	GAS2	FBRSL1	LINC01169
KSR2	LOC400043	CACNG3	ECE1	ANO3	SPATA13	SMAD6
L3MBTL4	SMUG1	HS3ST4	ECHS1	BBOX1	ATP12A	SMAD3
LACE1	R3HDM2	NSMCE1	ECM1	MPPED2	ATP8A2	IQCH
LAMB1	LRIG3	KIAA0556	EEFSEC	DNAJC24	GPR12	MAP2K5
LAMC2	PPM1H	IL27	EEPD1	ELP4	FLT1	ITGA11
LAMC3	FLJ41278	ZNF423	EFCAB14-AS1	PAX6	ALOX5AP	PAQR5
LARGE	LEMD3	HEATR3	EFCC1	DKFZp686K1684	LINC00398	LINC00593
LCA5L	LOC100507065	SALL1	EFHC2	KIAA1549L	MEDAG	THSD4
LDB3	HMGA2	FTO	EFNA5	ABTB2	EEF1DP3	HCN4
LDLRAD3	LOC100129940	SLC6A2	EGF	EHF	STARD13	CSPG4
LDLRAD4	IRAK3	ADGRG1	EGFLAM	CD44	RFC3	SCAPER
LEKR1	LOC100507175	CDH8	EGFLAM-AS4	PAMR1	MIR548F5	ACSBG1
LEMD3	LGR5	CDH11	EGLN3	TRIM44	TRPC4	RASGRF1
LEPR	TRHDE	CDH5	EHBP1L1	LDLRAD3	FREM2	LINC01314
LHFPL2	OSBPL8	CMTM4	EHF	COMMD9	LHFP	ADAMTSL3
LIMK2	ZDHHC17	LRRC29	EIF2B5-AS1	PRR5L	LINC00598	ALPK3
LIN28B	CSRP2	ATP6V0D1	ELL2	LRRC4C	VWA8	KLHL25
LIN52	NAV3	LCAT	ELMO1	LOC100507205	DGKH	NTRK3
LINC00297	SYT1	SMPD3	ELMSAN1	EXT2	LINC00400	NTRK3-AS1
LINC00299	PPFIA2	TANGO6	ELP4	TSPAN18	ENOX1	SLCO3A1
LINC00466	TMTC2	NFAT5	EML1	AMBRA1	SERP2	LINC01197
LINC00477	KITLG	LOC400541	EML4	C11orf49	TPT1-AS1	NR2F2-AS1
LINC00499	ATP2B1	IL34	EML6	MADD	RCBTB1	IGF1R
LINC00504	PLXNC1	AP1G1	EMP1	MYBPC3	NEK3	ADAMTS17
LINC00511	TMCC3	ZFHX3	ENC1	PTPRJ	DIAPH3	OR4F6
LINC00524	FGD6	LOC101928035	ENOX1	MIR3161	LINC00358	MIR5587
LINC00535	PGAM1P5	CNTNAP4	ENOX2	P2RX3	LINC00376	MIR662
LINC00540	CDK17	VAT1L	EPB41L1	DTX4	PCDH9	LMF1
LINC00607	CFAP54	WWOX	EPHA4	TMEM132A	LINC00383	TSC2
LINC00648	ANKS1B	MAFTRR	EPHA5	SLC15A3	DACH1	RBFOX1
LINC00669	ANO4	PRCAT47	EPHA6	CD6	LMO7	ABAT
LINC00908	UTP20	GAN	EPHA7	MIR4488	EDNRB-AS1	GRIN2A
LINC00922	C12orf42	MIR4720	EPHB1	ASRGL1	EDNRB	CLEC16A
LINC00934	GLT8D2	HSD17B2	EPHB2	AHNAK	LINC00446	SNX29
LINC00996	CHST11	CDH13	EPS15L1	MACROD1	RNF219-AS1	CPPED1
LINC01055	CASC18	SLC38A8	EPS8	FLRT1	SLITRK1	SHISA9
LINC01082	CKAP4	LINC01081	ERBB4	SLC22A12	LINC00333	MYH11
LINC01088	RFX4	ZC3H18	ERC1	NRXN2	LINC00375	XYLT1
LINC01105	LOC100505978	FAM101B	ERC2	EHBP1L1	LINC00559	CLEC19A
LINC01227	LOC100287944	SMYD4	ERG	PACS1	GPC5-AS2	GPR139
LINC01237	RIC8B	ITGAE	ERGIC1	BBS1	GPC6	DNAH3
LINC01247	BTBD11	SPNS3	ERI3	SYT12	LOC101927284	SNX29P1
LINC01250	WSCD2	LOC339166	ERICH1	MTL5	ABCC4	OTOA
LINC01309	USP30	POLR2A	ERP44	LOC338694	LINC00359	PRKCB
LINC01317	CCDC63	RCVRN	ERVK13-1	FGF3	FARP1	C16orf82
LINC01331	MAPKAPK5	GAS7	ESRRB	LOC101928443	DOCK9	IL4R
LINC01338	PLBD2	TMEM220-AS1	ESRRG	ANO1	CLYBL	SNX29P2
LINC01344	LHX5	LINC00670	ETV1	PPFIA1	FGF14	LOC388242
LINC01363	LINC01234	MYOCD	EVI5	SHANK2	LINC00443	ITGAL
LINC01399	RBM19	COX10	EXD3	SHANK2-AS3	COL4A1	CLUHP3
LINC01411	MED13L	TRIM16	EXOC6	LOC100133315	COL4A2	MYLK3
LINC01429	TESC-AS1	PEMT	EXOC6B	FOLR1	LINC00403	ABCC12
LINC01445	KSR2	KSR1	EXT1	CLPB	TUBGCP3	MIR5095#2
LINC01455	LINC00934	TNFAIP1	EXT2	PDE2A	MCF2L	NOD2
LINC01470	SPPL3	NF1	EYA2	ARAP1	ADPRHL1	FTO
LINC01483	HNF1A	ASIC2	EYA4	STARD10	RASA3	MMP2
LINC01500	CAMKK2	SLFN13	EZH2	P2RY6	TGM1	CES5A
LINC01507	TMEM120B	AP2B1	F13A1	FAM168A	GZMH	GNAO1
LINC01524	WDR66	MMP28	FAF1	PLEKHB1	PRKD1	SLC12A3
LINC01549	DIABLO	ACACA	FAM107A	GDPD5	AKAP6	CETP
LINC01605	ABCB9	SYNRG	FAM107B	MAP6	NPAS3	CCDC102A
LINGO1	PITPNM2	KRT13	FAM110D	MOGAT2	RALGAPA1P	CNGB1
LIPE-AS1	ZNF664-FAM101A	MIR6780A	FAM114A1	DGAT2	SLC25A21	LOC101927580
LIPG	AACS	HDAC5	FAM117A	UVRAG	LINC00639	CDH8
LMF1	TMEM132B	PLEKHM1	FAM120A	MYO7A	MDGA2	CDH11
LMLN	LOC101927592	MGC57346-CRHR1#2	FAM13C	KCTD14	TRIM9	LINC00922
LMO3	TMEM132C	MAPT	FAM151A	GAB2	GNG2	CYB5B
LMTK2	TMEM132D	ITGB3	FAM156A	TENM4	C14orf166	WWP2
LMX1A	PIWIL1	SNX11	FAM160A1	LOC101928944	NID2	HYDIN
LMX1B	RIMBP2	SPOP	FAM167A	RAB30	SAMD4A	AP1G1
LOC100129940	ADGRD1	ACSF2	FAM168A	DLG2	PELI2	ZFHX3
LOC100130370	EP400	PCTP	FAM172A	ME3	SLC35F4	CLEC18B
LOC100132735	GALNT9	ANKFN1	FAM179A	PRSS23	LINC01500	FA2H
LOC100134391	IL17D	DGKE	FAM184B	RAB38	DAAM1	ADAMTS18
LOC100288866	XPO4	MSI2	FAM188B	GRM5	CCDC175	VAT1L
LOC100420587	LINC00540	BZRAP1	FAM196B	NOX4	MNAT1	WWOX
LOC100506023	TNFRSF19	HSF5	FAM19A1	TRIM64B	PRKCH	LOC102724084
LOC100506444	MIPEP	PPM1E	FAM19A2	DISC1FP1	MTHFD1	PKD1L2
LOC100507534	SPATA13	YPEL2	FAM208B	FAT3	PLEKHG3	CMIP
LOC100996286	ATP8A2	CLTC	FAM212B	MTNR1B	TMEM229B	HSD17B2
LOC101927066	WASF3	BCAS3	FAM222A	SLC36A4	PLEKHH1	CDH13
LOC101927284	PDX1-AS1	MIR548W	FAM46D	PIWIL4	RAD51B	NECAB2
LOC101927411	FLT1	PRKCA	FAM49A	AMOTL1	ACTN1	MTHFSD
LOC101927421	MTUS2	PRKCA-AS1	FAM49B	MAML2	SUSD6	LOC101928737
LOC101927592	LINC00297	PITPNC1	FAM53B	ARHGAP42	SMOC1	BANP
LOC101927623	KATNAL1	ARSG	FAM53B-AS1	TRPC6	SIPA1L1	PIEZO1
LOC101927865	EEF1DP3	ABCA5	FAM65B	CEP126	RGS6	CBFA2T3
LOC101927950	FRY-AS1	LINC01483	FAM65C	TMEM123	DPF3	DPEP1
LOC101927964	N4BP2L2	LINC00511	FAM83F	DYNC2H1	LTBP2	GAS8
LOC101928135	KL	C17orf80	FARP1	ELMOD1	NRXN3	RPH3AL
LOC101928227	STARD13	SDK2	FARS2	SLC35F2	DIO2-AS1	LOC100506388
LOC101928519	MIR548F5	TNRC6C	FAT3	KDELC2	STON2	VPS53
LOC101928738	DCLK1	C1QTNF1	FAXC	EXPH5	LOC101928767	RAP1GAP2
LOC101928823	SOHLH2	RBFOX3	FBLN7	DDX10	FOXN3	CAMKK1
LOC101928944	TRPC4	TBC1D16	FBN2	ZC3H12C	TTC7B	SPNS3
LOC101928978	LINC00366	CARD14	FBRSL1	PPP2R1B	CCDC88C	SPNS2
LOC101929268	FREM2	RPTOR	FBXL7	PLET1	RIN3	SMTNL2
LOC101929596	STOML3	BAIAP2	FBXO10	LOC283140	ITPK1	ARRB2
LOC101929622	LHFP	TMEM105	FBXO15	LOC101928823	PRIMA1	NTN1
LOC101929710	VWA8	TBCD	FBXW4	NCAM1	FAM181A-AS1	STX8
LOC101929717	DGKH	COLEC12	FCRL2	TTC12	SYNE3	USP43
LOC102723344	AKAP11	MYOM1	FER	TMPRSS5	TCL6	GAS7
LOC102724623	DNAJC15	DLGAP1	FER1L6-AS2	ZBTB16	C14orf132	TMEM220-AS1
LOC102800447	ENOX1	DLGAP1-AS4	FFAR4	CADM1	AK7	SHISA6
LOC145783	SMIM2-IT1	EPB41L3	FGA	PCSK7	CCDC85C	DNAH9
LOC145845	GPALPP1	L3MBTL4	FGD5	BACE1	MIR5698	CDRT4
LOC149373	COG3	LINC01387	FGD6	DSCAML1	ZNF839	CCDC144A
LOC158435	SPERT	PTPRM	FGF12-AS1	TMPRSS4	TRAF3	MPRIP
LOC284009	KIAA0226L	RAB31	FGF6	SCN4B	TDRD9	NT5M
LOC284395	RCBTB1	GNAL	FGFRL1	AMICA1	ADSSL1	PEMT
LOC284930	EBPL	LDLRAD4	FGGY	MPZL3	JAG2	KCNJ12
LOC285593	DLEU1	MIR4526	FHDC1	PHLDB1	BRF1	FOXN1
LOC285692	WDFY2	GREB1L	FHIT	PVRL1	ATP10A	PIPOX
LOC338694	DHRS12	LAMA3	FHOD3	GRIK4	LOC100128714	MYO18A
LOC343052	NEK3	OSBPL1A	FIGN	UBASH3B	GABRG3	MIR193A
LOC400043	DIAPH3	ZNF521	FJX1	CLMP	OCA2	ASIC2
LOC400620	LINC00434	KCTD1	FKBP6	VWA5A	APBA2	TMEM132E
LOC401320	PCDH9	AQP4-AS1	FLI1	PKNOX2	FAM189A1	SLFN5
LOC643339	LINC00348	CHST9	FLJ12825	CDON	OTUD7A	MLLT6
LOC728095	DACH1	CDH2	FLJ21408	KIRREL3	CHRNA7	KRT23
LOXL1-AS1	KLF12	GAREM	FLJ22447	ETS1	FMN1	ACLY
LRIG3	EDNRB-AS1	ASXL3	FLJ37035	LINC01395	RYR3	SLC4A1
LRP2	EDNRB	NOL4	FLJ40288	C11orf44	CHRM5	KIF18B
LRP8	LINC00333	MOCOS	FLJ41278	SNX19	LPCAT4	MYCBPAP
LRRC16A	GPC5	FHOD3	FLJ44635	NTM	DPH6	CACNA1G
LRRFIP1	GPC6	TPGS2	FLNB	LOC101929653	CSNK1A1P1	ANKFN1
LYPD6B	LOC101927284	KIAA1328	FLRT1	OPCML	MEIS2	MSI2
MACROD2	ABCC4	CELF4	FLRT2	IGSF9B	FSIP1	YPEL2
MAD1L1	FARP1	LINC00669	FLT1	GLB1L3	SEMA6D	LINC01476
MADD	CLYBL	KC6	FLVCR2	LOC283177	ATP8B4	TANC2
MAGI1	PCCA	LINC00907	FMN1	IQSEC3	MIR7973-2	CYB561
MAGI2	TMTC4	RIT2	FMNL2	SLC6A13	TMOD2	TEX2
MALRD1	NALCN-AS1	LINC01478	FNBP4	B4GALNT3	ALDH1A2	CEP112
MALT1	LINC01309	SETBP1	FNDC1	NINJ2	LIPC	PRKCA
MAML3	EFNB2	RNF165	FNDC3B	ERC1	MYO1E	MAP2K6
MAMLD1	FAM155A	CTIF	FOSL2	FBXL14	RORA	LINC01483
MAN1C1	MYO16	MYO5B	FOXN3	CACNA1C	TLN2	KCNJ16
MAP6	LINC00676	MAPK4	FOXN4	CACNA1C-IT3	CA12	SLC39A11
MAP7	COL4A2	DCC	FOXO3	NRIP2	DAPK2	SDK2
MAPKAPK3	MIR8073	WDR7	FOXP1	TEAD4	PARP16	LOC100134391
MBIP	LINC00346	BOD1L2	FOXP4	TSPAN9	MEGF11	TMEM104
MCCC2	ARHGEF7	NEDD4L	FRAS1	PRMT8	LINC01169	LLGL2
MCPH1-AS1	LINC00403	RAX	FREM1	CRACR2A	SMAD6	SAP30BP
MCTP2	ATP11A	CCBE1	FRMD3	CCND2-AS1	SMAD3	MGAT5B
MCU	MCF2L	CDH20	FRMD4A	CCND2	IQCH	2009-09-01
ME3	ADPRHL1	RNF152	FRMD5	FGF6	MAP2K5	FLJ45079
MED27	RASA3	TNFRSF11A	FRMD6	ANO2	ITGA11	RBFOX3
MEG3	TEP1	ZCCHC2	FRMD7	VWF	PAQR5	ENPP7
MEGF11	RNASE9	PHLPP1	FRZB	CD9	LINC00593	RPTOR
MEGF6	SALL2	FBXO15	FSHR	LPAR5	THSD4	BAIAP2
MEIS1	PSMB5	C18orf63	FSTL1	GPR162	MYO9A	AATK
MEIS2	SLC7A8	ZNF407	FSTL4	RIMKLB	ADPGK	SLC38A10
MERTK	DHRS4L1	NFATC1	FTO	RNU6-19P	HCN4	RAB40B
METTL24	STXBP6	ADNP2	FTX	LRP6	CSPG4	TBCD
MGLL	PRKD1	PARD6G	FUT8	APOLD1	SCAPER	USP14
MICAL3	STRN3	STK11	FYN	EMP1	ACSBG1	EMILIN2
MICU3	AKAP6	PIP5K1C	G6PC2	GRIN2B	RASGRF1	DLGAP1
MID1	NPAS3	LOC100420587	GABRB1	GUCY2C	MTHFS	L3MBTL4
MIR10B	EGLN3	LINC01532	GABRG3	EPS8	LINC01314	LAMA1
MIR1268A#3	RALGAPA1P	UQCRFS1	GACAT3	LMO3	ARNT2	PTPRM
MIR2052HG	MBIP	LOC284395	GAD2	PIK3C2G	ADAMTSL3	RAB31
MIR219A1#2	SLC25A21	KIAA0355	GAL3ST2	PLCZ1	ZNF592	GNAL
MIR3126	LOC644919	SPINT2	GALNT10	PLEKHA5	ALPK3	SPIRE1
MIR5096	LINC00648	BCAM	GALNT11	LOC100506393	PDE8A	MC2R
MIR548F3	KLHDC2	GRIN2D	GALNT13	PDE3A	KLHL25	GREB1L
MIR548Q	SOS2	SNTG2	GALNT15	ABCC9	AGBL1	MIR320C1
MIR572	ATL1	MYT1L	GALNT18	ST8SIA1	NTRK3	ANKRD29
MIR6124	PYGL	TSSC1	GALNT2	SOX5	NTRK3-AS1	LAMA3
MIR7702	FRMD6	LINC01105	GALNT9	LINC00477	SLCO3A1	ZNF521
MKNK1	C14orf166	LOC400940	GALNTL6	C12orf77	LINC01581	CDH2
MLK7-AS1	NID2	RNF144A	GAS6-AS1	LMNTD1	LINC01197	FHOD3
MLLT3	ERO1A	KIDINS220	GAS7	ITPR2	NR2F2-AS1	CELF4
MOK	FBXO34	MBOAT2	GCNT1	C12orf71	IGF1R	LINC00669
MORC2	PELI2	TAF1B	GDPD5	SMCO2	ADAMTS17	LINC01478
MPP7	OTX2-AS1	LOC100506457	GEMIN8	PPFIBP1	OR4F6	RNF165
MPZL1	SLC35F4	LAPTM4A	GFI1B	KLHL42	RAB11FIP3	CTIF
MPZL3	KIAA0586	CIB4	GFOD1	CCDC91	MIR5587	MYO5B
MROH7	LINC01500	FOSL2	GFPT1	TMTC1	MIR662	DCC
MRPL14	DAAM1	CLIP4	GFRA1	CAPRIN2	LMF1	WDR7
MRPS6	CCDC175	GALNT14	GFRA3	TSPAN11	CACNA1H	LINC-ROR
MRVI1	MNAT1	LINC00486	GFRA4	DDX11-AS1	BAIAP3	ZNF532
MSI2	SLC38A6	LTBP1	GGA1	DENND5B	TSC2	CCBE1
MSRA	PRKCH	LINC01317	GHR	BICD1	ADCY9	DOK6
MT2A	LOC101927780	CYP1B1-AS1	GIGYF2	FGD4	SEC14L5	FAM69C
MTCL1	MTHFD1	CDKL4	GLI2	KIF21A	RBFOX1	CNDP1
MTOR	PLEKHG3	C2orf91	GLI3	PDZRN4	TMEM114	ZNF407
MUSTN1	FUT8	THADA	GLIS1	NELL2	ABAT	MBP
MYH11	GPHN	CAMKMT	GLIS3	DBX2	GRIN2A	NFATC1
MYLK	ATP6V1D	PRKCE	GLRA1	LOC100288798	CLEC16A	PARD6G
MYO18A	RAD51B	KCNK12	GLT1D1	PCED1B	SNX29	STK11
MYO18B	ACTN1	LHCGR	GLT8D2	COL2A1	CPPED1	ABHD17A
MYO1D	DCAF5	LINC01122	GLUD1	PFKM	SHISA9	MOB3A
MYO3B	SUSD6	REL	GLYATL1	ARF3	MYH11	AP3D1
MYOF	SMOC1	COMMD1	GMDS	METTL7A	XYLT1	DOT1L
MYT1	SLC8A3	EHBP1	GMPR	POU6F1	CLEC19A	SPPL2B
NALCN-AS1	RGS6	MEIS1	GNAO1	SCN8A	IQCK	GNG7
NAV1	DPF3	LOC101927577	GNAQ	ACVR1B	GPR139	TLE2
NAV2	PSEN1	GFPT1	GNG12-AS1	KRT80	DNAH3	ZFR2
NCALD	ACOT6	ANXA4	GNG7	LINC00592	SNX29P1	KDM4B
NDRG1	ELMSAN1	TGFA	GNPTAB	KRT7	OTOA	ZNRF4
NEBL	LIN52	ATP6V1B1-AS1	GPAT3	KRT75	MIR548AA2	VMAC
NEDD4L	NEK9	EXOC6B	GPC3	KRT77	PRKCB	HNRNPM
NEDD9	TTLL5	HK2	GPC4	SOAT2	CACNG3	NFIX
NELL1	ESRRB	LINC01291	GPC5	HOXC8	C16orf82	EPS15L1
NEMP2	POMT2	LRRTM4	GPC6	FLJ12825	NSMCE1	F2RL3
NEURL1-AS1	SPTLC2	CTNNA2	GPR132	LOC100240735	IL4R	ELL
NF1	NRXN3	KCMF1	GPR157	LOC400043	SNX29P2	CRTC1
NF2	DIO2-AS1	TCF7L1	GPR20	SMUG1	MVP	LOC100420587
NFASC	CEP128	POLR1A	GPR39	COPZ1	LOC388242	LOC102724958
NFIC	STON2	RPIA	GPRIN2	R3HDM2	ITGAL	LOC284395
NHS	LOC101928767	KANSL3	GPT2	LOC101927653	CLUHP3	TSHZ3
NKAIN1	LINC01146	SEMA4C	GRAMD4	LRIG3	MYLK3	PEPD
NOL4	KCNK10	TMEM131	GRB10	FAM19A2	ABCC12	CHST8
NPAS3	EFCAB11	CNGA3	GREB1	PPM1H	MIR5095#2	HPN-AS1
NPPA	TDP1	AFF3	GREB1L	RASSF3	ZNF423	MAG
NRG1	TTC7B	SLC9A4	GRHL2	GNS	HEATR3	WDR62
NRG3	CCDC88C	UXS1	GRHL3	FLJ41278	LOC101927272	SPINT2
NRK	SLC24A4	SH3RF3	GRIA1	WIF1	NOD2	ACTN4
NRXN2	PRIMA1	MIR4435-2HG	GRID1	LOC100507065	FTO	CLC
NTM	SERPINA1	MERTK	GRID2	RPSAP52	MMP2	CEACAM7
NTN3	DICER1	PAX8-AS1	GRIK4	LOC100129940	SLC6A2	CEACAM3
NTRK2	LINC00341	DPP10	GRIN2B	HMGA2	CES5A	POU2F2
NUP93	SYNE3	MARCO	GRIP1	IRAK3	GNAO1	NOVA2
ONECUT2	CCDC85C	PTPN4	GRK5	GRIP1	SLC12A3	RNU6-66P
OPCML	EML1	RALB	GRM1	LOC100507175	CETP	LILRB5
OR6V1	WARS	GLI2	GRM4	FRS2	CCDC102A	SH3YL1
OSBPL9	WDR25	TFCP2L1	GRM7	CNOT2	CNGB1	SNTG2
OVOL2	DLK1	CLASP1	GSE1	PTPRB	LOC101927580	LINC01250
PACRG	MEG3	CNTNAP5	GSG1	LGR5	CDH8	RSAD2
PACRG-AS1	MOK	BIN1	GSTCD	TRHDE	CDH11	LINC00299
PADI2	PPP1R13B	MIR7853	GUCY1A3	CSRP2	LINC00922	ASAP2
PAK3	C14orf180	ACMSD	GUCY2C	NAV3	CDH5	C2orf48
PAK6	PWRN4	THSD7B	GUCY2F	PPFIA2	CBFB	HPCAL1
PALLD	GABRG3	LOC101928273	GZMK	TMTC2	LRRC29	ATP6V1C2
PAPPA	HERC2	LRP1B	H2AFV	LRRIQ1	ATP6V0D1	LOC101929733
PARK2	PDCD6IPP2	ARHGAP15	H6PD	C12orf79	RANBP10	LPIN1
PAX2	APBA2	LOC101928386	HADHA	LOC643339	LCAT	LOC100506457
PAX3	FAM189A1	ZEB2	HAGLR	PLXNC1	TANGO6	LOC101926966
PAX6	ARHGAP11B	TEX41	HAPLN3	TMCC3	CYB5B	KLHL29
PAX7	HERC2P10	UPP2	HCG22#5	FGD6	WWP2	EFR3B
PCDH15	FMN1	PKP4	HCN1	PGAM1P5	LOC400541	OTOF
PCDH9	RYR3	LY75-CD302	HDAC4	NTN4	IL34	KCNK3
PCED1B	AVEN	KCNH7	HDAC8	CDK17	HYDIN	BRE
PDCD6IPP2	CHRM5	COBLL1	HDAC9	CFAP54	AP1G1	LOC100505736
PDE10A	DPH6	CSRNP3	HECTD2	APAF1	ZFHX3	PLB1
PDE4B	DPH6-AS1	B3GALT1	HECTD2-AS1	ANKS1B	CLEC18B	C2orf71
PDE4D	C15orf41	STK39	HECW1	SCYL2	FA2H	CLIP4
PDE7B	CSNK1A1P1	CERS6	HEG1	ANO4	CNTNAP4	ALK
PDE8B	LOC145845	CERS6-AS1	HELB	MYBPC1	ADAMTS18	SRD5A2
PDE9A	MEIS2	MYO3B	HEPH	PAH	VAT1L	LTBP1
PDGFD	LOC101928227	SLC25A12	HERC1	LOC101929058	WWOX	VIT
PDIA5	SPRED1	METAP1D	HERC6	C12orf42	MAFTRR	SLC8A1
PDZRN4	FSIP1	LOC100130691	HHIP	GLT8D2	LOC102724084	OXER1
PEX14	MIR4310	PDE11A	HIBADH	CHST11	PKD1L2	THADA
PHACTR3	STARD9	OSBPL6	HIGD1A	CASC18	CMIP	PRKCE
PHEX	TTBK2	SESTD1	HIVEP2	NUAK1	HSD17B2	TTC7A
PHF2	FRMD5	LOC101927156	HIVEP3	CKAP4	CDH13	NRXN1
PHLDB2	SEMA6D	PPP1R1C	HLCS	POLR3B	NECAB2	MIR217HG
PIEZO1	SHC4	PDE1A	HMCN1	RFX4	MTHFSD	MEIS1
PIGR	DTWD1	FRZB	HMGA2	LOC100505978	LOC101928737	TGFA
PIGU	ATP8B4	TFPI	HNF1B	LOC100287944	BANP	ADD2
PIK3CB	MIR7973-2	LINC01090	HOOK3	RIC8B	PIEZO1	DYSF
PIP4K2A	TMOD3	DIRC1	HOTAIRM1	BTBD11	CBFA2T3	SFXN5
PITPNA	WDR72	MYO1B	HOTS	SART3	DPEP1	ACTG2
PITPNM2	UNC13C	LOC105747689	HOXA3	SSH1	GAS8	SLC4A5
PIWIL3	PRTG	ANKRD44	HOXA6	USP30	RPH3AL	LRRTM4
PIWIL4	LOC145783	PLCL1	HOXA-AS3	FOXN4	LOC100506388	CTNNA2
PKNOX2	TCF12	SPATS2L	HOXB2	UBE3B	FAM101B	SUCLG1
PLBD2	CGNL1	AOX2P	HOXB3	MVK	VPS53	TCF7L1
PLCB4	AQP9	CASP8	HOXB9	FAM222A	RAP1GAP2	ATOH8
PLCH1	LIPC	ALS2	HOXC4	CCDC63	ITGAE	REEP1
PLCXD2	MYO1E	CDK15	HOXC8	CUX2	CAMKK1	FAHD2A
PLEKHA6	BNIP2	KIAA2012	HOXC9	MAPKAPK5	SPNS3	LOC101927053
PLEKHA7	ANXA2	PARD3B	HOXD3	IQCD	SPNS2	CNGA3
PLEKHG3	ICE2	NRP2	HOXD8	PLBD2	SMTNL2	LYG2
PLIN1	RORA	ADAM23	HOXD-AS2	LINC01234	ARRB2	AFF3
PLXNA2	VPS13C	LOC101927865	HPCAL1	RBM19	NTN1	NPAS2
POC1A	TLN2	PLEKHM3	HPS4	TBX5	STX8	RFX8
POLR3B	LOC102723344	ERBB4	HPSE2	MED13L	USP43	SLC9A2
PON1	HERC1	LOC102725079	HRAT17	TESC	GAS7	NCK2
POU2F1	DAPK2	MREG	HRAT56	TESC-AS1	TMEM220-AS1	MIR548AU
POU6F2	CSNK1G1	IGFBP2	HS3ST3A1	KSR2	SHISA6	EDAR
PPAPDC1A	RASL12	DIRC3	HS3ST3B1	SRRM4	DNAH9	SH3RF3
PPARGC1A	PARP16	CATIP	HS3ST4	LINC00934	CDRT4	ACOXL
PPFIBP2	IGDCC3	STK36	HS6ST2	CCDC60	TRIM16	IL1A
PPM1H	MEGF11	TTLL4	HSD17B2	CIT	CCDC144A	CCDC93
PPP1R13B	LINC01169	CYP27A1	HSD52	CCDC64	MPRIP	GLI2
PPP1R14C	SMAD6	PRKAG3	HTR1F	SPPL3	NT5M	TFCP2L1
PPP2R2C	IQCH-AS1	NHEJ1	HTT	HNF1A	PEMT	CNTNAP5
PRDM16	MAP2K5	PAX3	HUNK	TMEM120B	NATD1	GYPC
PRDM6	ITGA11	SGPP2	HYDIN	WDR66	KCNJ12	MYO7B
PRELID3A	MIR548H4	DOCK10	ICE2	DIABLO	FOXN1	LIMS2
PREX1	PAQR5	SLC19A3	IFI16	ABCB9	PIPOX	AMMECR1L
PRICKLE2	THSD4-AS1	ITM2C	IGDCC3	PITPNM2	MYO18A	SMPD4
PRIMA1	THSD4	GPR55	IGFBP2	RILPL1	MIR193A	GPR39
PRKCA	MYO9A	ARMC9	IGFN1	ZNF664-FAM101A	ASIC2	RAB3GAP1
PRKCE	NEO1	PDE6D	IGSF3	NCOR2	TMEM132E	ARHGAP15
PRKG1	LOXL1-AS1	DIS3L2	IGSF9	AACS	SLFN5	LOC101929231
PRLR	ARID3B	GIGYF2	IKZF3	TMEM132B	SLFN13	FMNL2
PRPF18	EDC3	NGEF	IL12A-AS1	LINC00943	ACACA	GPD2
PRSS23	DNM1P35	UGT1A6	IL15	LOC101927592	MLLT6	LOC101929680
PRTG	ETFA	SH3BP4	IL17D	TMEM132C	TOP2A	STK39
PSMA1	SCAPER	RAMP1	IL17RD	TMEM132D	KRT23	NOSTRIN
PSMB5	HMG20A	SNED1	IL1R1	LOC101927735	ACLY	ZAK
PTCH1	LINGO1	TMC2	IL21-AS1	PIWIL1	SLC4A1	ZNF385B
PTPRA	TBC1D2B	EBF4	IL31RA	RIMBP2	KIF18B	PDE1A
PTPRD	ANKRD34C-AS1	PLCB1	IL5RA	ADGRD1	NMT1	ZNF804A
PTPRM	MTHFS	JAG1	IL6ST	EP400	PLEKHM1	ZSWIM2
PTPRT	ARNT2	LINC00687	IMMP2L	GALNT9	MGC57346-CRHR1#2	CALCRL
PTPRVP	TMC3-AS1	SPTLC3	IMPG1	LOC100130238	IGF2BP1	STAT1
PXK	EFTUD1	TASP1	INAFM2	FBRSL1	ACSF2	MYO1B
QRFPR	HOMER2	MACROD2	INPP4B	IFT88	MYCBPAP	PCGEM1
R3HDM4	ADAMTSL3	KIF16B	INPP5A	IL17D	CACNA1G	FTCDNL1
RAB30	ZNF592	C20orf78	INSIG2	LINC00540	ANKFN1	AOX1
RAB3D	PDE8A	SLC24A3	INSRR	TNFRSF19	DGKE	NBEAL1
RAD51B	AKAP13	CFAP61	IQCA1	MIPEP	MSI2	PARD3B
RADIL	AGBL1	KIZ	IQCH-AS1	SPATA13	YPEL2	PLEKHM3
RANBP10	NTRK3	BCL2L1	IQCK	ATP12A	LINC01476	C2orf80
RAP1GAP2	ABHD2	TTLL9	IQGAP2	ATP8A2	BCAS3	IDH1
RAPGEF5	ZNF710	CCM2L	IQUB	WASF3	MIR548W	MAP2
RARA	SV2B	POFUT1	ISPD	GPR12	TANC2	ERBB4
RARB	ST8SIA2	EPB41L1	ITCH	FLT1	CYB561	TMEM169
RASA3	FAM174B	CTNNBL1	ITGA1	MTUS2	TEX2	2004-03-01
RBFOX1	LINC01580	DHX35	ITGA2	LINC00297	CEP112	IGFBP5
RBFOX3	LINC01581	LOC339568	ITGA9	KATNAL1	PRKCA	DIRC3
RBM19	MCTP2	TOP1	ITGB3	ALOX5AP	ARSG	TNS1
RBM38	NR2F2-AS1	PTPRT	ITGB5	LINC00398	MAP2K6	CCDC108
RCN2	SPATA8-AS1	JPH2	ITLN2	MEDAG	LINC01483	PTPRN
RDH10	IGF1R	OSER1-AS1	ITPK1	EEF1DP3	KCNJ16	SGPP2
RELN	ADAMTS17	NCOA5	ITPKB	FRY-AS1	SLC39A11	NYAP2
RERE	WFIKKN1	SLC13A3	ITPKB-IT1	LINC00423	SDK2	IRS1
RFX2	CACNA1H	EYA2	ITPR1	STARD13	LOC100134391	RHBDD1
RFX4	FAHD1	NCOA3	ITPR3	RFC3	TMEM104	DNER
RGAG1	SEC14L5	LINC01522	ITSN1	MIR548F5	LLGL2	TRIP12
RGS12	RBFOX1	LINC00494	IYD	DCLK1	SAP30BP	NGEF
RGS3	USP7	PREX1	JADE1	TRPC4	MGAT5B	INPP5D
RGS5	TEKT5	DDX27	JADE2	FREM2	2009-09-01	DNAJB3
RGS6	CLEC16A	LOC100506175	JARID2	STOML3	FLJ45079	LINC01173
RGS7	PRM3	KCNG1	KALRN	LHFP	C1QTNF1	SH3BP4
RGS9	LITAF	ATP9A	KANK4	LINC00598	RBFOX3	AGAP1
RHPN2	TXNDC11	TSHZ2	KAT2B	FOXO1	ENPP7	IQCA1
RIOK1	SNX29	RAB22A	KAT6B	VWA8	RPTOR	MLPH
RIT2	MYH11	APCDD1L	KATNAL1	DGKH	BAIAP2	ESPNL
RNF152	XYLT1	LOC101927932	KAZN	LINC00400	AATK	LOC200772
RNF165	TMC5	TUBB1	KC6	ENOX1	SLC38A10	FARP2
RNF220	C16orf62	PHACTR3	KCCAT211	SERP2	CCDC57	NEU4
RNF43	IQCK	FAM217B	KCNA6	TPT1-AS1	RAB40B	PDCD1
RNLS	VWA3A	CDH4	KCNAB1	COG3	TBCD	ANGPT4
RNU6-71P	MIR548AA2	NCAM2	KCNC1	KIAA0226L	USP14	RAD21L1
ROBO1	SCNN1G	LOC339622	KCNE1	RCBTB1	COLEC12	TGM6
ROR2	PRKCB	CYYR1	KCNG2	EBPL	EMILIN2	C20orf194
RORA	CACNG3	GRIK1	KCNH1	DLEU1	MYOM1	ATRN
ROS1	HS3ST4	EVA1C	KCNH5	DLEU1-AS1	DLGAP1	CDS2
RPA1	KDM8	ITSN1	KCNIP1	GUCY1B2	L3MBTL4	C20orf196
RPGRIP1L	NSMCE1	MRPS6	KCNIP3	WDFY2	LINC01387	PLCB1
RPS6KA2	KIAA0556	LINC00310	KCNIP4	DHRS12	LAMA1	MACROD2-IT1
RPTOR	GSG1L	KCNE1	KCNJ10	ATP7B	PTPRM	LOC613266
RTN1	IL27	RCAN1	KCNJ13	NEK3	RAB31	BFSP1
RTN4RL1	MVP	RUNX1	KCNK10	LOC101926897	PIEZO2	CSRP2BP
RXRA	LOC100507534	DOPEY2	KCNMA1	DIAPH3	GNAL	SLC24A3
RXRG	ZNF423	HLCS	KCNQ1	LINC00358	SPIRE1	RIN2
RYR3	HEATR3	KCNJ15	KCNQ5	LINC00376	LDLRAD4	CFAP61
S100P	SALL1	RIPK4	KCTD1	PCDH9	MC2R	RALGAPA2
SALL2	TOX3	UMODL1	KCTD14	LINC00383	GREB1L	LOC284788
SAMD12-AS1	FTO	PDE9A	KCTD16	LINC00348	MIR320C1	SYNDIG1
SAP30BP	SLC6A2	NDUFV3	KCTD19	DACH1	ANKRD29	ACSS1
SCARNA21	GNAO1	TRAPPC10	KDM4B	KLF12	LAMA3	LOC284798
SCD5	NUP93	UBE2G2	KDM4C	LMO7	OSBPL1A	XKR7
SCFD2	CPNE2	ADARB1	KDM8	EDNRB-AS1	ZNF521	NOL4L
SCML2	FAM192A	CECR2	KHDRBS2	EDNRB	CDH2	DNMT3B
SCN8A	ADGRG1	TUBA8	KIAA0087	LINC00446	ASXL3	BPIFB3
SCUBE1	CFAP20	MAPK1	KIAA0226L	RNF219-AS1	MOCOS	RALY
SCUBE2	CDH8	ADORA2A-AS1	KIAA0556	SLITRK1	FHOD3	DLGAP4
SEC14L5	CDH11	ADRBK2	KIAA0586	LINC00333	CELF4	NDRG3
SEL1L3	LINC00922	MIAT	KIAA0825	LINC00375	LINC00669	CTNNBL1
SEMA3A	CDH5	MIATNB	KIAA0922	LINC00559	LINC01478	RPRD1B
SEMA3C	CMTM4	TTC28	KIAA1211L	GPC5-AS2	RNF165	ARHGAP40
SEMA3D	CBFB	KREMEN1	KIAA1217	GPC6	CTIF	PTPRT
SEMA5A	LRRC29	C22orf24	KIAA1328	LOC101927284	MYO5B	HNF4A
SERINC5	ATP6V0D1	SYN3	KIAA1407	ABCC4	DCC	PKIG
SERPINA1	RANBP10	LARGE	KIAA1462	LINC00359	WDR7	NEURL2
SETBP1	LCAT	HMOX1	KIAA1644	MBNL2	LINC-ROR	CDH22
SF3A1	SMPD3	RBFOX2	KIAA2012	FARP1	ATP8B1	EYA2
SFMBT2	TANGO6	MYH9	KIAA2018	DOCK9	ZNF532	PREX1
SFRP1	NFAT5	TMEM184B	KIF21B	MIR623	CCBE1	TSHZ2
SGPP2	LOC400541	DMC1	KIF24	CLYBL	DOK6	CTCFL
SH3BP5	IL34	ENTHD1	KIF26B	LOC101927437	FAM69C	APCDD1L-AS1
SH3PXD2A	HYDIN	TNRC6B	KIF5C	TMTC4	CNDP1	EDN3
SH3TC2	AP1G1	SGSM3	KIF6	NALCN-AS1	ZNF407	PHACTR3
SHANK2-AS3	ZFHX3	EFCAB6	KIRREL	FGF14	MBP	CDH4
SHB	C16orf47	ARHGAP8	KIRREL3	LINC01309	NFATC1	GATA5
SHISA6	LINC01568	ATXN10	KIZ	LINC00443	PARD6G	COL20A1
SHROOM3	LOC101928035	CELSR1	KLF12	LINC00676	STK11	CHRNA4
SHROOM4	CFDP1	FAM19A5	KLHDC8B	COL4A1	ABHD17A	ZBTB46
SIX1	CNTNAP4	ITPR1	KLHL29	MIR8073	MOB3A	GABPA
SKAP1	ADAMTS18	GRM7	KLHL4	COL4A2	AP3D1	TIAM1
SKI	VAT1L	SRGAP3	KLHL42	LINC00403	DOT1L	HUNK
SLA	WWOX	ATP2B2	KLHL6	TUBGCP3	SPPL2B	LOC101928107
SLAMF1	MAFTRR	VGLL4	KMT2A	MCF2L	GNG7	ITSN1
SLC14A2	PRCAT47	SLC6A6	KMT2C	ADPRHL1	TLE2	RCAN1
SLC18A1	GAN	SH3BP5	KRBOX4	RASA3	ZFR2	RUNX1
SLC18A2	MIR4720	PLCL2	KREMEN1	TEP1	KDM4B	HLCS
SLC1A1	HSD17B2	TBC1D5	KRT13	SALL2	ZNRF4	PCP4
SLC1A7	CDH13	LOC339862	KRT75	AJUBA	VMAC	DSCAM
SLC24A4	SLC38A8	RARB	KRT9	DHRS4L1	HNRNPM	PDE9A
SLC25A12	GSE1	NGLY1	KSR1	TGM1	NFIX	AGPAT3
SLC25A21	COX4I1	CMC1	KSR2	GZMH	EPS15L1	PFKL
SLC25A26	LINC01081	RBMS3	L3MBTL4	PRKD1	F2RL3	TSPEAR
SLC26A2	ZC3H18	OSBPL10	LACE1	AKAP6	ELL	COL18A1-AS1
SLC26A5	PIEZO1	CMTM8	LAMB1	NPAS3	KLHL26	SLC19A1
SLC37A3	FAM101B	ARPP21	LAMC2	EGLN3	CRTC1	S100B
SLC39A14	PITPNA	STAC	LAMC3	RALGAPA1P	LOC100420587	DGCR5
SLC3A1	SMYD4	LRRFIP2	LANCL2	MBIP	LOC102724958	TBX1
SLC6A18	SMG6	MOBP	LAPTM4A	PAX9	LINC01532	GNB1L
SLC8A1-AS1	ITGAE	EIF1B-AS1	LARGE	SLC25A21	LOC284395	TXNRD2
SLC8A3	SPNS3	ULK4	LARP4B	LINC00639	ZNF536	ARVCF
SLC9A3R2	LOC339166	FAM198A	LCA5L	LOC644919	TSHZ3	LOC284865
SLC9C2	POLR2A	ZDHHC3	LDB3	MDGA2	PEPD	MED15
SLIT1	SCARNA21	RAD54L2	LDLRAD3	MIR6076	CHST8	BCR
SLIT1-AS1	LOC284023	POC1A	LDLRAD4	TRIM9	HPN-AS1	MYO18B
SLIT2	RCVRN	WDR82	LEF1	FRMD6	MAG	MIATNB
SLIT3	GAS7	NEK4	LEKR1	GNG2	WDR62	KREMEN1
SLX4IP	TMEM220-AS1	CACNA1D	LEMD3	C14orf166	SIPA1L3	OSBP2
SMAD2	SHISA6	CACNA2D3	LEPR	NID2	SPINT2	LARGE
SMG6	DNAH9	ERC2	LGI2	DDHD1	ACTN4	CACNG2
SMIM13	LINC00670	FHIT	LGR5	CGRRF1	NCCRP1	TMPRSS6
SMOC1	MYOCD	PTPRG	LGR6	SAMD4A	CLC	RAC2
SNAP29	COX10	CADPS	LHFP	PELI2	CEACAM7	ELFN2
SND1	CDRT7	LINC00994	LHFPL2	SLC35F4	CEACAM3	POLR2F
SNRPE	TRIM16	PRICKLE2-AS1	LHPP	KIAA0586	POU2F2	TMEM184B
SNTG1	MPRIP	PRICKLE2	LIMK2	LINC01500	NOVA2	PDGFB
SNX12	PEMT	ADAMTS9-AS2	LIMS1	DAAM1	RNU6-66P	MGAT3
SNX19	FLJ35934	MAGI1	LIN28B	CCDC175	LILRB5	MIEF1
SNX29	NATD1	SUCLG2	LIN52	RTN1	SH3YL1	CACNA1I
SNX31	KSR1	FAM19A1	LINC00208	MNAT1	SNTG2	ENTHD1
SOAT2	TNFAIP1	FRMD4B	LINC00240	PRKCH	LINC01250	GRAP2
SOBP	LRRC37BP1	FOXP1	LINC00297	FLJ22447	TSSC1	TNRC6B
SORBS2	NF1	GXYLT2	LINC00299	MTHFD1	RSAD2	SCUBE1
SORCS1	RAB11FIP4	PDZRN3	LINC00327	PLEKHG3	LINC00299	MPPED1
SORCS2	ASIC2	ROBO2	LINC00403	FUT8	ASAP2	EFCAB6
SOX5	TMEM132E	ROBO1	LINC00466	TMEM229B	C2orf48	KIAA1644
SOX6	SLFN13	GBE1	LINC00477	PLEKHH1	HPCAL1	LOC101927526
SPAG16	AP2B1	CADM2	LINC00499	RAD51B	ATP6V1C2	FBLN1
SPARCL1	MMP28	VGLL3	LINC00502	ACTN1	LOC101929733	WNT7B
SPATA13	ACACA	LINC00506	LINC00504	DCAF5	LPIN1	TBC1D22A
SPATA2	SYNRG	TFG	LINC00506	SUSD6	LOC100506457	LOC284930
SPECC1	HNF1B	IMPG2	LINC00511	SMOC1	LOC101926966	FAM19A5
SPHKAP	RARA	CBLB	LINC00524	MAP3K9	KLHL29	MOV10L1
SPOCK1	KRT13	BBX	LINC00525	SIPA1L1	EFR3B	MIOX
SPON1	STAT3	LINC01215	LINC00535	RGS6	OTOF	MAPK8IP2
SPOP	MIR6780A	KIAA1524	LINC00540	DPF3	KCNK3	ITPR1
SPPL3	HDAC5	LINC01205	LINC00551	ZFYVE1	BRE	GRM7
SPRED2	PLEKHM1	BOC	LINC00575	ELMSAN1	LOC100505736	GRM7-AS1
SPSB4	MGC57346-CRHR1#2	SIDT1	LINC00578	LOC100506476	PLB1	LMCD1-AS1
SRGAP3	MAPT	KIAA2018	LINC00595	LTBP2	C2orf71	LMCD1
SRRM4	ITGB3	GAP43	LINC00598	PGF	CLIP4	SSUH2
SSBP3	SNX11	LSAMP	LINC00607	TTLL5	ALK	SRGAP3
SSUH2	SKAP1	IGSF11	LINC00639	LRRC74A	LBH	VGLL4
ST8SIA1	HOXB2	IGSF11-AS1	LINC00640	POMT2	SRD5A2	IQSEC1
ST8SIA2	CALCOCO2	STXBP5L	LINC00648	NRXN3	LTBP1	NUP210
ST8SIA6	SPOP	DIRC2	LINC00669	DIO2-AS1	LINC01317	FBLN2
STARD13	FAM117A	SEMA5B	LINC00670	STON2	VIT	WNT7A
STARD8	ACSF2	PDIA5	LINC00673	LOC101928767	CDKL4	C3orf20
STON2	PCTP	ADCY5	LINC00850	LINC01146	SLC8A1	RFTN1
STOX2	ANKFN1	MYLK-AS1	LINC00870	KCNK10	OXER1	ZNF385D-AS1
STPG2-AS1	DGKE	KALRN	LINC00907	FOXN3	THADA	RARB
STX18-AS1	MSI2	ITGB5	LINC00908	TTC7B	CAMKMT	RBMS3
STXBP6	CUEDC1	NUP210P1	LINC00922	GPR68	PRKCE	STAC
SULF2	BZRAP1	CHCHD6	LINC00934	CCDC88C	TTC7A	ITGA9
SUMO1	RNF43	PLXNA1	LINC00992	SLC24A4	LHCGR	ITGA9-AS1
SUPT3H	HSF5	LOC101927123	LINC00994	RIN3	NRXN1	CTDSPL
SV2B	PPM1E	MGLL	LINC00996	ITPK1	SPTBN1	XYLB
SVIL	YPEL2	EEFSEC	LINC01038	PRIMA1	MIR217HG	SCN5A
SYT1	CLTC	KIAA1257	LINC01055	FAM181A-AS1	MEIS1	MYRIP
SYT6	CA4	EFCC1	LINC01057	DICER1	MIR3126	FAM198A
TACC1	BCAS3	ISY1	LINC01081	SYNE3	TGFA	ANO10
TACR1	MIR548W	COL6A4P2	LINC01082	TCL6	ADD2	CCR2
TAF4B	RGS9	COL6A5	LINC01088	C14orf132	DYSF	TEX264
TANC1	AXIN2	CPNE4	LINC01091	AK7	EXOC6B	POC1A
TBC1D1	PRKCA	TMEM108	LINC01105	CCDC85C	SFXN5	NT5DC2
TBC1D22A	PRKCA-AS1	KY	LINC01111	MIR5698	FBXO41	CACNA1D
TBC1D2B	PITPNC1	EPHB1	LINC01135	EML1	ACTG2	CACNA2D3
TBCEL	BPTF	STAG1	LINC01146	WDR25	SLC4A5	ERC2
TBX1	ARSG	ARMC8	LINC01151	DLK1	LRRTM4	ARHGEF3
TCAIM	ABCA5	COPB2	LINC01160	MEG3	CTNNA2	SLMAP
TCERG1L	MAP2K6	CLSTN2	LINC01164	MEG8	SUCLG1	ABHD6
TCF7L2	LINC01483	ZBTB38	LINC01169	MOK	TCF7L1	C3orf67-AS1
TEAD1	LINC00673	TFDP2	LINC01204	ZNF839	ATOH8	FHIT
TENM4	LINC00511	LINC01214	LINC01215	TRAF3	REEP1	PTPRG
TESC-AS1	C17orf80	SIAH2	LINC01227	PPP1R13B	LOC101928371	CADPS
TET3	SDK2	MED12L	LINC01237	TDRD9	FAHD2A	ADAMTS9-AS1
TFEB	LOC100134391	ARHGEF26	LINC01247	ASPG	KANSL3	ADAMTS9
TG	LOC400620	KCNAB1	LINC01250	C14orf180	LOC101927053	MAGI1
TGFBI	LLGL2	LINC00886	LINC01265	ADSSL1	VWA3B	FOXP1
TGFBR3	SAP30BP	SCHIP1	LINC01280	AKT1	CNGA3	LINC00870
THADA	SEC14L1	PPM1L	LINC01287	GPR132	LYG2	EPHA3
THSD7A	TNRC6C	LINC01324	LINC01301	JAG2	AFF3	EPHA6
TIAM2	LOC101928674	WDR49	LINC01309	BRF1	NPAS2	CMSS1
TLE1	DNAH17	EGFEM1P	LINC01317	ATP10A	RFX8	ABI3BP
TLE4	C1QTNF1	MECOM	LINC01324	LOC100128714	SLC9A2	SENP7
TMC3-AS1	RBFOX3	TNIK	LINC01331	GABRG3	NCK2	BBX
TMEM120B	TBC1D16	TMEM212	LINC01338	OCA2	MIR548AU	TAGLN3
TMEM132C	CARD14	FNDC3B	LINC01344	APBA2	EDAR	GCSAM
TMEM132D	RPTOR	LINC00578	LINC01363	FAM189A1	SH3RF3	CD200R1L
TMEM132E	BAIAP2	SOX2-OT	LINC01378	OTUD7A	ACOXL	LOC101929717
TMEM154	TMEM105	FLJ46066	LINC01399	CHRNA7	MERTK	GPR156
TMEM165	TBCD	MCF2L2	LINC01411	FMN1	IL1A	CD86
TMEM2	COLEC12	LINC00888	LINC01412	RYR3	PAX8-AS1	PDIA5
TMEM212-AS1	MYOM1	KLHL24	LINC01429	AVEN	DPP10	ADCY5
TMEM72-AS1	DLGAP1	EIF2B5-AS1	LINC01445	CHRM5	CCDC93	MYLK
TMEM8B	DLGAP1-AS4	DGKG	LINC01455	LPCAT4	GLI2	KALRN
TMOD3	C18orf42	ADIPOQ	LINC01470	DPH6	TFCP2L1	HEG1
TMPRSS4	EPB41L3	ST6GAL1	LINC01478	DPH6-AS1	CNTNAP5	CCDC37-AS1
TMTC1	L3MBTL4	LPP	LINC01483	C15orf41	GYPC	CCDC37
TMTC4	LINC01387	FGF12	LINC01485	CSNK1A1P1	MYO7B	UROC1
TNC	PTPRM	OPA1	LINC01491	LOC145845	LIMS2	CHCHD6
TNFRSF13B	MTCL1	XXYLT1-AS2	LINC01507	MEIS2	AMMECR1L	PLXNA1
TNFRSF19	RAB31	XXYLT1	LINC01508	LOC101928227	SMPD4	EEFSEC
TNFRSF8	GNAL	FYTTD1	LINC01512	FSIP1	GPR39	LINC01565
TNR	LDLRAD4	IQCG	LINC01522	BMF	RAB3GAP1	EFCC1
TOM1	MIR4526	ZFYVE28	LINC01524	MIR4310	THSD7B	NEK11
TP53BP2	GREB1L	HTT	LINC01525	FRMD5	ARHGAP15	CPNE4
TP53TG1	LAMA3	RGS12	LINC01549	SEMA6D	LOC101929231	TMEM108
TP73	OSBPL1A	STX18-AS1	LINC01571	LINC01491	FMNL2	SLCO2A1
TPRG1	ZNF521	CRMP1	LINC01572	SHC4	GPD2	EPHB1
TRDN	TAF4B	KIAA0232	LINC01580	ATP8B4	UPP2	SLC35G2
TRERF1	KCTD1	SORCS2	LINC01605	MIR7973-2	KCNH7	BPESC1
TRIQK	AQP4-AS1	AFAP1	LINC01612	TMOD2	COBLL1	CLSTN2
TRPC4	CHST9	SLC2A9	LINGO1	WDR72	LOC101929680	SPSB4
TRPM5	CDH2	CLNK	LINGO2	UNC13C	STK39	GK5
TSC22D3	GAREM	LINC00504	LIPE-AS1	PRTG	CERS6	ATR
TSHZ1	ASXL3	LOC101929095	LIPG	TCF12	NOSTRIN	SLC9A9
TSHZ3	NOL4	PROM1	LITAF	CGNL1	LRP2	MED12L
TSPAN12	MOCOS	SLIT2	LLGL1	ALDH1A2	MYO3B	GPR87
TSPAN9	FHOD3	LGI2	LLGL2	LIPC	SLC25A12	PLCH1
TTC28	TPGS2	RBPJ	LMCD1	LOC101928694	ZAK	SCHIP1
TTC28-AS1	KIAA1328	TBC1D19	LMLN	MYO1E	ZNF385B	IL12A-AS1
TTC3	CELF4	STIM2	LMNB2	ICE2	PPP1R1C	PPM1L
TTC7B	MIR4318	PCDH7	LMO3	RORA	PDE1A	EGFEM1P
TTLL11	LINC00669	LOC102723828	LMTK2	TLN2	ZNF804A	MECOM
TTLL3	KC6	NWD2	LMX1A	CA12	ZSWIM2	SLC7A14
TWIST2	LINC00907	LINC01258	LMX1B	LOC102723344	CALCRL	PLD1
TXNDC11	RIT2	UGDH-AS1	LOC100129940	HERC1	STAT1	TMEM212-AS1
TXNDC16	LINC01478	APBB2	LOC100130264	DAPK2	MYO1B	NAALADL2
TXNRD2	SETBP1	LIMCH1	LOC100130587	PARP16	PCGEM1	TBL1XR1
TYW1	RNF165	ATP8A1	LOC100130691	MEGF11	PLCL1	LINC00578
UBASH3B	ZBTB7C	DCUN1D4	LOC100132735	LINC01169	FTCDNL1	SOX2-OT
UBE4B	CTIF	SCFD2	LOC100134391	SMAD6	AOX1	ABCC5
UNC13C	DYM	KIT	LOC100240735	SMAD3	MPP4	LOC253573
UNC5C	LIPG	SRD5A3-AS1	LOC100287944	AAGAB	CDK15	LPP
UNC5D	ACAA2	ADGRL3	LOC100288798	IQCH	NBEAL1	P3H2
UPB1	MYO5B	EPHA5	LOC100288866	IQCH-AS1	PARD3B	ATP13A5
URB1	MAPK4	UGT2B11	LOC100420587	MAP2K5	LOC101927865	ATP13A4
USP3	DCC	PPEF2	LOC100506023	ITGA11	PLEKHM3	XXYLT1
USP54	LINC01539	SHROOM3	LOC100506085	CORO2B	C2orf80	PDE6B
UTRN	WDR7	FRAS1	LOC100506444	MIR548H4	IDH1	SPON2
UVRAG	BOD1L2	LINC01094	LOC100506457	PAQR5	MAP2	CTBP1-AS
VANGL1	ONECUT2	C4orf22	LOC100506688	LINC00593	ERBB4	UVSSA
VANGL2	ATP8B1	TMEM150C	LOC100506858	CT62	TMEM169	POLN
VAV2	NEDD4L	LINC00575	LOC100506869	THSD4-AS1	2004-03-01	RGS12
VEPH1	MALT1	LOC101928978	LOC100507053	THSD4	IGFBP2	LINC00955
VPS13D	RAX	WDFY3	LOC100507291	MYO9A	IGFBP5	ADRA2C
VTI1A	CCBE1	ARHGAP24	LOC100507346	ADPGK	DIRC3	STX18-AS1
VWF	CDH20	MAPK10	LOC100507391	HCN4	TNS1	LINC01396
WBP1L	RNF152	PTPN13	LOC100507534	LOXL1-AS1	CCDC108	CRMP1
WDR1	TNFRSF11A	CCSER1	LOC100996286	CCDC33	STK16	JAKMIP1
WDR25	ZCCHC2	STPG2-AS1	LOC101060019	ARID3B	PTPRN	SORCS2
WDR7	PHLPP1	STPG2	LOC101060542	CSPG4	SGPP2	ABLIM2
WDR91	BCL2	TSPAN5	LOC101926897	DNM1P35	NYAP2	SH3TC1
WFDC8	LOC101060542	LOC256880	LOC101926942	SCAPER	IRS1	HTRA3
WFIKKN1	FBXO15	MANBA	LOC101926964	HMG20A	RHBDD1	CPZ
WLS	C18orf63	LOC101929468	LOC101927043	LINGO1	SLC19A3	LINC00504
WNK2	ZNF407	GSTCD	LOC101927066	ACSBG1	SPHKAP	PROM1
WNT7A	TSHZ1	DKK2	LOC101927078	RASGRF1	DNER	LDB2
WNT7B	LINC00908	COL25A1	LOC101927123	ANKRD34C-AS1	TRIP12	MIR548AJ2
WWOX	ATP9B	EGF	LOC101927156	MTHFS	GPR55	PPARGC1A
XIAP	NFATC1	ELOVL6	LOC101927284	LINC01314	DIS3L2	CCDC149
XKR4	ADNP2	ANK2	LOC101927296	ARNT2	GIGYF2	SLC34A2
XYLT1	PARD6G	PDE5A	LOC101927314	TMC3-AS1	NGEF	PCDH7
YEATS2	STK11	PRDM5	LOC101927378	EFTUD1	INPP5D	RELL1
YPEL2	DOT1L	TNIP3	LOC101927411	BTBD1	UGT1A6	LINC01258
ZBTB16	NFIC	LINC01091	LOC101927421	ADAMTSL3	DNAJB3	KLB
ZBTB20	PIP5K1C	LARP1B	LOC101927587	ZNF592	LINC01173	APBB2
ZC3H3	FUT5	SCOC	LOC101927592	ALPK3	SH3BP4	LINC00682
ZCCHC16	ZNF69	HHIP	LOC101927606	PDE8A	AGAP1	ATP8A1
ZCCHC24	AKAP8L	TTC29	LOC101927623	AKAP13	IQCA1	CORIN
ZDHHC17	ZNF431	SH3D19	LOC101927640	KLHL25	ACKR3	KDR
ZFHX3	LOC100420587	FSTL5	LOC101927797	AGBL1	MLPH	EXOC1
ZFPM1	LINC01532	MIR5684	LOC101927865	NTRK3	ESPNL	KIAA1211
ZFX-AS1	UQCRFS1	KLHL2	LOC101927950	NTRK3-AS1	LOC200772	ANKRD17
ZHX3	LOC284395	CPE	LOC101927964	ABHD2	SNED1	NAAA
ZMAT4	TSHZ3	PALLD	LOC101928035	ZNF710	FARP2	2011-09-01
ZMIZ1	LOC101927411	SH3RF1	LOC101928093	SLCO3A1	NEU4	LINC01088
ZNF101	RHPN2	MFAP3L	LOC101928135	ST8SIA2	PDCD1	NAA11
ZNF143	KIAA0355	GALNTL6	LOC101928227	FAM174B	ANGPT4	C4orf22
ZNF295-AS1	SPINT2	GLRA3	LOC101928233	LINC01580	RAD21L1	RASGEF1B
ZNF423	HNRNPL	WWC2-AS2	LOC101928272	LINC01581	TGM6	SCD5
ZNF438	ITPKC	WWC2	LOC101928386	MCTP2	C20orf194	LOC101928978
ZNF484	BCAM	AHRR	LOC101928437	LINC01197	ATRN	ARHGAP24
ZNF503	GRIN2D	LOC100506688	LOC101928519	NR2F2-AS1	CDS2	CCSER1
ZNF608	MIR519D	SDHAP3	LOC101928651	NR2F2	C20orf196	BMPR1B
ZNF674	SNTG2	LOC100506858	LOC101928674	IGF1R	PLCB1	UNC5C
ZNF831	MYT1L	LOC729506	LOC101928694	ADAMTS17	SPTLC3	STPG2
ZNRF3	LINC01250	SEMA5A	LOC101928738	ALDH1A3	MACROD2-IT1	EMCN
	TSSC1	LOC285692	LOC101928823	OR4F6	MACROD2	PPP3CA
	LINC01105	CTNND2	LOC101928882	RAB11FIP3	LOC613266	LOC101929448
	LOC400940	TRIO	LOC101928911	MIR5587	KIF16B	TET2
	RNF144A	FBXL7	LOC101928944	WFIKKN1	BFSP1	ARHGEF38
	LINC00299	BASP1	LOC101928978	MIR662	CSRP2BP	TBCK
	KIDINS220	CDH12	LOC101929058	LMF1	DTD1	RPL34-AS1
	MBOAT2	DROSHA	LOC101929095	C1QTNF8	C20orf78	COL25A1
	TAF1B	PDZD2	LOC101929268	CACNA1H	SLC24A3	ELOVL6
	C2orf48	NPR3	LOC101929413	BAIAP3	RIN2	LINC01378
	ATP6V1C2	ADAMTS12	LOC101929468	TSC2	CFAP61	USP53
	LOC100506457	NIPBL	LOC101929563	ADCY9	RALGAPA2	QRFPR
	GACAT3	WDR70	LOC101929596	SEC14L5	LOC284788	FGF2
	FAM49A	EGFLAM	LOC101929622	RBFOX1	SYNDIG1	HSPA4L
	LAPTM4A	LINC01265	LOC101929710	TMEM114	ACSS1	SETD7
	HADHA	OSMR-AS1	LOC101929717	ABAT	LOC284798	MAML3
	DRC1	HCN1	LOC102467080	GRIN2A	XKR7	INPP4B
	CIB4	ITGA2	LOC102467213	CLEC16A	POFUT1	TTC29
	DPYSL5	ARL15	LOC102477328	PRM3	NOL4L	NR3C2
	FOSL2	NDUFAF2	LOC102723344	LITAF	DNMT3B	FAM160A1
	FAM179A	ADAMTS6	LOC102723828	TXNDC11	BPIFB3	MND1
	CLIP4	SLC30A5	LOC102724084	SNX29	RALY	PDGFC
	ALK	MAP1B	LOC102724623	CPPED1	PIGU	PALLD
	CAPN13	ZNF366	LOC102800447	SHISA9	DLGAP4	SH3RF1
	GALNT14	LOC102477328	LOC105376360	C16orf45	NDRG3	LOC101928509
	LINC00486	SV2C	LOC145783	MYH11	CTNNBL1	TENM3
	LTBP1	PDE8B	LOC145845	ABCC1	RPRD1B	ENPP6
	FAM98A	ARSB	LOC149373	XYLT1	ARHGAP40	ACSL1
	LINC01317	CKMT2	LOC158435	CLEC19A	PLCG1	TRIP13
	CYP1B1-AS1	RNU5D-1	LOC283683	C16orf62	PTPRT	SLC12A7
	LOC101929596	SSBP2	LOC284009	IQCK	HNF4A	SLC6A3
	CDKL4	ATP6AP1L	LOC284395	GPR139	LINC01430	ADCY2
	SLC8A1-AS1	MEF2C	LOC284661	DNAH3	PKIG	LOC729506
	SLC8A1	ADGRV1	LOC284788	CRYM	NEURL2	FAM134B
	C2orf91	FAM172A	LOC284930	SNX29P1	NCOA5	CDH9
	LOC102723824	LOC101929710	LOC285593	OTOA	CDH22	CDH6
	THADA	ERAP1	LOC285692	MIR548AA2	SLC13A3	ADAMTS12
	SLC3A1	LOC102467213	LOC285804	PRKCB	EYA2	RAI14
	CAMKMT	EFNA5	LOC339529	CACNG3	PREX1	UGT3A2
	PRKCE	FER	LOC339568	HS3ST4	KCNG1	SKP2
	LOC101927043	TMEM232	LOC339862	C16orf82	TSHZ2	GDNF-AS1
	KCNK12	EPB41L4A	LOC339975	NSMCE1	CTCFL	LIFR
	STON1-GTF2A1L	MCC	LOC343052	FLJ21408	APCDD1L-AS1	DAB2
	LHCGR	LOC101927078	LOC400043	IL4R	EDN3	GHR
	EML6	LVRN	LOC400558	KIAA0556	PHACTR3	FGF10
	LINC01122	LOC101927190	LOC400620	GSG1L	CDH4	ITGA2
	REL	LINC00992	LOC400684	SNX29P2	GATA5	RAB3C
	COMMD1	DMXL1	LOC400940	MVP	COL20A1	CWC27
	EHBP1	SNX24	LOC401286	LOC388242	CHRNA4	MAP1B
	SPRED2	LOC101927421	LOC401320	ITGAL	ZBTB46	LINC01331
	MEIS1	ADAMTS19	LOC401324	CLUHP3	GABPA	SV2C
	LOC101927577	RAPGEF6	LOC401557	MYLK3	CYYR1	ARSB
	LOC101060019	FNIP1	LOC643339	GPT2	TIAM1	DMGDH
	LOC102800447	P4HA2	LOC643542	LOC100507534	HUNK	SERINC5
	MIR3126	FSTL4	LOC644919	ABCC12	LOC101928107	FAM172A
	GFPT1	SPOCK1	LOC728095	MIR5095#2	ITSN1	CAST
	ANXA4	PPP2R2B	LOC729950	ZNF423	LINC00310	ERAP1
	TGFA	STK32A	LOXL1-AS1	HEATR3	RCAN1	LNPEP
	ADD2	DPYSL3	LOXL4	LOC101927272	RUNX1	LIX1
	ATP6V1B1-AS1	HTR4	LPL	NOD2	DOPEY2	STARD4-AS1
	EXOC6B	GLRA1	LPPR1	SALL1	HLCS	MCC
	FBXO41	CTB-12O2.1	LRGUK	LINC01571	PCP4	SNCAIP
	HK2	LINC01470	LRIG3	FTO	DSCAM	SNX24
	LINC01291	GRIA1	LRP2	MMP2	SLC37A1	LOC101927421
	TACR1	SGCD	LRP5	SLC6A2	PDE9A	MEGF10
	LRRTM4	TIMD4	LRP8	CES5A	AGPAT3	SLC22A4
	CTNNA2	ADAM19	LRRC15	GNAO1	TRAPPC10	C5orf56
	KCMF1	EBF1	LRRC16A	NUP93	PFKL	FSTL4
	TCF7L1	ADRA1B	LRRC36	SLC12A3	TSPEAR	H2AFY
	POLR1A	GABRB2	LRRC3B	CETP	UBE2G2	KLHL3
	RPIA	TENM2	LRRC7	CPNE2	COL18A1-AS1	KDM3B
	KCNIP3	WWC1	LRRC74A	CX3CL1	SLC19A1	NRG2
	KANSL3	SLIT3	LRRFIP1	CCDC102A	S100B	ARHGAP26
	SEMA4C	KCNIP1	LRRFIP2	ADGRG1	MICAL3	PRELID2
	TMEM131	STK10	LRRN2	CNGB1	TUBA8	PPP2R2B
	VWA3B	NEURL1B	LRRTM4	LOC101927580	DGCR5	JAKMIP2-AS1
	CNGA3	LOC101928093	LSAMP	CDH8	TBX1	SH3TC2
	MGAT4A	ERGIC1	LSP1	CDH11	GNB1L	ABLIM3
	KIAA1211L	LINC01484	LYPD6	LINC00922	TXNRD2	CAMK2A
	AFF3	COL23A1	LYPD6B	CDH5	ARVCF	CTB-12O2.1
	IL1R1	ADAMTS2	MACF1	CBFB	LOC284865	GRIA1
	SLC9A4	RUFY1	MACROD2	LRRC29	MED15	SGCD
	NCK2	GMDS	MACROD2-AS1	LRRC36	BCR	HAVCR1
	UXS1	MYLK4	MAD1L1	ATP6V0D1	SPECC1L	HAVCR2
	SH3RF3	ECI2	MADD	RANBP10	MYO18B	EBF1
	2010-09-01	FARS2	MAGI1	LCAT	MIAT	CCNJL
	MIR4435-2HG	RREB1	MAGI2	TANGO6	MIATNB	MIR146A
	MERTK	PHACTR1	MALRD1	CYB5B	TTC28	TENM2
	IL37	GFOD1	MALT1	WWP2	ZNRF3	WWC1
	PAX8-AS1	DTNBP1	MAML3	LOC400541	KREMEN1	SLIT3
	DPP10	MYLIP	MAMLD1	IL34	NF2	DOCK2
	MARCO	ATXN1	MAP1B	MTSS1L	PES1	KCNIP1
	PTPN4	CDKAL1	MAP2K5	VAC14	OSBP2	RANBP17
	RALB	CASC15	MAP2K6	HYDIN	SYN3	SH3PXD2B
	GLI2	DCDC2	MAP3K7CL	AP1G1	LARGE	ERGIC1
	TFCP2L1	FAM65B	MAP3K9	LINC01572	CACNG2	CREBRF
	CLASP1	LRRC16A	MAP4	ZFHX3	TMPRSS6	LINC01484
	CNTNAP5	ZBED9	MAP6	LINC01568	RAC2	GPRIN1
	BIN1	GRM4	MAP7	CLEC18B	ELFN2	HK3
	NCKAP5	RPS10	MAPK10	FA2H	EIF3L	UIMC1
	MIR7853	SCUBE3	MAPK4	CFDP1	POLR2F	FAM193B
	ACMSD	PPARD	MAPKAP1	CNTNAP4	SLC16A8	COL23A1
	THSD7B	C6orf89	MAPRE2	ADAMTS18	TMEM184B	TBC1D9B
	LOC101928273	CMTR1	MARK2	VAT1L	DMC1	TRIM52-AS1
	NXPH2	CCDC167	MARVELD1	WWOX	PDGFB	GMDS
	LRP1B	BTBD9	MAST4	MAFTRR	MGAT3	SLC22A23
	ARHGAP15	KIF6	MATN2	LOC102724084	MIEF1	BLOC1S5-TXNDC5
	LOC101928386	LRFN2	MBIP	PRCAT47	CACNA1I	LOC100506207
	ZEB2	MRPS18A	MBNL3	PKD1L2	ENTHD1	NEDD9
	TEX41	CLIC5	MBOAT1	BCO1	GRAP2	LOC101928519
	LYPD6B	ADGRF5	MBOAT2	CMIP	TNRC6B	CASC15
	FMNL2	PTCHD4	MCC	HSD17B2	MEI1	FAM65B
	UPP2	TFAP2D	MCCC2	CDH13	SCUBE1	LRRC16A
	PKP4	PAQR8	MCF2L	NECAB2	MPPED1	SCGN
	TANC1	TMEM14A	MCPH1-AS1	SLC38A8	EFCAB6	MSH5-SAPCD1
	LY75-CD302	ELOVL5	MCTP2	GSE1	PARVG	NOTCH4
	KCNH7	MLIP	MCUR1	LINC01081	KIAA1644	HLA-DRB5
	COBLL1	FAM83B	ME3	MTHFSD	LOC101927526	GRM4
	CSRNP3	HCRTR2	MECOM	LOC101928737	FBLN1	UHRF1BP1
	B3GALT1	RAB23	MED13L	BANP	WNT7B	PPARD
	STK39	PRIM2	MED27	ZFPM1	TBC1D22A	ZFAND3
	CERS6	KHDRBS2	MEF2C	PIEZO1	LOC284930	KCNK5
	CERS6-AS1	B3GAT2	MEG3	CBFA2T3	FAM19A5	KIF6
	G6PC2	LOC102724000	MEGF11	ACSF3	MOV10L1	LRFN2
	LRP2	KCNQ5	MEGF6	ANKRD11	MIOX	TJAP1
	MYO3B	IMPG1	MEIS1	DPEP1	MAPK8IP2	VEGFA
	DYNC1I2	C6orf7	MEIS2	GAS8	ITPR1	LOC101929705
	SLC25A12	SNX14	MEIS3	RPH3AL	GRM7	RCAN2
	METAP1D	C6orf165	MERTK	LOC100506388	GRM7-AS1	ADGRF5
	ZAK	BACH2	METAP1D	FAM101B	LMCD1-AS1	PKHD1
	MLK7-AS1	MANEA-AS1	METTL15	VPS53	LMCD1	TRAM2
	MIR10B	MMS22L	METTL24	ABR	SSUH2	ELOVL5
	HOXD3	SOBP	METTL7A	PITPNA	SRGAP3	LOC101927189
	HAGLR	SCML4	METTL9	RTN4RL1	VGLL4	KHDRBS2
	LOC100130691	CCDC162P	MFAP3L	RAP1GAP2	IQSEC1	CD109
	PDE11A	ZBTB24	MGAT5	ITGAE	NUP210	FILIP1
	OSBPL6	METTL24	MGC57346-CRHR1#2	CAMKK1	FBLN2	BCKDHB
	SESTD1	DDO	MGLL	SPNS3	WNT7A	ANKRD6
	ZNF385B	TRAF3IP2-AS1	MGMT	SPNS2	SLC6A6	BACH2
	LOC101927156	FYN	MICAL2	SMTNL2	C3orf20	SOBP
	PPP1R1C	LOC101927768	MICAL3	ARRB2	SH3BP5	LACE1
	PDE1A	RFX6	MICU1	MINK1	RFTN1	ARMC2
	FRZB	DCBLD1	MICU3	NLRP1	TBC1D5	LOC100996634
	TFPI	FAM184A	MID1	LOC339166	LOC339862	FAM26E
	LINC01090	NKAIN2	MID2	CLEC10A	ZNF385D-AS1	SLC35F1
	DIRC1	PTPRK	MINK1	SPEM1	RARB	CEP85L
	MYO1B	LAMA2	MIR10B	CCDC42	NGLY1	NKAIN2
	LOC105747689	EPB41L2	MIR1268A#3	NTN1	RBMS3	RNF217
	GTF3C3	TCF21	MIR1273E	STX8	CMTM8	CENPW
	ANKRD44	PEX7	MIR196A2	USP43	STAC	EPB41L2
	RFTN2	HECA	MIR2052HG	GAS7	TRANK1	LINC01013
	PLCL1	LOC103352541	MIR219A1#2	MYHAS	ITGA9	SLC2A12
	SATB2	HIVEP2	MIR3151	TMEM220-AS1	ITGA9-AS1	MAP7
	SPATS2L	AIG1	MIR3976HG	SHISA6	CTDSPL	ARFGEF3
	AOX2P	UTRN	MIR4310	DNAH9	XYLB	UTRN
	CASP8	GRM1	MIR4435-2HG	HS3ST3B1	SCN5A	GRM1
	ALS2	SASH1	MIR4452	CDRT7	MYRIP	ZC3H12D
	CDK15	UST	MIR4462	CDRT4	CTNNB1	LRP11
	KIAA2012	TAB2	MIR4796	TRIM16	ULK4	PLEKHG1
	SUMO1	PLEKHG1	MIR5096	CCDC144A	FAM198A	SYNE1
	PARD3B	CNKSR3	MIR548AA2	MPRIP	ANO10	TIAM2
	NRP2	ZDHHC14	MIR548AO	NT5M	ZDHHC3	ZDHHC14
	GPR1-AS	FNDC1	MIR548AY	PEMT	CCR2	TULP4
	ADAM23	AGPAT4	MIR548F3	TOM1L2	BSN	AGPAT4
	KLF7	PARK2	MIR548F5	LLGL1	MAPKAPK3	PARK2
	LOC101927865	PACRG	MIR548H4	FLJ35934	MIR4787	PACRG-AS1
	PLEKHM3	MEAT6	MIR548Q	SLC5A10	TEX264	RPS6KA2
	LANCL1-AS1	PDE10A	MIR548T	NATD1	POC1A	FAM120B
	ERBB4	RPS6KA2	MIR5684	KCNJ12	NT5DC2	PRKAR1B
	LOC102725079	WDR27	MIR572	KSR1	CACNA1D	ADAP1
	LINC00607	LOC285804	MIR6076	TMEM97	CACNA2D3	C7orf50
	MREG	FAM120B	MIR6124	TNFAIP1	ERC2	MAD1L1
	2004-03-01	DNAAF5	MIR623	FOXN1	ARHGEF3	CARD11
	LINC01280	MICALL2	MIR6780A	SEZ6	SLMAP	SDK1
	IGFBP2	MAD1L1	MIR6870	PIPOX	ABHD6	USP42
	DIRC3	CARD11	MIR7702	MYO18A	C3orf67-AS1	LOC101927354
	TNS1	SDK1	MIR7853	RAB11FIP4	FHIT	ICA1
	CATIP	RADIL	MIR942	MIR193A	PTPRG	HDAC9
	STK36	RNF216	MKNK1	ASIC2	CADPS	ITGB8
	TTLL4	AIMP2	MLK7-AS1	TMEM132E	PRICKLE2	RAPGEF5
	CYP27A1	EIF2AK1	MLLT3	SLFN5	ADAMTS9-AS1	STEAP1B
	PRKAG3	RAC1	MOB3B	SLFN13	ADAMTS9	KLHL7
	NHEJ1	LOC100131257	MOCOS	AP2B1	MAGI1	NUPL2
	DNPEP	UMAD1	MOGAT2	ACACA	FOXP1	OSBPL3
	PAX3	ETV1	MOK	HNF1B	LINC00870	CREB5
	SGPP2	ISPD	MORC2	MLLT6	GXYLT2	CHN2
	ACSL3	RAPGEF5	MOXD1	LASP1	VGLL3	WIPF3
	DOCK10	STEAP1B	MPP7	IKZF3	EPHA3	NOD1
	SLC19A3	FAM221A	MPPED2	RARA	EPHA6	CCDC129
	SPHKAP	CREB5	MPRIP	TOP2A	CMSS1	NPSR1-AS1
	ITM2C	CHN2	MPZL3	KRT23	ABI3BP	NPSR1
	GPR55	MTURN	MREG	KRT13	SENP7	AOAH
	ARMC9	LOC401320	MROH1	ACLY	CBLB	VPS41
	PDE6D	AQP1	MROH5	MIR6780A	BBX	POU6F2
	DIS3L2	BBS9	MROH7	SLC4A1	TAGLN3	LINC01449
	KCNJ13	BMPER	MRPL14	KIF18B	GCSAM	GLI3
	GIGYF2	LOC401324	MRPL23-AS1	NMT1	CD200R1L	HECW1
	NGEF	AOAH	MRPS11	PLEKHM1	LOC101929717	RAMP3
	DGKD	ELMO1	MRPS6	MGC57346-CRHR1#2	BOC	TNS3
	UGT1A6	POU6F2	MRVI1	WNT9B	IGSF11-AS1	ABCA13
	TRPM8	RALA	MSI2	ITGB3	GPR156	VWC2
	ARL4C	SUGCT	MSRA	SNX11	CD86	DDC
	SH3BP4	LINC01450	MSX1	HOXB2	PDIA5	GRB10
	AGAP1	GLI3	MTCL1	TTLL6	ADCY5	EGFR
	IQCA1	HECW1	MTHFD1L	IGF2BP1	MYLK	TYW1
	LRRFIP1	STK17A	MTL5	LOC100288866	KALRN	AUTS2
	RAMP1	GCK	MTOR	SPOP	ITGB5	CALN1
	SNED1	MIR4657	MTURN	FAM117A	HEG1	HIP1
	FARP2	LINC00525	MTX2	DLX4	CCDC37-AS1	POR
	BOK-AS1	PKD1L1	MUSTN1	ACSF2	CCDC37	MAGI2
	GAL3ST2	ABCA13	MVB12B	MYCBPAP	UROC1	ADAM22
	TMC2	ZPBP	MXRA7	CACNA1G	NUP210P1	ZNF804B
	EBF4	GRB10	MXRA8	ABCC3	CHCHD6	CDK14
	PTPRA	COBL	MYBPC1	PCTP	PLXNA1	PON2
	PRND	VOPP1	MYBPC3	ANKFN1	EEFSEC	DYNC1I1
	PLCB1	PSPH	MYH15	DGKE	LINC01565	NPTX2
	PLCB4	TPST1	MYHAS	MSI2	KIAA1257	COL26A1
	SNAP25	AUTS2	MYLK	CUEDC1	EFCC1	RELN
	JAG1	WBSCR17	MYO10	BZRAP1	GP9	LHFPL3
	MIR6870	MAGI2	MYO16	RNF43	IFT122	COG5
	LINC00687	SEMA3C	MYO18B	HSF5	NEK11	NRCAM
	SPTLC3	LOC100128317	MYO1D	YPEL2	CPNE4	IMMP2L
	TASP1	PCLO	MYO3B	LINC01476	TMEM108	CAV1
	MACROD2	SEMA3E	MYO5B	BCAS3	SLCO2A1	CTTNBP2
	KIF16B	LOC101927378	MYO9A	MIR548W	KY	SND1
	OVOL2	GRM3	MYOF	TANC2	EPHB1	STRIP2
	DTD1	STEAP2	MYOM2	CYB561	SLC35G2	MKLN1
	C20orf78	CDK14	MYT1	TEX2	ARMC8	PLXNA4
	SLC24A3	CALCR	NALCN-AS1	RGS9	MRAS	CHCHD3
	CFAP61	PPP1R9A	NAT8	AXIN2	ESYT3	AKR1B15
	KIZ	ARPC1A	NAT8B	CEP112	BPESC1	CALD1
	BCL2L1	CUX1	NAV1	PRKCA	CLSTN2	MIR6509
	TTLL9	FBXL13	NAV2	PRKCA-AS1	SPSB4	SLC13A4
	CCM2L	RELN	NBAS	PITPNC1	GK5	PTN
	POFUT1	KMT2E	NBPF10	BPTF	ATR	DGKI
	UQCC1	SRPK2	NBPF13P	ARSG	SLC9A9	KIAA1549
	EPB41L1	PRKAR2B	NBPF25P#2	ABCA9	MED12L	KDM7A
	BLCAP	LAMB4	NBPF9#2	ABCA5	GPR87	DENND2A
	CTNNBL1	NRCAM	NCALD	MAP2K6	ARHGEF26-AS1	TMEM178B
	DHX35	IMMP2L	NCAM1	LINC01483	PLCH1	LOC154761
	LOC339568	CFTR	NCCRP1	KCNJ16	SCHIP1	CNTNAP2
	TOP1	LVCAT5	NCKAP5	LINC00673	IL12A-AS1	ASB10
	PLCG1	CPED1	NCOR2	LINC00511	PPM1L	PRKAG2
	PTPRT	CADPS2	NDE1	SLC39A11	EGFEM1P	DPP6
	JPH2	GRM8	NDRG1	SDK2	MECOM	CNPY1
	OSER1-AS1	SND1	NDUFA6-AS1	LOC100134391	SLC7A14	PTPRN2
	LINC01430	FAM71F1	NDUFAF2	LOC400620	TNIK	VIPR2
	WFDC8	AHCYL2	NEBL	DNAI2	PLD1	ERICH1-AS1
	NCOA5	CPA5	NEDD4L	SLC9A3R1	TMEM212-AS1	DLGAP2
	CDH22	LINC-PINT	NEDD9	TMEM104	NAALADL2	CSMD1
	SLC13A3	PLXNA4	NEGR1	LLGL2	TBL1XR1	MCPH1
	EYA2	CALD1	NEK3	SAP30BP	LINC00578	FAM86B3P
	NCOA3	WDR91	NELL1	MGAT5B	SOX2-OT	RP1L1
	SULF2	DGKI	NELL2	2009-09-01	MCF2L2	PINX1
	LINC01522	CREB3L2	NEMP2	FLJ45079	ABCC5	CTSB
	LINC00494	TBXAS1	NEURL1-AS1	LOC101928674	DGKG	SGCZ
	PREX1	MGAM	NEURL1B	DNAH17	LOC253573	PSD3
	DDX27	EPHA1-AS1	NF2	LGALS3BP	ST6GAL1	LZTS1
	B4GALT5	OR2A1-AS1	NFASC	C1QTNF1	LPP	PEBP4
	LOC100506175	TPK1	NFATC1	RBFOX3	P3H2	DOCK5
	KCNG1	MIR548I4	NFIA	ENPP7	ATP13A5	DPYSL2
	ATP9A	CNTNAP2	NFIC	CARD14	ATP13A4	PTK2B
	LINC01429	PRKAG2	NGEF	RPTOR	XXYLT1-AS2	NRG1
	LINC01524	LINC01006	NGF	BAIAP2	XXYLT1	MIR1268A#3
	TSHZ2	ERICH1-AS1	NHS	AATK	MFI2	GOT1L1
	DOK5	DLGAP2	NIPAL3	SLC38A10	FYTTD1	ADAM18
	RBM38	CSMD1	NKAIN1	TMEM105	IQCG	ZMAT4
	RAB22A	MSRA	NLGN1	BAHCC1	PDE6B	ANK1
	VAPB	PINX1	NLGN4X	SLC25A10	SPON2	MIR486-2
	APCDD1L	TUSC3	NLRP1	ASPSCR1	CTBP1-AS	LOC101929268
	LOC101927932	PSD3	NMNAT2	CCDC57	UVSSA	PXDNL
	TUBB1	SH2D4A	NNMT	RAB40B	POLN	XKR4
	ZNF831	CSGALNACT1	NOD2	TBCD	ZFYVE28	FAM110B
	PHACTR3	LPL	NOL4	USP14	RGS12	TOX
	FAM217B	LZTS1-AS1	NOL4L	COLEC12	LINC00955	CHD7
	CDH4	PIWIL2	NOS1AP	EMILIN2	ADRA2C	ASPH
	TAF4	LOXL2	NOTCH2	MYOM1	STX18-AS1	NKAIN3
	DIDO1	DOCK5	NOTCH2NL	DLGAP1	LINC01396	TRIM55
	FLJ16779	DPYSL2	NPAS3	DLGAP1-AS4	LINC01587	MCMDC2
	LINC01549	PTK2B	NPR1	EPB41L3	CRMP1	C8orf34
	LOC101927797	MIR3622B	NPSR1-AS1	L3MBTL4	JAKMIP1	LINC01603
	NCAM2	SCARA5	NR4A3	LINC01387	SORCS2	SULF1
	LOC339622	FZD3	NRD1	LAMA1	ABLIM2	LOC101927040
	CYYR1	KIF13B	NRG1	PTPRM	SH3TC1	CPNE3
	GRIK1	FAM183CP	NRG2	MTCL1	HTRA3	CNBD1
	TIAM1	NRG1	NRK	RAB31	CPZ	MMP16
	HUNK	UNC5D	NRP2	PIEZO2	SLC2A9	RUNX1T1
	URB1	MIR1268A#3	NRXN1	GNAL	LINC00504	LINC00535
	EVA1C	LINC01605	NRXN3	SPIRE1	PROM1	RAD54B
	IFNAR2	LETM2	NTM	LDLRAD4	LDB2	C8orf37-AS1
	CRYZL1	TACC1	NTN4	MC2R	SLIT2	SDC2
	ITSN1	ZMAT4	NTRK2	GREB1L	MIR548AJ2	CPQ
	MRPS6	SFRP1	NTSR1	MIR320C1	PPARGC1A	LOC101927066
	LINC00310	HOOK3	NUAK2	GATA6-AS1	CCDC149	COX6C
	KCNE1	LOC101929268	NUDC	GATA6	SLC34A2	NCALD
	RCAN1	SNTG1	NUP93	LOC101927571	PCDH7	CSMD3
	RUNX1	PXDNL	NXPH2	ANKRD29	LOC102723828	TRPS1
	LOC100506403	ST18	ONECUT2	LAMA3	NWD2	LINC00536
	DOPEY2	OPRK1	OPA1	OSBPL1A	RELL1	MAL2
	MORC3	ATP6V1H	OPCML	ZNF521	LINC01258	DEPTOR
	CLDN14	XKR4	OPLAH	TAF4B	KLB	DERL1
	HLCS	LINC01301	OR51T1	KCTD1	APBB2	FER1L6-AS2
	TTC3	CHD7	OR6V1	CDH2	LIMCH1	PVT1
	KCNJ15	NKAIN3	OS9	DSG4	LINC00682	MIR3686
	ERG	LOC102724623	OSBPL10	GAREM	ATP8A1	TG
	LCA5L	PDE7A	OSBPL3	ASXL3	CORIN	SLA
	B3GALT5	LINC00967	OSBPL9	NOL4	DCUN1D4	FAM135B
	DSCAM	C8orf46	OTOL1	MAPRE2	SCFD2	KCNK9
	RIPK4	PPP1R42	OTULIN	ZNF24	KDR	TRAPPC9
	ZNF295-AS1	CPA6	OVOL2	MOCOS	EXOC1	TSNARE1
	UMODL1	LINC01592	PACRG	FHOD3	KIAA1211	LYPD2
	PDE9A	NCOA2	PACRG-AS1	KIAA1328	EPHA5	LOC100133669
	NDUFV3	EYA1	PADI2	CELF4	UGT2B11	C8orf31
	SIK1	STAU2	PAK4	MIR4318	ANKRD17	PUF60
	HSF2BP	LINC01111	PAK6	LINC00669	PPEF2	KANK1
	TRAPPC10	ZFHX4-AS1	PALD1	LINC00907	NAAA	DMRT1
	UBE2G2	ZFHX4	PALLD	LINC01478	2011-09-01	SMARCA2
	ADARB1	MRPS28	PALM2	SETBP1	LINC01088	GLIS3
	COL18A1	ZNF704	PALM2-AKAP2	SLC14A2	NAA11	PTPRD
	CECR2	RALYL	PAPPA	RNF165	C4orf22	BNC2
	MICAL3	REXO1L2P	PAPPA2	CTIF	RASGEF1B	SH3GL2
	TUBA8	CNBD1	PAQR8	LIPG	SCD5	ADAMTSL1
	TXNRD2	C8orf37-AS1	PARD3	MYO5B	LOC101928978	DDX58
	SNAP29	CPQ	PARD3B	SKA1	ARHGAP24	B4GALT1
	AIFM3	LOC101927066	PARK2	MAPK4	CCSER1	AQP7
	MAPK1	VPS13B	PAX2	DCC	BMPR1B	DNAI1
	BMS1P20	SPAG1	PAX3	LINC01539	UNC5C	CNTFR-AS1
	SPECC1L	GRHL2	PAX5	WDR7	STPG2	UNC13B
	ADORA2A-AS1	NCALD	PAX6	LINC-ROR	EMCN	ATP8B5P
	UPB1	AZIN1-AS1	PAX7	BOD1L2	PPP3CA	PAX5
	PIWIL3	RIMS2	PBLD	ONECUT2	NFKB1	CNTNAP3P2
	ADRBK2	ANGPT1	PBX1	ATP8B1	MANBA	TRPM3
	MYO18B	CSMD3	PCBP3	NEDD4L	LOC101929448	TMC1
	HPS4	LINC00536	PCCA	MALT1	LOC101929468	MIR548H3
	MIAT	EXT1	PCDH15	ZNF532	TET2	LINC01507
	MIATNB	SAMD12	PCDH19	RAX	ARHGEF38	TLE1
	TTC28-AS1	TAF2	PCDH9	CCBE1	TBCK	FRMD3
	TTC28	DEPTOR	PCDH9-AS2	CDH20	DKK2	LOC494127
	CCDC117	SNTB1	PCED1B	RNF152	RPL34-AS1	NXNL2
	ZNRF3	ZHX2	PCLO	ZCCHC2	COL25A1	SHC3
	KREMEN1	FER1L6-AS1	PCNXL2	LOC643542	ELOVL6	UNQ6494
	NF2	FER1L6-AS2	PCSK5	DOK6	LINC01378	LINC01501
	MORC2	CASC8	PCTP	LOC101060542	USP53	DIRAS2
	LIMK2	CCDC26	PDCD6IPP2	FBXO15	PDE5A	BICD2
	C22orf24	FAM49B	PDE10A	C18orf63	PRDM5	WNK2
	SYN3	ASAP1	PDE11A	LOC101927606	TNIP3	PHF2
	LARGE	NDRG1	PDE4B	FAM69C	QRFPR	C9orf3
	LINC01399	ZFAT	PDE4D	CNDP1	KIAA1109	MIR6081
	HMOX1	KHDRBS3	PDE6D	ZNF407	FGF2	MIR3074
	RBFOX2	FAM135B	PDE7B	TSHZ1	HSPA4L	GABBR2
	MYH9	COL22A1	PDE8B	ZNF516	LARP1B	COL15A1
	TMEM184B	TRAPPC9	PDE9A	MBP	SLC7A11	NAMA
	DMC1	PTK2	PDGFD	NFATC1	SETD7	LPPR1
	ENTHD1	DENND3	PDIA5	KCNG2	MAML3	ABCA1
	TNRC6B	C8orf31	PDLIM4	PARD6G	INPP4B	MIR548Q
	SGSM3	VPS28	PDLIM5	R3HDM4	SLC10A7	PTPN3
	MEI1	SMARCA2	PDZD2	ARID3A	TTC29	PALM2
	ARFGAP3	GLIS3	PDZRN3	STK11	NR3C2	AKAP2
	SCUBE1	KDM4C	PDZRN4	ABHD17A	SH3D19	LPAR1
	EFCAB6	PTPRD	PELI2	MOB3A	FAM160A1	HDHD3
	KIAA1644	BNC2	PEMT	AP3D1	MND1	ALAD
	ARHGAP8	SAXO1	PEPD	DOT1L	PDGFC	ZNF618
	FBLN1	SLC24A2	PEX14	SPPL2B	MIR5684	AMBP
	ATXN10	FOCAD	PGAM1P5	LMNB2	KLHL2	TNFSF15
	CELSR1	TEK	PGS1	GNG7	CPE	LOC101928748
	TBC1D22A	MOB3B	PHACTR3	TLE2	PALLD	ASTN2
	FAM19A5	ZCCHC7	PHEX	NFIC	SH3RF1	GSN
	IL17REL	FRMPD1	PHF12	ZFR2	LOC101928509	DAB2IP
	ITPR1	SHB	PHF2	SH3GL1	TENM3	TTLL11
	GRM7	PIP5K1B	PHLDB2	KDM4B	WWC2	DENND1A
	SSUH2	TRPM3	PIEZO1	ZNRF4	ENPP6	NEK6
	SRGAP3	TMC1	PIGB	VMAC	ACSL1	PSMB7
	TTLL3	MIR6130	PIGR	RFX2	TRIP13	PBX3
	CRELD1	PCSK5	PIGU	HNRNPM	SLC12A7	LOC101929116
	ATP2B2	GNA14-AS1	PIK3CB	RAB3D	SLC6A3	LMX1B
	VGLL4	TLE4	PINX1	ZNF69	ADCY2	RALGPS1
	IQSEC1	FRMD3	PIP4K2A	NFIX	LOC729506	SH2D3C
	SLC6A6	SLC28A3	PIR-FIGF	EPS15L1	SEMA5A	C9orf106
	C3orf20	NTRK2	PITPNA	F2RL3	CTNND2	LINC00963
	FGD5	DAPK1	PITPNC1	ELL	TRIO	ABL1
	NR2C2	LINC01508	PITPNM2	KLHL26	FAM134B	FIBCD1
	MRPS25	CENPP	PIWIL3	CRTC1	CDH12	RAPGEF1
	SH3BP5	ANKRD19P	PIWIL4	ZNF431	CDH9	C9orf171
	PLCL2	C9orf3	PKNOX2	LOC100420587	CDH6	VAV2
	TBC1D5	PTCH1	PKP2	LOC102724958	PDZD2	RXRA
	LOC339862	ERCC6L2	PLBD2	LINC01532	ADAMTS12	LOC101448202
	KAT2B	LOC158435	PLCB1	LOC284395	RAI14	LCN9
	UBE2E1	GABBR2	PLCB4	ZNF536	UGT3A2	KCNT1
	RARB	COL15A1	PLCH1	TSHZ3	SKP2	C9orf142
	NGLY1	LOC101928438	PLCL1	LOC101927411	GDNF-AS1	CACNA1B
	CMC1	ERP44	PLCL2	LOC400684	LIFR	PUDP
	RBMS3	INVS	PLCXD2	RHPN2	DAB2	STS
	OSBPL10	LPPR1	PLD6	PEPD	FBXO4	ANOS1
	CMTM8	MIR548Q	PLEKHA5	CHST8	GHR	ARHGAP6
	CMTM7	CTNNAL1	PLEKHA6	HPN-AS1	FGF10	GPM6B
	CRTAP	PALM2	PLEKHA7	MAG	ITGA2	SYAP1
	LOC101928135	SVEP1	PLEKHG1	WDR62	ARL15	NHS
	ARPP21	MUSK	PLEKHG3	SIPA1L3	RAB3C	MBTPS2
	STAC	MIR3134	PLS1	SPINT2	CWC27	PHEX
	LRRFIP2	KIAA1958	PLXNA1	CATSPERG	SLC30A5	PTCHD1-AS
	CTDSPL	ZNF618	PLXNA2	ACTN4	MAP1B	PCYT1B
	WDR48	COL27A1	PLXNA4	PAK4	ZNF366	DMD
	MOBP	DFNB31	PNKD	NCCRP1	LINC01331	LINC01282
	EIF1B-AS1	2001-12-01	POC1A	CLC	SV2C	CASK
	ULK4	ASTN2	POLR3B	CEACAM7	PDE8B	SHROOM4
	FAM198A	BRINP1	POMT2	CEACAM3	ARSB	IQSEC2
	ANO10	C5	PON1	POU2F2	DMGDH	HUWE1
	TCAIM	DENND1A	POU2F1	NOVA2	SERINC5	WNK3
	ZDHHC3	MAPKAP1	POU6F2	RNU6-66P	RNU5D-1	MTMR8
	CCDC12	PBX3	PPAP2B	ARHGAP35	SSBP2	AR
	MAP4	MVB12B	PPAPDC1A	MEIS3	FAM172A	OPHN1
	BSN	LMX1B	PPARGC1A	SNRNP70	ELL2	EFNB1
	MAPKAPK3	NUP214	PPEF1	LRRC4B	CAST	LINC00269
	RAD54L2	C9orf171	PPFIA2	LILRB5	ERAP1	NHSL2
	POC1A	RXRA	PPFIBP2	ZNF444	LNPEP	SLC16A2
	WDR82	COL5A1	PPM1H	GALP	LIX1	FGF16
	NEK4	ARSE	PPM1L	SH3YL1	LOC102467213	CHMP1B2P
	MUSTN1	PRKX	PPP1R13B	SNTG2	FER	DACH2
	CACNA1D	NLGN4X	PPP1R14C	PXDN	STARD4-AS1	PCDH19
	CACNA2D3	PUDP	PPP1R42	LINC01250	EPB41L4A	PLP1
	ERC2	TBL1X	PPP2R2B	TSSC1	MCC	IL1RAPL2
	ARHGEF3	MID1	PPP2R2C	TRAPPC12	KCNN2	RIPPLY1
	APPL1	ARHGAP6	PQLC2L	LINC01105	DMXL1	COL4A6
	PXK	LINC01203	PRCAT47	LOC400940	SNCAIP	PAK3
	FAM107A	GPM6B	PRCP	RSAD2	SNX24	TRPC5
	FHIT	GEMIN8	PRDM16	RNF144A	LOC101927421	HTR2C
	PTPRG	SYAP1	PRDM5	LINC00299	MEGF10	GRIA3
	CADPS	NHS	PRDM6	MBOAT2	ADAMTS19	ZDHHC9
	LINC00994	CDKL5	PRELID2	ASAP2	RAPGEF6	ENOX2
	PRICKLE2-AS1	ADGRG2	PRELID3A	C2orf48	FNIP1	HS6ST2
	PRICKLE2	SH3KBP1	PREX1	HPCAL1	P4HA2	GPC3
	ADAMTS9	SMS	PREX2	ATP6V1C2	SLC22A4	DDX26B
	MIR548A2	IL1RAPL1	PRICKLE2	LOC101929733	C5orf56	SLC9A6
	ADAMTS9-AS2	DMD	PRIM2	GREB1	FSTL4	FGF13
	MAGI1	RPGR	PRIMA1	LPIN1	H2AFY	SPANXA2-OT1
	SLC25A26	MAOA	PRKCA	LOC100506457	SLC25A48	AFF2
	LRIG1	EFHC2	PRKCA-AS1	LOC101926966	SPOCK1	MAMLD1
	SUCLG2	FAM156A	PRKCB	GACAT3	KLHL3	PASD1
	FAM19A1	FAM104B	PRKCE	FAM49A	KDM3B	SLC6A8
	FRMD4B	MSN	PRKCH	LAPTM4A	SIL1	MIR3202-2
	FOXP1	EDA	PRKCQ	KLHL29	NRG2	TKTL1
	GXYLT2	TAF1	PRKG1	EFR3B	ARHGAP26
	PDZRN3	OGT	PRLR	DRC1	PRELID2
	ROBO2	UPRT	PRM3	OTOF	PPP2R2B
	ROBO1	DIAPH2	PRMT8	KCNK3	STK32A
	GBE1	PLP1	PROM1	DPYSL5	DPYSL3
	CADM2	MID2	PRPF18	BRE	JAKMIP2-AS1
	VGLL3	ATG4A	PRR5L	LOC100505736	SH3TC2
	LINC00506	COL4A6	PRSS23	FOSL2	ABLIM3
	HTR1F	GUCY2F	PRSS55	PLB1	CAMK2A
	TFG	PAK3	PRTFDC1	FAM179A	SYNPO
	IMPG2	DCX	PRTG	C2orf71	CTB-12O2.1
	CBLB	TRPC5	PRUNE2	CLIP4	GRIA1
	LINC00882	LHFPL1	PSMA1	ALK	GALNT10
	BBX	XACT	PSMB5	LBH	SGCD
	LINC01215	KLHL13	PTCH1	SRD5A2	HAVCR1
	KIAA1524	DOCK11	PTK2B	LINC00486	HAVCR2
	LINC01205	TMEM255A	PTPN13	LTBP1	ADAM19
	PLCXD2	ZDHHC9	PTPRA	LINC01317	EBF1
	PHLDB2	FAM45B	PTPRD	VIT	CCNJL
	LOC101929717	STK26	PTPRG	LOC101929596	MIR146A
	BOC	HS6ST2	PTPRJ	CDKL4	TENM2
	SIDT1	GPC3	PTPRK	SLC8A1	WWC1
	KIAA2018	ARHGEF6	PTPRM	EML4	SLIT3
	KIAA1407	AFF2	PTPRT	OXER1	DOCK2
	ZBTB20	LINC00850	PTPRVP	THADA	KCNIP1
	GAP43	MTMR1	PUDP	PLEKHH2	RANBP17
	LSAMP	PLXNA3	PXK	CAMKMT	SH3PXD2B
	IGSF11	SPRY3	QRFPR	PRKCE	NEURL1B
	IGSF11-AS1		QSOX2	TTC7A	ERGIC1
	FSTL1		R3HCC1	LOC101927043	CREBRF
	STXBP5L		R3HDM4	STON1-GTF2A1L	LINC01484
	POLQ		RAB11FIP4	LHCGR	LOC643201
	DIRC2		RAB22A	FSHR	GPRIN1
	SEMA5B		RAB2A	NRXN1	HK3
	PDIA5		RAB30	SPTBN1	UIMC1
	ADCY5		RAB3D	EML6	FAM193B
	MYLK-AS1		RABGAP1L	MIR217HG	COL23A1
	MYLK		RAD51B	LINC01122	TBC1D9B
	KALRN		RALA	SPRED2	TRIM52-AS1
	ITGB5		RALB	MEIS1	GMDS
	HEG1		RALGAPA2	LOC101060019	SLC22A23
	CHST13		RANBP17	LOC102800447	F13A1
	NUP210P1		RAP1GAP2	MIR3126	RREB1
	CHCHD6		RAPGEF4	GFPT1	BLOC1S5-TXNDC5
	PLXNA1		RAPGEF5	ANXA4	LOC100506207
	LOC101927123		RARA	PCBP1-AS1	NEDD9
	MGLL		RARB	TGFA	LOC101928519
	EEFSEC		RASA3	ADD2	CDKAL1
	KIAA1257		RASGEF1C	DYSF	CASC15
	EFCC1		RASGRF2	EXOC6B	KIAA0319
	ISY1		RASSF3	SFXN5	FAM65B
	TMCC1		RAX	FBXO41	LRRC16A
	COL6A4P2		RBFOX1	NAT8	SCGN
	COL6A5		RBFOX2	NAT8B	PSORS1C2
	CPNE4		RBFOX3	ACTG2	MSH5-SAPCD1
	TMEM108		RBM19	SLC4A5	NOTCH4
	BFSP2		RBM20	LRRTM4	HLA-DRB5
	KY		RBM38	CTNNA2	GRM4
	EPHB1		RBMS1	SUCLG1	UHRF1BP1
	STAG1		RBMS3	TCF7L1	PPARD
	ARMC8		RBP1	ATOH8	C6orf89
	PIK3CB		RCAN2	MIR6071	ZFAND3
	COPB2		RCN2	REEP1	KCNK5
	RBP1		RDH10	LOC101928371	KIF6
	CLSTN2		RECK	KCNIP3	LRFN2
	SPSB4		RELN	FAHD2A	TJAP1
	ZBTB38		RERE	TMEM127	VEGFA
	TFDP2		REXO1L2P	KANSL3	LOC101929705
	U2SURP		RFNG	CNNM4	RCAN2
	SLC9A9		RFTN1	FAM178B	ADGRF5
	LINC01214		RFX3	LOC101927053	ADGRF1
	SIAH2		RFX4	VWA3B	PTCHD4
	MED12L		RFX6	CNGA3	TFAP2D
	ARHGEF26-AS1		RFX8	KIAA1211L	PKHD1
	ARHGEF26		RGAG1	LYG2	TRAM2
	PLCH1		RGL1	AFF3	ELOVL5
	KCNAB1		RGS12	CHST10	LOC101927189
	LINC00886		RGS3	NPAS2	BMP5
	LEKR1		RGS5	CREG2	KHDRBS2
	VEPH1		RGS6	RFX8	COL19A1
	SHOX2		RGS7	IL1R1	CD109
	SCHIP1		RGS9	SLC9A4	FILIP1
	PPM1L		RHBDD1	SLC9A2	BCKDHB
	LINC01324		RHPN2	NCK2	ANKRD6
	WDR49		RIMBP2	UXS1	BACH2
	EGFEM1P		RIMKLB	MIR548AU	SOBP
	MECOM		RIOK1	EDAR	LACE1
	CLDN11		RIPK4	SH3RF3	ARMC2
	TNIK		RIT2	ACOXL	LOC100996634
	TMEM212		RMND1	MIR4435-2HG	CCDC162P
	TMEM212-AS1		RNF144A	MERTK	METTL24
	FNDC3B		RNF149	FBLN7	FYN
	LINC00578		RNF150	IL1A	FAM26E
	KCCAT211		RNF152	PAX8	DCBLD1
	LOC101928882		RNF165	PAX8-AS1	SLC35F1
	SOX2-OT		RNF216	DPP10	CEP85L
	FLJ46066		RNF220	CCDC93	NKAIN2
	MCF2L2		RNF43	CFAP221	RNF217
	LINC00888		RNLS	RALB	CENPW
	KLHL6		RNU6-71P	GLI2	EPB41L2
	KLHL24		ROBO1	TFCP2L1	LINC01013
	YEATS2		ROBO2	CLASP1	SLC2A12
	EIF2B5-AS1		ROR1	CNTNAP5	MAP7
	VPS8		ROR2	GYPC	ARFGEF3
	DGKG		RORA	MYO7B	UTRN
	ADIPOQ		ROS1	LIMS2	GRM1
	ST6GAL1		RPGRIP1L	AMMECR1L	ZC3H12D
	LPP		RPH3AL	SMPD4	LRP11
	FGF12-AS1		RPRD1B	GPR39	PLEKHG1
	FGF12		RPRD2	MIR7853	SYNE1
	OPA1		RPS6KA2	NCKAP5	TIAM2
	LOC100507391		RPTOR	MGAT5	ZDHHC14
	XXYLT1-AS2		RRBP1	RAB3GAP1	TULP4
	XXYLT1		RSU1	ZRANB3	AGPAT4
	MFI2		RTN1	DARS-AS1	PARK2
	FYTTD1		RTN4RL1	THSD7B	PACRG
	IQCG		RUFY1	ARHGAP15	PACRG-AS1
	LMLN		RUFY3	LOC101928386	RPS6KA2
	ZFYVE28		RUNX1	LYPD6B	HGC6.3
	HTT		RXRA	LYPD6	FRMD1
	RGS12		RXRG	LOC101929231	FAM120B
	STX18-AS1		RYR3	FMNL2	PRKAR1B
	CRMP1		S100P	GPD2	ADAP1
	JAKMIP1		SALL2	UPP2	C7orf50
	PPP2R2C		SAMD11	TANC1	MAD1L1
	KIAA0232		SAMD12	KCNH7	CARD11
	SORCS2		SAMD12-AS1	COBLL1	SDK1
	AFAP1-AS1		SAMD13	CSRNP3	RADIL
	AFAP1		SAP30BP	LOC101929680	RNF216
	ABLIM2		SASH1	STK39	USP42
	ACOX3		SAXO1	CERS6	CCZ1B
	SLC2A9		SCARNA21	CERS6-AS1	LOC101927354
	WDR1		SCD5	NOSTRIN	ICA1
	CLNK		SCFD2	LRP2	HDAC9
	MIR572		SCHIP1	MYO3B	ITGB8
	LINC00504		SCML2	DYNC1I2	RAPGEF5
	LOC101929095		SCN8A	SLC25A12	STEAP1B
	PROM1		SCOC	METAP1D	KLHL7
	FAM184B		SCUBE1	ZAK	NUPL2
	SLIT2		SCUBE2	MLK7-AS1	FAM221A
	KCNIP4		SDC3	MIR10B	OSBPL3
	PPARGC1A		SDC4	HOXD3	CREB5
	LGI2		SDK1	HAGLR	CHN2
	ZCCHC4		SDK2	LOC100130691	WIPF3
	SEL1L3		SEC14L5	PDE11A	NOD1
	RBPJ		SEL1L3	OSBPL6	ADCYAP1R1
	TBC1D19		SEMA3C	CCDC141	CCDC129
	STIM2		SEMA3D	ZNF385B	BMPER
	PCDH7		SEMA5A	LOC101927156	NPSR1-AS1
	LOC102723828		SEMA6A	PPP1R1C	NPSR1
	NWD2		SEMA6D	PDE1A	LOC401324
	TBC1D1		SENP7	ZNF804A	AOAH
	LINC01258		SERAC1	ZSWIM2	VPS41
	UGDH-AS1		SERINC5	CALCRL	POU6F2
	APBB2		SERPINA1	NEMP2	LINC01449
	LIMCH1		SETBP1	STAT1	GLI3
	ATP8A1		SFMBT2	MYO1B	HECW1
	GABRB1		SFRP1	TMEFF2	GCK
	DCUN1D4		SGPP2	PCGEM1	RAMP3
	SCFD2		SGSM1	ANKRD44	TNS3
	KIT		SH3BP2	RFTN2	ABCA13
	KDR		SH3BP4	PLCL1	VWC2
	SRD5A3-AS1		SH3BP5	FTCDNL1	DDC
	ADGRL3		SH3GL1	SPATS2L	GRB10
	EPHA5		SH3PXD2A	AOX1	COBL
	UGT2B11		SH3RF1	STRADB	EGFR
	PPEF2		SH3TC2	MPP4	TMEM248
	SHROOM3		SHANK2	CDK15	TYW1
	FRAS1		SHANK2-AS3	KIAA2012	AUTS2
	LINC01094		SHB	SUMO1	WBSCR17
	LINC01088		SHISA6	NBEAL1	CALN1
	C4orf22		SHROOM3	PARD3B	HIP1
	TMEM150C		SHROOM4	NRP2	POR
	LINC00575		SIDT1	GPR1	MAGI2
	SCD5		SIL1	LOC101927865	SEMA3C
	GPAT3		SKAP1	PLEKHM3	ADAM22
	LOC101928978		SKAP2	C2orf80	ZNF804B
	WDFY3		SKI	IDH1	CDK14
	ARHGAP24		SLA	MAP2	PON2
	MAPK10		SLAMF1	ERBB4	DYNC1I1
	PTPN13		SLC10A7	SPAG16	LOC100506136
	SPARCL1		SLC12A8	LINC00607	NPTX2
	HERC6		SLC14A2	MREG	COL26A1
	CCSER1		SLC15A3	TMEM169	CUX1
	BMPR1B		SLC16A2	2004-03-01	FBXL13
	UNC5C		SLC18A1	IGFBP2	RELN
	STPG2-AS1		SLC18A2	IGFBP5	LHFPL3
	STPG2		SLC1A1	DIRC3	COG5
	TSPAN5		SLC1A7	TNS1	LAMB4
	METAP1		SLC22A15	PNKD	NRCAM
	LOC256880		SLC22A23	STK36	IMMP2L
	NFKB1		SLC24A2	TTLL4	CAV1
	MANBA		SLC24A4	CCDC108	CTTNBP2
	LOC101929468		SLC25A21	STK16	GRM8
	GSTCD		SLC25A26	PTPRN	SND1
	DKK2		SLC26A2	DNPEP	TNPO3
	COL25A1		SLC26A5	SPEG	STRIP2
	EGF		SLC2A12	EPHA4	CPA5
	ELOVL6		SLC2A5	PAX3	LINC-PINT
	ANK2		SLC30A8	SGPP2	MKLN1
	PDE5A		SLC37A1	DOCK10	PLXNA4
	PRDM5		SLC37A3	NYAP2	CHCHD3
	TNIP3		SLC39A11	IRS1	AKR1B15
	QRFPR		SLC39A14	RHBDD1	CALD1
	IL21-AS1		SLC3A1	COL4A4	MIR6509
	LINC01091		SLC51B	SLC19A3	WDR91
	LARP1B		SLC6A18	SPHKAP	SLC13A4
	JADE1		SLC6A3	DNER	PTN
	LINC00499		SLC6A5	TRIP12	DGKI
	MAML3		SLC6A7	GPR55	KIAA1549
	SCOC		SLC8A1-AS1	SPATA3	TBXAS1
	RNF150		SLC8A3	PDE6D	KDM7A
	INPP4B		SLC9A3R1	DIS3L2	DENND2A
	HHIP		SLC9A4	GIGYF2	TMEM178B
	TTC29		SLC9A7	NGEF	EPHA1-AS1
	SH3D19		SLC9A9	INPP5D	LOC154761
	LOC100996286		SLC9C2	DGKD	CNTNAP2
	FBXW7		SLIT1	UGT1A6	MIR548I4
	ARFIP1		SLIT2	DNAJB3	ASB10
	GUCY1A3		SLIT3	ARL4C	PRKAG2
	FSTL5		SLX4IP	LINC01173	DPP6
	NAF1		SMAD2	SH3BP4	CNPY1
	MIR5684		SMAD6	AGAP1	PTPRN2
	KLHL2		SMAD7	IQCA1	VIPR2
	CPE		SMARCA2	ACKR3	ERICH1-AS1
	PALLD		SMCO2	MLPH	DLGAP2
	SH3RF1		SMG6	ESPNL	CSMD1
	MFAP3L		SMIM13	TWIST2	MCPH1
	GALNTL6		SMOC1	HDAC4	FAM86B3P
	GLRA3		SNAP25-AS1	GPR35	MSRA
	WWC2-AS2		SNAP29	KIF1A	RP1L1
	WWC2		SND1	LOC200772	PINX1
	STOX2		SNORA59B	SNED1	CTSB
	SORBS2		SNRPE	FARP2	SGCZ
	F11-AS1		SNTG1	BOK-AS1	PSD3
	AHRR		SNTG2	D2HGDH	CSGALNACT1
	LOC100506688		SNX11	NEU4	LZTS1
	SLC6A18		SNX12	PDCD1	PIWIL2
	SDHAP3		SNX19	ANGPT4	PEBP4
	LOC100506858		SNX25	RAD21L1	LOXL2
	LOC729506		SNX29	SIRPA	DOCK5
	SEMA5A		SNX31	PDYN	DPYSL2
	LOC285692		SOBP	STK35	PTK2B
	CTNND2		SORBS1	TGM3	NRG1
	TRIO		SORBS2	TGM6	UNC5D
	FBXL7		SORCS1	TMC2	MIR1268A#3
	MYO10		SORCS2	PTPRA	GOT1L1
	BASP1		SORCS3	C20orf194	ADAM18
	CDH12		SORD	ATRN	ZMAT4
	DROSHA		SOX13	ADAM33	SFRP1
	PDZD2		SOX5	CDS2	ANK1
	NPR3		SOX6	C20orf196	MIR486-2
	ADAMTS12		SP4	LOC101929312	LOC101929268
	PRLR		SPACA1	PLCB1	SNTG1
	NIPBL		SPAG16	PAK7	PXDNL
	WDR70		SPAG6	SLX4IP	ST18
	GDNF		SPARCL1	MIR6870	OPRK1
	EGFLAM		SPATA13	LOC101929413	XKR4
	EGFLAM-AS4		SPATA2	LINC00687	FAM110B
	OSMR-AS1		SPATA3	SPTLC3	TOX
	LINC01265		SPECC1	MACROD2	CHD7
	GHR		SPOCK1	MACROD2-IT1	ASPH
	HCN1		SPON1	LOC613266	NKAIN3
	ITGA2		SPOP	KIF16B	TRIM55
	ARL15		SPPL3	BFSP1	MCMDC2
	GZMK		SPRED2	RRBP1	C8orf34
	PDE4D		SPSB4	OVOL2	LINC01603
	NDUFAF2		SPTBN2	CSRP2BP	SULF1
	ZSWIM6		SRGAP3	DTD1	LOC101927040
	LOC101928651		SRRM4	C20orf78	RALYL
	ADAMTS6		SSBP2	SLC24A3	CPNE3
	SLC30A5		SSBP3	RIN2	CNBD1
	MAP1B		SSR2	CFAP61	MMP16
	ZNF366		ST6GALNAC3	RALGAPA2	RUNX1T1
	LOC102477328		ST6GALNAC6	KIZ	LINC00535
	LINC01331		ST7-AS2	LOC284788	RAD54B
	SV2C		ST8SIA1	CST13P	C8orf37-AS1
	IQGAP2		ST8SIA2	CST4	SDC2
	PDE8B		ST8SIA6	SYNDIG1	CPQ
	LHFPL2		STAC	ACSS1	LOC101927066
	ARSB		STARD13	LOC284798	COX6C
	LINC01455		STARD8	XKR7	GRHL2
	SERINC5		STARD9	POFUT1	NCALD
	CKMT2		STAU2	NOL4L	AZIN1-AS1
	ACOT12		STIM1	DNMT3B	CSMD3
	RNU5D-1		STK10	BPIFB3	TRPS1
	SSBP2		STK11	RALY	LINC00536
	ATP6AP1L		STK32A	PIGU	MAL2
	LINC01338		STK32B	CEP250	DEPTOR
	MEF2C		STK35	EPB41L1	SNTB1
	ADGRV1		STK38L	DLGAP4	DERL1
	FAM172A		STK39	NDRG3	FER1L6-AS1
	KIAA0825		STK40	BLCAP	FER1L6-AS2
	ELL2		STOML1	CTNNBL1	CASC8
	LOC101929710		STOML3	VSTM2L	PVT1
	ERAP1		STON2	RPRD1B	MIR3686
	LIX1		STOX2	ARHGAP40	TG
	C5orf30		STPG2	DHX35	SLA
	LOC102467213		STPG2-AS1	LOC339568	ZFAT
	EFNA5		STRADB	PLCG1	KHDRBS3
	FBXL17		STRN3	ZHX3	FAM135B
	FER		STX18	PTPRT	KCNK9
	TMEM232		STX18-AS1	TOX2	TRAPPC9
	EPB41L4A		STX6	JPH2	MROH5
	MCC		STX8	HNF4A	TSNARE1
	LOC101927078		STXBP5	LINC01430	LYPD2
	LVRN		STXBP6	PKIG	LOC100133669
	LOC101927190		SUCLG2	WFDC8	C8orf31
	LINC00992		SUGCT	NEURL2	PUF60
	DMXL1		SULF2	NCOA5	KANK1
	SNCAIP		SUMO1	CDH22	DMRT1
	SNX24		SUPT3H	SLC13A3	SMARCA2
	PRDM6		SV2B	EYA2	GLIS3
	ZNF608		SVIL	SULF2	PTPRD
	LOC101927421		SVIL-AS1	LINC01523	BNC2
	ADAMTS19		SYAP1	LINC00494	SH3GL2
	RAPGEF6		SYN3	PREX1	ADAMTSL1
	FNIP1		SYT1	DDX27	DDX58
	ACSL6		SYT14	PTGIS	B4GALT1
	P4HA2		SYT6	SPATA2	AQP7
	FSTL4		TAB2	FAM65C	DNAI1
	C5orf66		TACC1	KCNG1	CNTFR-AS1
	SPOCK1		TACR1	ATP9A	UNC13B
	GFRA3		TAF4	LINC01429	ATP8B5P
	SIL1		TAF4B	LINC01524	PAX5
	DNAJC18		TANC1	TSHZ2	FRMPD1
	NRG2		TANC2	DOK5	CNTNAP3P2
	PCDHAC2		TARID	RBM38	TRPM3
	ARHGAP26		TBC1D1	CTCFL	TMC1
	PPP2R2B		TBC1D22A	MIR4532	MIR548H3
	STK32A		TBC1D2B	RAB22A	LINC01507
	DPYSL3		TBC1D9	APCDD1L-AS1	TLE1
	HTR4		TBCEL	LOC101927932	FRMD3
	SH3TC2		TBX5	ZNF831	LOC494127
	SLC26A2		TCAIM	EDN3	NXNL2
	NDST1		TCERG1L	PHACTR3	SHC3
	GLRA1		TCF12	CDH4	UNQ6494
	CTB-12O2.1		TCF7L1	OSBPL2	LINC01501
	LINC01470		TCF7L2	GATA5	DIRAS2
	GRIA1		TDP1	NTSR1	BICD2
	SGCD		TDRD1	DIDO1	WNK2
	TIMD4		TDRD3	COL20A1	PHF2
	ADAM19		TEAD1	CHRNA4	C9orf3
	EBF1		TENM2	LOC100130587	MIR6081
	ADRA1B		TENM3	ZBTB46	MIR3074
	GABRB2		TENM4	LINC01549	GABBR2
	TENM2		TESC-AS1	NCAM2	COL15A1
	WWC1		TET2-AS1	GABPA	NAMA
	SLIT3		TET3	CYYR1	LOC101928438
	LOC728095		TFDP2	TIAM1	INVS
	DOCK2		TFPI	HUNK	LPPR1
	C5orf58		TG	URB1	ABCA1
	KCNIP1		TGFBI	EVA1C	MIR548Q
	STK10		TGFBR3	LOC101928107	PTPN3
	NEURL1B		THADA	ITSN1	PALM2
	LOC101928093		THSD4	MRPS6	AKAP2
	ERGIC1		THSD4-AS1	LINC00310	LPAR1
	LINC01484		THSD7A	KCNE1	HDHD3
	LINC01485		THSD7B	RCAN1	ALAD
	HMP19		TIAM1	RUNX1	ZNF618
	LINC01411		TIAM2	DOPEY2	AMBP
	UNC5A		TIMD4	HLCS	COL27A1
	COL23A1		TLE1	ERG	DFNB31
	ADAMTS2		TLE4	LCA5L	TNFSF15
	RUFY1		TMA16	B3GALT5	LOC101928748
	RASGEF1C		TMC2	PCP4	ASTN2
	LOC285768		TMC3-AS1	DSCAM	BRINP1
	GMDS		TMCC3	BACE2	GSN
	MYLK4		TMEFF2	RIPK4	DAB2IP
	ECI2		TMEM105	ZNF295-AS1	TTLL11
	LYRM4		TMEM108-AS1	UMODL1	DENND1A
	FARS2		TMEM120B	SLC37A1	NEK6
	F13A1		TMEM127	PDE9A	PSMB7
	RREB1		TMEM132B	SIK1	MAPKAP1
	RIOK1		TMEM132C	AGPAT3	PBX3
	GCNT2		TMEM132D	TRAPPC10	LOC101929116
	NEDD9		TMEM132E	PFKL	MVB12B
	PHACTR1		TMEM154	KRTAP10-5	LMX1B
	GFOD1		TMEM156	TSPEAR	RALGPS1
	JARID2		TMEM165	UBE2G2	SH2D3C
	DTNBP1		TMEM175	ADARB1	C9orf106
	MYLIP		TMEM192	COL18A1	LINC00963
	GMPR		TMEM2	COL18A1-AS1	HMCN2
	ATXN1		TMEM212	SLC19A1	ABL1
	LOC101928519		TMEM212-AS1	PCBP3	FIBCD1
	E2F3		TMEM232	S100B	RAPGEF1
	CDKAL1		TMEM72-AS1	CECR2	MED27
	CASC15		TMEM8B	MICAL3	C9orf171
	DCDC2		TMEM97	TUBA8	VAV2
	FAM65B		TMOD3	DGCR5	RXRA
	LRRC16A		TMPRSS4	TBX1	LOC101448202
	ZBED9		TMPRSS5	GNB1L	LCN9
	HCG22#5		TMTC1	TXNRD2	KCNT1
	PSORS1C2		TMTC4	ARVCF	FAM69B
	ITPR3		TNC	LOC284865	C9orf142
	GRM4		TNFRSF13B	MED15	CACNA1B
	RPS10		TNFRSF19	AIFM3	PUDP
	ANKS1A		TNFRSF8	MAPK1	STS
	SCUBE3		TNNI3K	BCR	ANOS1
	PPARD		TNR	DRICH1	TBL1X
	FKBP5		TNRC6B	SPECC1L	ARHGAP6
	MAPK14		TNS1	UPB1	LINC01203
	C6orf89		TOM1	PIWIL3	GPM6B
	CMTR1		TOX2	SGSM1	SYAP1
	CCDC167		TP53BP2	ADRBK2	NHS
	ZFAND3		TP53TG1	MYO18B	MBTPS2
	BTBD9		TP63	HPS4	SMS
	KIF6		TP73	MIAT	PHEX
	LRFN2		TPGS2	MIATNB	PTCHD1-AS
	CCND3		TPP2	TTC28-AS1	PCYT1B
	TRERF1		TPRG1	TTC28	IL1RAPL1
	MRPS18A		TRABD2B	ZNRF3	DMD
	LINC01512		TRAF3	KREMEN1	LINC01282
	SUPT3H		TRAPPC12	EMID1	CASK
[truncated: 1,286 more rows]
