# Supplementary material for: ERK1/2 signalling dynamics promote neural differentiation by regulating chromatin accessibility and the polycomb repressive complex
Source: PLoS Biol. 2022 Dec 1;20(12):e3000221. doi: 10.1371/journal.pbio.3000221 (PMC9746999; doi:10.1371/journal.pbio.3000221)
Supplement: S4 Table — (XLSX) [file pbio.3000221.s010.xlsx]

## Sheet: table S4
	Codes, coordinates, size and inter-probe distances of mouse fosmids and human BAC clones
			clone name	Start	End	size [bp]	distance between probe midpoints [bp]	distance between probes [bp]
	Mouse	Pax6	WI1-1659I15	105575559	105613818	38259	86012	45591
			WI1-1248L13	105659409	105701993	42584
	Human	PAX6	RP11-667C7	31590747	31778890	188144	245949	51204
			RP11-101I24	31830094	32031440	201347
