# Supplementary material for: ERK1/2 signalling dynamics promote neural differentiation by regulating chromatin accessibility and the polycomb repressive complex
Source: PLoS Biol. 2022 Dec 1;20(12):e3000221. doi: 10.1371/journal.pbio.3000221 (PMC9746999; doi:10.1371/journal.pbio.3000221)
Supplement: S5 Table — (XLSX) [file pbio.3000221.s011.xlsx]

## Sheet: Table S5
	Antibodies and amounts used for ChIP-PCR
		amount used	supplier
	rabbit anti H3K4me3	5 μg	Abcam
	rabbit anti H3K27me3	3 μg	Millipore
	rabbit anti Ring1B	10 μg	EDB
	rabbit anti Jarid2	10 μg	R&D systems
	rabbit IgG control	3-10 μg	Abcam
	rabbit anti ERK2 (Tee et al. 2014)	10 µg	Millipore
	Antibody used for ChIP-seq
	Ring1B antibody	2ug	MBL D139-3
