# Supplementary material for: ERK1/2 signalling dynamics promote neural differentiation by regulating chromatin accessibility and the polycomb repressive complex
Source: PLoS Biol. 2022 Dec 1;20(12):e3000221. doi: 10.1371/journal.pbio.3000221 (PMC9746999; doi:10.1371/journal.pbio.3000221)
Supplement: S6 Table — (XLSX) [file pbio.3000221.s012.xlsx]

## Sheet: table S6
	Primer sequences used to analyse chromatin immunoprecipitated DNA
	Human		sequence (5'-> 3')
	h intergenic (GW10)	fw	GGCTAATCCTCTATGGGAGTCTGTC
		rv	CCAGGTGCTCAAGGTCAACATC
	hGAPDH TSS	fw	AAAAGCGGGGAGAAAGTAGG
		rv	AAGAAGATGCGGCTGACTGT
	hPAX6 TSS	fw	CGGAGCCGAAAACAAGTGTA
		rv	CCACTAATCACTCCGCAACA
	hPAX6 E9	fw	AGTTCTTCGCAACCTGGCTA
		rv	TGGGTTTTACCTTGCGTAGG
	hHOXD11 TSS	fw	CATTTCTCTTCATGGCGTCAC
		rv	GCACTCGTCAAAGTCGTTCA
	Mouse
	m intergenic Chr. 8	fw	AAGGGGCCTCTGCTTAAAAA
		rv	AGAGCTCCATGGCAGGTAGA
	m intergenic Chr. 19	fw	GCATCCCCTTGGACTAAATCC
		rv	CCAGGGCGTGTTTAAATTGG
	mGAPDH TSS	fw	AGCATCCCTAGACCCGTAC
		rv	CACCATCCGGGTTCCTATAAATAC
	mPax6 TSS	fw	CGAGGGGAGTAGATGTTGG
		rv	TCAGTTTTGGCCAGCTTTC
	mHoxD11 TSS	fw	TAAAGTTTGGCAGGGAGGAAAAG
		rv	TAGACGCGATGCGGTAATTTTG
	mHoxA7 TSS	fw	CCTGGAATTTTCTTGGCACT
		rv	GGAAACAGCCCTCTTTTATGG
	mHoxB1 TSS	fw	GCTGGGACTGCCAAACTC
		rv	ACCCTCTTGCCCTACAACC
