# Supplementary material for: ERK1/2 signalling dynamics promote neural differentiation by regulating chromatin accessibility and the polycomb repressive complex
Source: PLoS Biol. 2022 Dec 1;20(12):e3000221. doi: 10.1371/journal.pbio.3000221 (PMC9746999; doi:10.1371/journal.pbio.3000221)
Supplement: S7 Table — (XLSX) [file pbio.3000221.s013.xlsx]

## Sheet: table S7
	Primers for transcription level analysis by reverse transcription quantitative PCR (RTqPCR)
			sequence (5'-> 3')
	hSox2 RT	fw	TGGTACGGTAGGAGCTTTGC
		rv	GCAAGAAGCCTCTCCTTGAA
	hBra RT	fw	CCCGAAAGATGCAGTGACTT
		rv	CATCTCCACAGTTGGGTTCA
	hPax6 RT	fw	CTCTATCTTGCGAAAGTTG
		rv	CTGAGAACTGGGATATACG
	hHoxD11 RT	fw	GGGGAAAATGGTAAATGCAA
		rv	AACCTGCATTCACCGAAGAG
	hGAPDH RT	fw	ACCCAGAAGACTGTGGATGG
		rv	TTCTAGACGGCAGGTCAGGT
	hHPRT1 RT	fw	TGACACTGGCAAAACAATGCA
		rv	GGTCCTTTTCACCAGCAAGCT
	hJarid2 RT	fw	GGTAAACGGAGTCACTCGAATG
		rv	TGTGTGGTTGACAGCGGAAC
