# Supplementary material for: ERK1/2 signalling dynamics promote neural differentiation by regulating chromatin accessibility and the polycomb repressive complex
Source: PLoS Biol. 2022 Dec 1;20(12):e3000221. doi: 10.1371/journal.pbio.3000221 (PMC9746999; doi:10.1371/journal.pbio.3000221)
Supplement: S8 Table — (XLSX) [file pbio.3000221.s014.xlsx]

## Sheet: Table S8
	Antibodies used for Western Blotting
	primary antibodies		Dilution	Supplier
		rabbit anti pan ERK 44/42	1:1000	Cell Signalling Technologies		# 9102 CST
		rabbit anti phospho ERK 44/42	1:1000	Cell Signalling Technologies		#9101 CST
		rabbit anti pan PKB	1:1000	Cell Signalling Technologies		#4691 CST
		rabbit anti phospho PKB 473	1:1000	Cell Signalling Technologies		#4060 CST
		mouse anti-tubulin	"	ab7291 abcam
		mouse anti-Ring1B	1:1000	MBL D139-3
		rabbit anti-beta-Actin	1:5000	Abcam ab8227
		rabbit anti Jarid2	1:5000	Abcam ab181542
		mouse anti-GAPDH	1:1000	Abcam ab9484
	secondary antibodies	goat anti mouse Dye800	1:10000	Sigma-Aldrich	#SA5-10176
		goat anti rabbit Dye 680	1:10000	Thermo Fisher Scientific		#35569
		goat anti rabbit IgG HRP	1:10000	Millipore (AP307P)
		goat anti mouse IgG HRP	1:10000	Millipore (AP308P)
