# Supplementary material for: ERK1/2 signalling dynamics promote neural differentiation by regulating chromatin accessibility and the polycomb repressive complex
Source: PLoS Biol. 2022 Dec 1;20(12):e3000221. doi: 10.1371/journal.pbio.3000221 (PMC9746999; doi:10.1371/journal.pbio.3000221)
Supplement: S1 Data — (XLSX) [file pbio.3000221.s015.xlsx]

## Sheet: Western blot data
Figure 1C'
		% of phospho ERK compared to DMSO			average	STDEV	SEM
		R1	R2	R3
DMSO	44	100	100	100	100	0	0
	42	100	100	100	100	0	0
3μM MEKi	44	41.6654	20.9174	2.1079	21.5636	19.7867	11.4238			the bars in the plot are the average of %of ERK phosphorylated compared to DMSO over 3 replicates and the error bars represent SEM
	42	59.6168	34.7117	17.8414	37.39	21.0161	12.1336

## Sheet: FISH data
CLE WT	CLE DMSO	CLE MEKi	NT WT	NT DMSO	NT MEKi		Figure 1 D''
0.005653	0.040114	0.008651	0.011204	0.037801	0.073249
0.058282	0.038237	0.013256	0.009559	0.113598	0.046361		data shown here are interprobedistances squared
0.22681	0.156183	0.028819	0.00752	0.057095	0.074358		from 3 embryos per data set with at least 150 nuclei meassuered in each data set
0.099869	0.024378	0.187633	0.030403	0.385128	0.161207		50 nuclei meassured for each replicate
0.093051	0.07836	0.118811	0.000775	0.142843	0.10377
0.068557	0.013075	0.222792	0.158846	0.20672	0.043896		Box plots for figure were generated with Prism9
0.009623	0.067972	0.067636	0.011167	0.037036	0.276737		Mann Whitney - test/RankSum-test was performed in Prism9
0.111902	0.280098	0.018064	0.110126	0.072219	0.184348
0.197622	0.108293	0.275079	0.001308	0.276204	0.948531		replicate 1
0.025122	0.05649	0.220111	0.149844	0.208161	0.051033		replicate 2
0.015983	0.059817	0.009376	0.001822	0.222256	0.030294		replicate 3
0.087984	0.013163	0.502657	0.059419	0.414851	0.07448
0.016051	0.118867	0.160968	0.029715	0.003367	0.12102
0.012972	0.033369	0.10392	0.001921	0.041459	0.135092
0.027076	0.033532	0.042489	0.035602	0.153574	0.278369
0.008509	0.71759	0.329707	0.015739	0.218771	0.056583
0.09488	0.047364	0.178171	0.012131	0.348239	0.062004
0.02375	0.035491	0.147398	0.005941	0.068728	0.07682
0.09517	0.124218	0.125063	0.010689	0.097868	0.083363
0.001714	0.016531	0.275766	0.001112	0.19184	0.125328
0.09179	0.11313	0.211612	0.408527	0.019916	0.275945
0.057114	0.193762	0.516973	0.072068	0.066736	0.040955
0.010697	0.05491	0.329436	0.011243	0.468938	0.183324
0.041365	0.040945	0.363056	0.002682	0.089767	0.359093
0.002996	0.05318	0.14711	0.097061	0.091018	0.202347
0.155067	0.078593	0.114633	0.001425	0.310983	0.443938
0.098865	0.013604	0.062533	0.00298	0.179489	0.205904
0.227222	0.041447	0.179133	5.52e-05	0.051819	0.080567
0.183674	0.026185	0.147931	0.013138	0.097695	0.203124
0.12459	0.316002	0.168903	0.05944	0.031091	0.169896
0.066235	0.185262	0.122789	0.14949	0.154644	0.08934
0.016581	0.174141	0.225765	0.013731	0.052043	0.146274
0.039344	0.082712	0.265	0.035202	0.347959	0.191475
0.036064	0.202349	0.203958	0.000416	0.040828	0.090012
0.079088	0.013112	0.650873	0.000824	0.137853	0.395603
0.078778	0.138532	0.195831	0.002526	0.021902	0.198219
0.06885	0.306171	0.285537	0.06632	0.060936	0.060274
0.055629	0.062914	0.168457	0.043387	0.091205	0.193202
0.114111	0.019743	0.037694	0.054365	0.009767	0.099999
0.068418	0.108461	0.00707	0.099288	0.134003	0.061054
0.000668	0.052902	0.008772	0.011652	0.054172	0.279768
0.031156	0.104252	0.191194	0.001474	0.382743	0.038028
0.062909	0.049139	0.096339	0.064989	0.265092	0.349537
0.027828	0.083531	0.141856	0.006921	0.52263	0.657033
0.057962	0.095065	0.490381	0.001506	0.119465	0.041978
0.077861	0.072485	1.00777	0.002772	0.028645	0.084587
0.019129	0.028406	0.217739	0.064468	0.080619	0.044977
0.068854	0.105536	0.275824	0.089943	0.070416	0.041485
0.039415	0.020482	0.133344	0.010701	0.823294	0.120552
0.078324	0.037446	0.008496	0.082225	0.174223	0.262206
0.085328	0.04302	0.066775	1.25314	0.199034	0.268928
0.061392	0.031151	0.017792	0.177967	0.008265	0.255972
0.009496	0.031807	0.08804	0.000948	0.136224	0.176527
0.092634	0.057617	0.095075	0.017027	0.06772	0.038097
0.075777	0.031972	0.20194	0.012538	0.128511	0.147654
0.08281	0.019216	0.007123	0.012085	0.027927	0.202348
0.087292	0.031212	0.031136	0.01086	0.153929	0.027963
0.069468	0.057232	0.119756	0.004216	0.050176	0.247622
0.123982	0.05821	0.008321	0.007783	0.100648	0.177679
0.073694	0.105892	0.045821	0.001561	0.095839	0.167638
0.09874	0.071015	0.251794	0.158502	0.088172	0.136417
0.0349	0.047143	0.052213	0.092777	0.472465	0.20184
0.095595	0.083713	0.012689	0.171816	0.086559	0.067233
0.015548	0.012236	0.147316	0.138857	0.648669	0.371023
0.052834	0.10981	0.238484	0.058057	0.027874	0.010363
0.10125	0.064846	0.190053	0.05415	0.24296	0.217244
0.026852	0.082378	0.035168	0.161401	0.161209	0.204007
0.036006	0.073634	0.341895	0.07005	0.189807	0.032812
0.054552	0.170025	0.040894	0.045333	0.065016	0.227362
0.009451	0.091574	0.482004	0.101871	0.371638	0.01596
0.02846	0.081244	0.306233	0.09095	0.075661	0.137495
0.095869	0.062608	0.024958	0.163139	0.296726	0.096133
0.035664	0.096254	0.072645	0.067149	0.064312	0.033914
0.050516	0.025042	0.052906	0.072763	0.297612	0.08027
0.051361	0.073552	0.081098	0.079561	0.733146	0.012958
0.021668	0.084724	0.158425	0.05441	0.928336	0.087345
0.023051	0.0598	0.096884	0.11701	0.990516	0.103717
0.125105	0.234657	0.053776	0.139363	0.073527	0.03943
0.019638	0.085111	0.037879	0.22367	0.575261	0.057385
0.016629	0.018297	1.10078	0.109127	0.169803	0.239923
0.098319	0.010607	0.155195	0.675419	0.273977	0.345457
0.190241	0.015997	0.035382	0.169628	0.34892	0.36443
0.068328	0.047052	0.056369	0.028197	0.00177	0.143058
0.009077	0.008381	0.041576	0.177177	0.186286	0.300254
0.005119	0.063433	0.314626	0.042375	0.005825	0.18032
0.154856	0.091706	0.207821	0.039978	0.109834	0.010871
0.075024	0.045707	1.27645	0.079958	0.045053	0.23676
0.061711	0.050886	0.24796	0.090047	0.093015	0.125421
0.090327	0.010381	0.074672	0.09347	0.270497	0.067658
0.084349	0.112178	0.454745	0.251906	0.240528	0.177898
0.061942	0.00656	0.581074	0.153147	0.179358	0.062043
0.036468	0.011579	0.521596	0.047768	0.228539	0.010442
0.07092	0.006768	0.084209	0.021555	0.12744	0.084518
0.118056	0.061127	0.498315	0.088441	0.253923	0.119337
0.05341	0.065639	0.362285	0.084148	0.050407	0.071257
0.007237	0.158788	0.263305	0.064951	0.31005	0.201968
0.060243	0.035148	0.134221	0.064995	0.321795	0.020803
0.046976	0.066495	0.000836	0.128874	0.497284	0.166129
0.143263	0.037898	0.201234	0.088564	0.041692	0.065363
0.090123	0.01969	0.190557	0.15303	0.434214	0.052831
0.084063	0.022833	0.143098	0.051705	0.09145	0.392138
0.104245	0.030943	0.092699	0.030548	0.37364	0.045198
0.047915	0.015604	0.068328	0.060477	0.240189	0.16121
0.02788	0.089298	0.23437	0.248787	1.10804	0.064913
0.065911	0.096405	0.013614	0.349276	1.0896	0.008269
0.014063	0.229776	0.018138	0.06525	0.417521	0.098835
0.070495	0.024892	0.027453	0.091051	0.110258	0.045576
0.054506	0.057995	0.016337	0.360696	0.547644	0.241887
0.022175	0.027853	0.051208	0.068981	0.263158	0.054944
0.034817	0.051138	1.27144	0.054809	0.275343	0.197465
0.028573	0.049893	0.006723	0.280978	0.27816	0.177701
0.100444	0.026847	0.081873	0.121025	0.13768	0.225136
0.046119	0.039671	0.111916	0.067491	0.061994	0.043168
0.009828	0.027649	0.090482	0.197253	0.112013	0.011236
0.036359	0.057733	1.45541	0.26276	0.140027	0.16828
0.13932	0.030286	0.01787	0.100635	0.135932	0.273952
0.048449	0.068326	0.261832	0.269001	0.239228	0.057859
0.109197	0.032142	0.209453	0.118687	0.022582	0.351398
0.072273	0.043428	0.258069	0.202792	0.031072	0.22109
0.100808	0.037124	0.372242	0.292672	0.033914	0.15638
0.073967	0.037634	0.338315	0.178283	0.081164	0.07564
0.063855	0.036453	0.111083	0.357145	0.361004	0.091185
0.016	0.034434	0.071277	0.117406	0.056411	0.083336
0.038283	0.040845	0.488628	0.264585	0.058848	0.758629
0.023655	0.029409	0.042036	0.145207	0.025263	0.034375
0.042363	0.034672	0.31944	0.161256	0.119687	0.009735
0.014319	0.031657	0.200055	0.080661	0.026995	0.014792
0.061599	0.038921	0.067591	0.278406	0.04402	0.14159
0.091424	0.038847	0.402575	0.123188	0.22576	0.062268
0.058406	0.027903	0.047564	0.092456	0.045697	0.888882
0.037278	0.037614	0.084623	0.179216	0.041337	0.089265
0.035098	0.041327	0.217667	0.053663	0.078476	0.059833
0.025239	0.096863	0.099512	0.247959	0.080038	0.089655
0.024143	0.05405	0.181984	0.088787	0.109162	0.580557
0.000754	0.063078	0.664565	0.042433	0.017689	0.106515
0.06159	0.043783	0.084559	0.324684	0.049378	0.132773
0.0508	0.011209	0.21554	0.119422	0.036268	0.047486
0.095725	0.121223	0.494681	0.08289	0.059774	0.1755
0.072094	0.023301	0.019484	0.124094	0.017671	0.026227
0.07243	0.024909	0.002903	0.189839	0.071011	0.062601
0.033505	0.030499	0.068845	0.0554	0.088363	0.028966
0.132149	0.025179	0.41344	0.306942	0.269108	0.065977
0.065569	0.044723	0.676951	0.100612	0.007782	0.169704
0.02969	0.042874	0.064761	0.242526	0.059575	0.160744
0.020957	0.049678	0.061848	0.101077	0.098718	0.194246
0.054596	0.045927	0.192585	0.169903	0.099137	0.090188
0.032316	0.022051	0.129557	0.102358	0.039264	0.089326
0.004045	0.036125	0.559572	0.044815	0.31015	0.023247
0.020772	0.023128	0.965026	0.230429	0.087953	0.173181
0.068992	0.061853	0.021876	0.161936	0.075215	0.210421
0.021388	0.119409	0.062698	0.258132	0.085276	0.320012
0.050018	0.064597	0.284647	0.130253	0.043955	0.098826
0.138275	0.056326	0.056316	0.13148	0.00259	0.068324
0.039817	0.186886	0.116534	0.265848	0.015009	0.086488
0.064438	0.16415	0.032764	0.114166	0.026904	0.002738
0.048317	0.221222	0.352378	0.15709	0.003802	0.104168
0.021268	0.171816	0.147882	0.15663	0.034946	0.020889
0.006333	0.111774	0.243241	0.042886	0.001185	0.115957
0.090224	0.040821	0.107228	0.214516	0.073519	0.275027
0.019218	0.014378	0.073191	0.126219	0.015465	0.502168
0.083808	0.02903	0.306818	0.172614	0.027662	0.296934
0.047522	0.021076	0.122197	0.238833	0.053957	0.347373
0.127434	0.055671	0.013301	0.42993	0.055619	0.157235
0.009853	0.055997	0.036949	0.467681	0.022179	0.156958
0.031965	0.069563	0.153015	0.182111	0.005626	1.65679
0.112673	0.118616	0.895294	0.165461	0.022308	0.174819
0.125683	0.029073	0.312928	0.179579	0.143498	0.214885
0.037646	0.063292	0.063811	0.436286	0.421057	0.072042
0.042689	0.0123	0.112552	0.26461	0.055842	0.03016
0.090641	0.043913	0.10808	0.202123	0.101536	0.257425
0.029248	0.049127	0.097088	0.110616	0.043501	0.065788
0.010638	0.175289	0.152628	0.081095	0.123374	0.216576
0.056629	0.216707	0.35293	0.100212	0.097374	0.184163
0.071831	0.125566	0.266925	0.356353	0.022351	0.091866
0.039889	0.024245	0.290732	0.51676	0.035861	0.142915
0.095499	0.226578	0.048221	0.24523	0.16184	0.216919
0.053638	0.017767	0.027608	0.090793	0.026423	0.118979
0.027258	0.004755	0.03998	0.181507	0.048675	0.009479
0.045286	0.007688	0.063245	0.037589	0.06894	0.165159
0.060752	0.142629	0.288707	0.184013	0.019461	0.019576
0.049266	0.045522	0.031774	0.21036	0.061189	0.08559
0.078092	0.059439	0.064499	0.116231	0.031521	0.05497
0.203984	0.01911	0.319856	0.093622	0.105166	0.136504
0.012773	0.052905	0.329353	0.173206	0.057245	0.009887
0.109025	0.27934	0.278353	0.179011	0.056522	0.14902
0.076124	0.017518	0.496236	0.0882	0.084242	0.00037
0.111801	0.005231	0.214381	0.177	0.100595	0.096012
0.020604	0.023348	0.081656	0.249602	0.047364	0.029155
0.05563	0.05908	0.364045	0.071893	0.037217	0.115998
0.025977	0.001486	0.129866	0.122487	0.087259	0.127598
0.034641	0.039255	0.215067	0.158156	0.109169	0.235133
0.028112	0.003516	0.876738	0.135759	0.031407	0.225599
0.116875	0.001685	0.061059	0.066668	0.014179	0.141787
0.087434	0.07751	0.025613	0.191396	0.035986	0.071768
0.009215	0.035655	0.078045	0.260755	0.018374	0.034898
0.048849	0.064142	0.57366	0.117742	0.031965	0.165492
0.066895	0.05518	0.036492	0.127073	0.0165	0.009405
0.029198	0.03075	0.008659	0.16668	0.082003	0.18544
0.216008	0.054818	0.27596	0.033459	0.287913	0.09262
0.153037	0.078615	0.219889	0.566294	0.247409	0.011739
0.054123	0.009282	0.008651	0.208874	0.252368	0.270398
0.128297	0.099737	0.013256	0.766836	0.259184	0.251783
0.060871	0.014425	0.028819	0.071774	0.216676	0.233936
0.002199	0.111801	0.187633	0.079304	0.271662	0.045616
0.035079	0.025323	0.118811	0.205808	0.21477	0.017574
0.073147	0.133893	0.222792	0.060503	0.165491	0.028495
0.046552	0.133344	0.067636	0.04384	0.22659	0.081609
0.023924	0.175131	0.018064	0.043174	0.140885	0.023646
0.010188	0.028942	0.275079	0.096921	0.183527	0.017548
0.03153	0.024705	0.220111	0.287863	0.185569	0.171174
0.02186	0.08284	0.009376	0.492394	0.195901	0.149176
0.104302	0.036206	0.502657	0.105991	0.113758	0.048244
0.213794	0.042935	0.160968	0.040119	0.176536	0.040708
0.048819	0.016451	0.10392	0.026327	0.155932	0.008764
0.02016	0.016302	0.042489	0.21494	0.169633	0.159149
0.054364	0.028629	0.329707	0.080616	0.183234	0.051708
0.010212	0.107415	0.178171	0.1911	0.264774	0.199172
0.024597	0.072719	0.147398	0.053299	0.155858	0.324474
0.050269	0.020115	0.125063	0.06804	0.171016	0.267726
0.081466	0.262574	0.275766	0.282835	0.18101	0.144082
0.017931	0.037583	0.211612	0.062385	0.137011	0.121754
0.022228	0.036511	0.516973	0.442728	0.156569	0.014487
0.036665	0.051147	0.329436	0.142758	0.15674	0.012295
0.098742	0.046538	0.363056	0.09385	0.125773	0.091424
0.014939	0.050002	0.14711	0.496621	0.213893	0.052319
0.102133	0.070771	0.114633	0.40738	0.113688	0.294967
0.043209	0.094661	0.062533	0.044198	0.148507	0.070985
0.002172	0.060869	0.179133	0.322238	0.126506	0.022042
0.090024	0.092797	0.147931	0.213183	0.05768	0.270412
0.023389	0.099243	0.168903	0.406807	0.17315	0.308881
0.04789	0.042367	0.122789	0.203064	0.163916	0.020452
0.085267	0.071577	0.225765	0.209073	0.158902	0.024959
0.119619	0.044306	0.265	0.694207	0.199841	0.022365
0.097017	0.056787	0.203958	0.043557	0.190712	0.035
0.049504	0.05779	0.650873	0.206251	0.271631	0.141391
0.179927	0.063793	0.195831	0.254669	0.242081	0.223036
0.092391	0.135684	0.285537	0.063711	0.277361	0.587298
0.036573	0.038642	0.168457	0.28875	0.172146	0.102339
0.042642	0.013005	0.037694	0.285672	0.118121	0.212237
0.049587	0.069157	0.00707	0.128472	0.163398	0.020312
0.015279	0.119715	0.008772	0.120609	0.126418	0.097428
0.047687	0.060584	0.191194	0.319588	0.264855	0.376912
0.008243	0.08761	0.096339	0.121277	0.074201	0.002343
0.016791	0.03444	0.141856	0.312092	0.078226	0.393106
0.05965	0.047752	0.490381	0.173719	0.095371	0.211064
0.02984	0.019952	1.00777	0.17409	0.188838	0.406218
0.018028	0.062827	0.217739	0.112904	0.090015	0.179741
0.040512	0.0439	0.275824	0.077784	0.092029	0.010892
0.016125	0.035515	0.133344	0.310077	0.102732	0.015814
0.042285	0.135991	0.008496	0.714546	0.11666	0.039631
0.05017	0.0248	0.066775	0.438192	0.10357	0.017615
0.073012	0.085103	0.017792	0.486265	0.140294	0.113452
0.062473	0.001959	0.08804	0.126277	0.108459	0.009927
0.052926	0.005919	0.095075	0.25302	0.263961	0.007936
0.02961	0.013501	0.20194	0.241368	0.144319	0.10748
0.067802	0.145893	0.007123	0.043635	0.091895	0.023659
0.051879	0.006312	0.031136	0.632991	0.130904	0.02152
0.083163	0.070733	0.119756	0.355078	0.12569	0.304658
0.039593	0.015537	0.008321	0.142626	0.112234	0.096155
0.034253	0.019902	0.045821	0.109007	0.124321	0.324879
0.080495	0.016011	0.251794	0.31873	0.128308	0.037868
0.106039	0.033141	0.052213	0.220445	0.147441	0.104106
0.145696	0.052507	0.012689	0.29874	0.109096	0.038483
0.050477	0.029587	0.147316	0.033991	0.137253	0.055558
0.078561	0.02065	0.238484	0.060785	0.083225	0.021913
0.093483	0.028931	0.190053	0.173331	0.138036	0.296808
0.059244	0.125843	0.035168	0.141189	0.12173	0.003352
0.035468	0.109191	0.341895	0.583844	0.532979	0.179021
0.116122	0.046504	0.040894	0.057316	0.108947	0.038616
0.044236	0.01841	0.482004	0.053241	0.073237	0.080925
0.022523	0.022679	0.306233	0.685427	0.101228	0.585894
0.075528	0.094646	0.024958	0.133741	0.12867	0.081573
0.035944	0.021263	0.072645	0.452907	0.284762	0.179768
0.0858	0.117697	0.052906	1.04999	0.173793	0.034091
0.033271	0.018064	0.081098	0.076649	0.304304	0.068717
0.084663	0.162059	0.158425	0.594176	0.093585	0.085599
0.183091	0.012834	0.096884	0.057789	0.111465	0.026835
0.021181	0.09446	0.053776	0.184454	0.168892	0.050234
0.024537	0.008505	0.037879	0.044613	0.155518	0.293475
0.037998	0.210475	1.10078	0.008426	0.125361	0.095029
0.13647	0.0096	0.155195	0.274594	0.176903	0.048209
0.066648	0.004919	0.035382	0.09188	0.100584	0.095495
0.183077	0.022944	0.056369	0.011642	0.166486	0.075945
0.072627	0.103999	0.041576	0.119452	0.177369	0.070968
0.050797	0.023801	0.314626	0.239891	0.142565	0.011544
0.066767	0.031172	0.207821	0.296542	0.102083	0.036644
0.030691	0.016466	1.27645	0.04499	0.153072	0.074457
0.008842	0.003114	0.24796	0.312304	0.187291	0.017475
0.062646	0.018537	0.074672	0.106394	0.080394	0.089602
0.03137	0.015508	0.454745	0.232094	0.415135	0.090433
0.01309	0.008169	0.581074	0.167672	0.211144	0.155509
0.0113	0.062258	0.521596	0.147745	0.221542	0.130791
0.029596	0.025807	0.084209	0.043811	0.140185	0.019193
0.035336	0.173298	0.498315	0.386274	0.136597	0.155323
0.048796	0.031605	0.362285	0.168032	0.158379	0.010797
0.102968	0.026585	0.263305	0.09759	0.167602	0.094654
0.076916	0.088896	0.134221	0.046117	0.365743	0.328878
0.062789	0.042947	0.000836	0.072118	0.13656	0.99756
0.082045	0.023463	0.201234	0.035691		0.078247
0.027944	0.229884	0.190557	0.359744		0.209961
0.033584			0.105851
0.063316			0.09777
0.005699			0.086719
0.041378			0.174364
0.018275			0.027834
0.014999			0.398555
0.033371			0.105672
0.020801			0.331853
0.04819			0.036167
0.037455			0.387097
0.119414			0.042687
0.038773			0.24376
0.02786			0.172381
0.027072			0.043832
0.045921			0.188684
0.037552			0.125456
0.03726			0.11014
0.024679			0.077076
0.059251			0.103389
0.033769			0.033354
0.042305			0.639161
0.009624			0.268455
0.038929			0.106033
0.040478			0.051791
0.181311			0.311545
0.024774			0.037747
0.036617			0.05459
0.04852			0.007429
0.03632			0.114619
0.046995			0.243802
0.018404			0.386639
0.040495			0.117178
0.154772			0.187623
0.030579			0.0204
0.104601			0.028704
0.067172			0.050263
0.054929			0.257526
0.008313			0.208295
0.006458			0.233163
0.031453			0.315099
0.020796			0.107946
0.19876			0.038398
0.030317			0.254929
0.117002			0.083194
0.032922			0.038809
0.085577			0.052645
0.11658			0.253905
0.104787			0.299905
0.10473			0.103447
0.068536			0.286749
0.033204			1.11943
0.122692			0.421861
0.081419			0.030796
0.036158			0.130488
0.023355			0.111971
0.078191			0.109934
0.094992			0.104209
0.109364			0.064935
0.131511			0.08822
0.097698			0.03951
0.08451			0.175819
0.01581			0.028423
0.029342			0.139629
0.053438			0.086891
0.024771			0.114986
0.040642			0.079155
0.104644			0.107006
0.060615			0.276353
0.062123			0.192628
0.125538			0.764005
0.026693			0.076222
0.014504			0.11512
0.052452			0.114996
0.026465			0.394851
0.093582			0.245261
0.033862			0.024149
0.024271			0.150852
0.055607			0.563732
0.040475			0.076257
0.074081			0.057384
0.010182			0.098881
0.163768			0.026502
0.087977			0.039535
0.016202			0.287822
0.132022			0.243026
0.146059			0.190147
0.009907			0.024209
0.003613			0.103606
0.006666			0.056855
0.029743			0.019174
0.023126			0.222975
0.174679			0.519606
0.08071			0.147463
0.12598			0.034409
0.092626			0.054671
0.07003			0.021071
0.100169			0.010178
0.02897			0.068254
0.005632			0.019936
0.130879			0.011544
0.186573			0.08306
0.023969			0.258648
0.014563			0.123159
0.048574			0.039927
0.070354			0.025231
0.183659			0.003407
0.058829			0.153724
0.47546			0.181161
0.002691			0.139656
0.020573			0.22408
0.100895			0.069344
0.070194			0.488254
0.222782			0.117134
0.197324			0.417782
0.085396			0.32104
0.089886			0.551125
0.038829			0.210342
0.008587			0.184679
0.049981			0.078223
0.04117			0.005776
0.024937			0.028121
0.088459			0.00121
0.029037			0.018087
0.270117			0.029746
0.12937			0.453445
0.284144			0.028354
0.064383			0.065803
0.024981			0.079684
0.067857			0.096148
0.122114			0.057204
0.050107			0.164588
0.158359			0.036219
0.087778			0.080542
0.091072			0.064101
0.269914			0.100655
0.078329			0.280605
0.054511			0.170642
0.096891			0.011912
0.127838			0.024513
0.044109			0.203996
0.065929			0.036094
0.408064			0.025437
0.203411			0.110249
0.10689			0.595167
0.084875			0.119574
0.105787			0.023115
0.012976			0.136492
0.271694			0.039149
0.045588			0.043005
0.022698			0.111686
0.022315			0.014363
0.223128			0.465005
0.038298			0.02536
0.155235			0.084531
0.02989			0.239127
0.072945			0.040575
0.028305			0.108618
0.04181			0.350683
0.00522			0.389757
0.085405			0.177452
0.186031			0.015335
0.143799			0.064456
0.022284			0.120198
0.033718			0.07641
0.135527			0.111959
0.140461			0.010929
0.026901			0.266562
0.069032			0.221315
0.05053			0.333003
0.034178			0.000976
0.264914			0.165783
0.102279			0.307133
0.016824			0.747125
0.01865			0.221399
0.029133			0.022604
0.252969			0.047231
0.022122			0.175628
0.016627			0.042807
0.135053			0.424523
0.026064			0.259934
0.068583			0.087063
0.060377			0.089473
0.054291			0.192999
0.090095			0.025519
0.055502			0.079316
0.040564			0.147496
0.026435			0.038123
0.011072			0.366529
0.009604			0.286186
0.023918			0.182832
0.161227			0.145456
0.076039			0.090447
0.0342			0.086016
0.025951			0.516165
0.046027			0.187053
0.156812			0.083478
0.018795			0.171247
0.235425			0.222235
0.023861			0.169944
0.266393			0.143827
0.014337			0.169082
0.128297			0.152429
0.013034			0.208612
0.027984			0.113754
0.012729			0.069463
0.098723			0.052234
0.021094			0.234954
0.010392			0.018134
0.040074			0.012306
0.054914			0.139558
0.002711			0.061215
0.199745			0.127411
0.019787			2.26202
0.093596			0.417585
0.041772			0.129299
0.052559			0.033206
0.08309			0.02343
0.075061			0.017678
0.008005			0.083825
0.121693			0.110031
0.010343			0.372057
0.117045			0.276828
0.391408			0.072745
0.040532			0.029353
0.052861			0.292039
0.007916			0.178949
0.04018			0.04711
0.034663			0.330015
0.019004			0.014837
0.026888			0.17334
0.014245			0.898569
0.084196			0.026732
0.029331			0.027195
0.032123			0.061412
0.074265			0.018026
0.119623			0.059901
0.080555			0.041524
0.145936			0.006783
0.017409			0.025992
0.038408			0.079561
0.074248			0.565259
0.01726			0.004566
0.167407			0.008857
0.023901			0.164008
0.010235			0.072107
0.258328			0.018712
0.048398			0.119349
0.050097			0.119939
0.054041			0.02369
0.017469			0.102373
0.08572			0.007386
0.00599			0.310462
0.006044			0.290359
0.009998			0.596755
0.203383			0.264317
0.044793			0.018494
0.046911			0.156132
0.027007			0.070817
0.047104			0.02239
0.132509			0.205037
0.065904
0.186419
0.244012
0.025402
0.003823
0.045847
0.019766
0.040744
0.063291
0.011079
0.096493
0.009949
0.04351
0.041067
0.164399
0.003039
0.030026
0.0068
0.126014
0.076709
0.061001
0.045303
0.155598
0.062708
0.049469
0.156852
0.02899
0.00944
0.04489
0.048915
0.066175
0.010111
0.016695
0.040325
0.068611
0.05373
0.248378
0.04465
0.031045
0.139376

## Sheet: ChIP data
									Figure 1E'
	% input for IgG
		R1	R2	R3	average	stdev	SEM		% input for each replicate fro IgG control and H3K27me3
	intergenic Chr 8	0.004974	0.021671	0.303253	0.109966	0.1676	0.0967636		replicates are shown as different data points in the graph
	GAPDH	0.010861	0.009811	0.083154	0.0346087	0.0420448	0.0242746		the average is shown as bar for each replicate set
	Pax6	0.044458	0.007316	0.149885	0.0672197	0.0739598	0.0427007		the error bars show the SEM for each replicate set
	HoxD11	0.030121	0.001806	0.00667	0.0128657	0.0151402	0.00874118
	HoxA7	0.096852	0.002342	0.103087	0.067427	0.0564514	0.0325922
	HoxB1	0.031619	0.003013	0.039425	0.0246857	0.0191706	0.0110681
	% input for H3K27me3
		R1	R2	R3	average	stdev	SEM
	intergenic Chr 8	0.0973008	0.406669	1.17169	0.558554	0.553066	0.319313
	GAPDH	0.162697	0.165924	0.130482	0.153035	0.0195972	0.0113145
	Pax6	3.73712	6.55197	15.5473	8.61214	6.16875	3.56153
	HoxD11	5.25465	9.91946	21.8354	12.3365	8.55053	4.93665
	HoxA7	0.154455	0.512371	0.847878	0.504901	0.346772	0.200209
	HoxB1	0.619966	0.982999	1.03905	0.880671	0.227509	0.131353
