# Supplementary material for: ERK1/2 signalling dynamics promote neural differentiation by regulating chromatin accessibility and the polycomb repressive complex
Source: PLoS Biol. 2022 Dec 1;20(12):e3000221. doi: 10.1371/journal.pbio.3000221 (PMC9746999; doi:10.1371/journal.pbio.3000221)
Supplement: S2 Data — (XLSX) [file pbio.3000221.s016.xlsx]

## Sheet: RT-qPCR data
											Figures 2B-B'''
			relative to GAPDH
			replicate 1	replicate 2	replicate 3	average	Stdev	SEM
	Bra	H9 hESCs	1	1	1	1	0	0
		NMP-L (D3)	613.816	2155.91	1964.23	2060.07	135.538	78.253			replicates are shown as different data points in the graph
		NP(D8)	4.17824	72.9113	26.3339	49.6226	32.9353	19.0152			the average is shown as bar for each replicate set
	Sox2	H9 hESCs	1	1	1	1	0	0			the error bars show the SEM for each replicate set
		NMP-L (D3)	0.001699	0.342797	0.0074551	0.117317	0.195293	0.112752
		NP(D8)	0.03057	0.893872	0.808586	0.577676	0.475723	0.274659
	HoxD11	H9 hESCs	1	1	1	1	0	0
		NMP-L (D3)	2.10116	1.88104	0.181765	1.0314	1.20157	0.849637
		NP(D8)	3.73399	3.68896	0.205715	1.94734	2.46303	1.74162
			relative to GAPDH
	gene	sample	R1	R2	R3	avergae	stdev	SEM
	Pax6	H9 hESCs	1	1	1	1	0	0
		NMP-L (D3)	0.906601	1.10164	7.93448	3.31424	4.00243	2.31081
		NP D5	4.23524	0.145391	6.43888	3.6065	3.19351	1.84377
		NP D6	13.6437	5.89017	15.5591	11.6977	5.11979	2.95591
		NP(D8)	22.8796	11.7598	54.4644	29.7013	22.1545	12.7909

## Sheet: FISH data
NMP-L (D3)	NP (D8)
1.11027	0.449033		Figure 2C''
0.821449	0.257865
0.395527	0.182993		data shown here are interprobe distances squared
0.387027	0.122401		from 3 biologicalreplicates per data set with at least 150 nuclei meassuered in each data set
0.537837	0.366698		50 nuclei meassured per data set in each replicate
0.515838	1.0327
0.0302376	0.506768		Box plots for figure were generated with Prism9
0.46679	0.107738		Mann Whitney - test/RankSum-test was performed in Prism9
0.168659	0.530092
0.170111	0.0851155
0.641723	0.102792		replicate 1
0.119526	0.211391		replicate 2
0.0867962	0.156286		replicate 3
0.1018	0.452046
0.01725	0.116483
0.00409146	0.44911
0.0335449	0.0479701
0.0174409	0.114761
0.0509317	0.139681
0.0224216	0.867121
0.100999	0.203203
0.0933425	0.130776
0.417553	0.134866
0.13541	0.0731351
0.131247	0.238533
0.00934444	0.220256
0.0448408	0.467438
0.0692012	0.197582
0.0975916	0.408358
0.0683267	0.524221
0.0146878	0.506461
0.069153	0.234382
0.0185467	0.134842
0.0477903	0.262529
0.06035	0.365661
0.137289	0.086223
0.0899376	0.0688064
0.0349662	0.171156
0.146926	0.920851
0.160323	0.120726
0.0823403	0.32237
0.0326955	0.133691
0.0472233	0.285582
0.045225	0.57675
0.0407451	0.106067
0.113509	0.183996
0.0450569	0.325161
0.248529	0.24677
0.0500782	0.120717
0.297795	1.04206
0.0794804	0.922014
0.0959692	1.85996
0.0353301	1.18817
0.0765095	1.03836
0.0677801	0.277368
0.0174862	0.420483
0.0370194	0.386505
0.030601	0.69172
0.0856965	0.328261
0.0401826	1.06367
0.0698412	0.166006
0.061684	0.202078
0.0813125	0.794921
0.101633	0.559671
0.100199	0.27115
0.0180875	0.647904
0.407181	0.529426
0.128085	0.087943
0.0573914	0.100285
0.0956465	0.776784
0.0679138	0.0965427
0.0198568	0.585336
0.00492717	0.24575
0.0272925	0.226392
0.0982205	1.12847
0.0967658	0.793596
0.170958	0.0228785
0.204857	0.532376
0.171952	0.44692
0.10547	0.17796
0.152084	0.0475175
0.0174023	0.0478955
0.155404	0.460531
0.0769539	0.759337
0.130253	0.152007
0.230437	0.788837
0.054766	0.559982
0.0468773	0.138504
0.0561872	0.215061
0.161804	0.156287
0.104381	0.903957
0.031059	0.118898
0.0402737	0.370987
0.105938	0.125393
0.286321	0.226733
0.129486	0.229884
0.0297971	0.412231
0.0297087	0.731305
0.0797133	0.449415
0.196321	0.936802
0.0925786	0.217486
0.0544989	0.484341
0.0232303	2.22669
0.182067	0.408929
0.106664	0.220874
0.0471073	0.871289
0.236364	0.944237
0.0263439	0.281624
0.0769416	0.365272
0.00400596	0.38057
0.127785	0.022556
0.292041	2.48162
0.265829	1.14649
0.193179	0.361769
0.151935	0.468559
0.0506979	2.09521
0.224582	0.193304
0.120876	0.152544
0.218617	0.0497456
0.0920306	0.682112
0.0503714	0.534444
0.0925874	0.275383
0.0021704	1.11096
0.0233337	0.909403
0.0728939	0.0458801
0.0195033	0.408319
0.0442497	0.89726
0.00467415	0.518766
0.155095	0.406677
0.068861	0.438046
0.0143907	0.0593742
0.105258	0.623301
0.029071	0.142156
0.0204536	1.18164
0.0216585	0.617921
0.00717483	0.470861
0.0230866	1.95039
0.18842	0.201502
0.0329897	1.52366
0.0465714	0.260569
0.453858	0.561971
0.01909	0.312123
0.0196809	1.29816
0.096428	0.0399779
0.031919	0.505353
0.140638	0.438321
0.105713	1.09521
0.0459378	1.56144
0.0793498	0.626804
0.06705	0.460972
0.00923227	0.401278
0.0151239	0.456317
0.0533906	0.479282
0.00821225	0.4321
0.00896256	0.369288
0.0213287	1.41116
0.0602511	0.592835
0.0494717	1.34615
0.0312903	1.04703
0.0165217	0.202274
0.183066	0.164306
0.180557	0.232922
0.0066993	0.143686
0.0812541	0.119261
0.171128	0.211899
0.0151591	0.138462
0.0572605	0.0168792
0.120095	0.0586221
0.0445922	0.202061
0.0588546	0.138322
0.0422613	0.156799
0.00216518	0.187988
0.0337438	0.0842199
0.0682032	0.604657
0.0486327	0.0875588
0.062208	1.29153
0.0353227	0.311428
0.0877227	0.397845
0.0760664	0.41809
0.00940428	1.12148
0.0953951	0.183824
0.175915	0.820453
0.106454	0.96865
0.0703546	0.870499
0.00315219	0.339162
0.0498641	0.0869673
0.0239682	0.28677
0.0679627	1.68565
0.0265767	0.524722
0.0824354	0.674312
0.0637425	0.12887
0.0736014	1.62668
0.190556	0.294714
0.0155911	4.31752
0.145998	0.00694635
0.0611789	0.0811654
0.0625139	0.302643
0.0998084	0.42994
0.0312664	1.43471
0.0167414	0.739834
0.0123267	0.855773
0.337504	0.134895
0.00355539	0.590348
0.0436414	0.983102
0.0881941	0.587504
0.160114	0.0275682
0.238155	0.180407
0.0392984	0.33039
0.00298591	0.026362
0.0952506	1.65371
0.00993644	0.584805
0.0135727	0.3494
0.0044404	0.728724
0.0138168	0.450202
0.0124762	0.457347
0.0718343	1.41589
0.023321	0.12786
0.155759	0.145528
0.0154308	0.856215
0.0604088	0.385076
0.0123428	0.952683
0.0208432	0.863987
0.0236013	0.200134
0.00277037	0.188639
0.0195814	0.377925
0.0225064	0.0832686
0.0807157	0.223345
0.0755255	0.148583
0.0188354	0.190443
0.344317	1.5636
0.169019	0.191946
0.0985949	0.0439239
0.0478822	1.3788
0.0159888	0.0494639
0.00542409	0.584755
0.00442009	0.223352
0.0950474	2.36367
0.0769889	0.124337
0.367586	0.266697
0.201203	0.38334
0.0463853	1.25722
0.0247415	0.493302
0.0151961	0.785005
0.0274051	0.282121
0.0286673	0.788924
0.0442038	1.48125
	0.0597087
	0.30963
	1.07695
	0.83965
	0.221098
	0.895094
	1.01143
	0.446268
	0.159488
	1.32454
	0.427091
	0.392654
	1.51398
	0.197173
	2.40673
	0.0512324
	1.19486
	0.246138
	0.224552
	1.25513
	2.44962
	0.0590642
	1.12311
	0.57094
	0.409759
	0.166438
	1.49644
	0.930995
	1.09718
	0.270564
	1.05211
	0.389245
	0.0138877
	0.251695
	0.473966
	0.0325722
	1.1277
	1.08288
	0.1139
	0.367485
	1.83967
	0.495803
	1.13595
	1.2723
	0.110711
	0.0055192
	0.929158
	0.276717
	0.0236513
	0.00267818
	0.4883
	0.020426
	0.0212708
	1.32553
	0.408429
	0.200557
	1.26235
	0.619016
	0.951025
	0.327849
	1.1372

## Sheet: ChIP data
	Figures 2 D-D'''
	Ring1B											Jarid2									D''	H3K27me3										D'''	H3K4me3
		% input
				GW10	GAPDH TSS	PAX6 TSS	PAX6 Exon9	HOXD11 TSS						GW10	GAPDH TSS	PAX6 TSS	PAX6 Exon9	HOXD11 TSS							GW10	GAPDH TSS	PAX6 TSS	PAX6 Exon9	HOXD11 TSS							GW10	GAPDH TSS	PAX6 TSS	PAX6 Exon9	HOXD11 TSS
	IgG	NMP	R1	0.00066329	0.0100983	0.00418254	0.000437608	0.0180557			Jarid2	NMP	R1	0.0321715	0.0573894	0.381193	0.099575	0.436866				IgG	NMP	R1	0.00644291	0.0666121	0.0183501	0.0479806	0.0847052				H3K4me3	NMP	R1	5.79013	6.21288	19.2297	27.384	17.9005
			R2	0.00162944	0.00724865	0.00607428	0.00748695	0.00639841					R2	0.00650273	0.0333061	0.0546082	0.281641	0.379436						R2	0.00483789	0.0229069	0.0157184	0.0546082	0.082389						R2	2.87839	3.23462	13.6604	6.76737	15.728
			R3	0.000443717	0.00705044	0.00426057	0.0080708	0.0128412					R3	0.0313642	0.102849	0.31833	0.0127968	0.0144973						R3	0.0126206	0.106722	0.0460261	0.058663	0.14714						R3	9.7716	9.3088	24.8515	14.9485	26.9136
			Average	0.00091215	0.00813247	0.00483913	0.00533179	0.0124318					Average	0.0233461	0.0645147	0.251377	0.131338	0.276933						Average	0.00796715	0.0654136	0.0266982	0.0537506	0.104745						Average	6.1467	6.2521	19.2472	16.3666	20.1807
			Stdev	0.000630821	0.00170537	0.00107038	0.00424853	0.0058394					Stdev	0.0145924	0.0353146	0.173281	0.137208	0.229083						Stdev	0.00410916	0.0419203	0.0167901	0.0053926	0.0367336						Stdev	3.46041	3.03728	5.59557	10.3812	5.93117
			SEM	0.000364205	0.000984595	0.000617985	0.00245289	0.00337138					SEM	0.00842493	0.0203889	0.100044	0.0792168	0.132261						SEM	0.00237243	0.0242027	0.00969377	0.00311342	0.0212082						SEM	1.99787	1.75357	3.23061	5.9936	3.42436
		NP	R1	0.011166	0.0102867	0.00684181	0.0339274	0.0293994				NP	R1	0.00679455	0.00672428	0.0232267	0.0411945	0.0510691					NP	R1	0.00220032	0.0218725	0.00840382	0.054988	0.0499604					NP	R1	4.04254	5.86417	8.0107	9.39523	10.1748
			R2	0.00219017	0.0111531	0.00408229	0.00815516	0.0210787					R2	0.00028672	0.0103105	0.00584706	0.00928164	0.0238797						R2	0.00182056	0.0112697	0.00127844	0.0615795	0.0234424						R2	5.48412	5.42113	13.2562	23.5653	12.7162
			R3	0.000664825	0.0054492	0.00139093	0.0113481	0.0152181					R3	0.000912384	0.00664704	0.0120786	0.00653285	0.0202668						R3	0.00438035	0.0352865	0.00387549	0.0176025	0.0672306						R3	2.86512	3.61817	7.30353	15.2626	9.5705
			Average	0.00467368	0.00896303	0.00410501	0.0178102	0.0218987					Average	0.00266455	0.00789395	0.0137174	0.019003	0.0317385						Average	0.00280041	0.0228096	0.00451925	0.0447234	0.0468778						Average	4.13059	4.96783	9.52348	16.0744	10.8205
			Stdev	0.00567404	0.00307374	0.00272552	0.0140489	0.00712612					Stdev	0.00359034	0.00209317	0.00880496	0.0192675	0.016838						Stdev	0.00138138	0.0120358	0.00360605	0.0237174	0.0220563						Stdev	1.31172	1.18964	3.25191	7.11985	1.66929
			SEM	0.00327591	0.00177462	0.00157358	0.00811113	0.00411427					SEM	0.00207288	0.00120849	0.00508355	0.0111241	0.0097214						SEM	0.000797541	0.00694887	0.00208195	0.0136933	0.0127342						SEM	0.757323	0.68684	1.87749	4.11065	0.963766
											% input for each replicate for IgG controls and Ring1B, Jarid2, H3K4me3 and H3K27me3
	Ring1B	NMP	R1	0.114911	1.05477	9.7716	3.14253	4.98846			IgG for Jarid2 and Ring1B are the same; IgG for histone mods are the same											H3K27me3	NMP	R1	1.1569	0.456471	6.55197	8.13191	10.693
			R2	0.0571908	0.834275	3.81565	4.78525	8.2932			replicates are shown as different data points in the graph													R2	1.29109	0.258564	7.77366	10.8423	8.16014
			R3	0.0982042	0.962769	7.18636	6.28507	6.52176			the average is shown as bar for each replicate set													R3	1.89465	0.969465	7.64895	7.50886	10.3766
			Average	0.0901022	0.950605	6.92454	4.73762	6.60114			the error bars show the SEM for each replicate set													Average	1.44755	0.5615	7.32486	8.82768	9.74325
			Stdev	0.029701	0.11075	2.9866	1.57181	1.6538																Stdev	0.39297	0.366904	0.672243	1.77228	1.3801
			SEM	0.0171479	0.0639413	1.72431	0.907484	0.95482																SEM	0.226882	0.211832	0.38812	1.02322	0.796803
		NP	R1	0.0131566	0.0875911	0.476956	0.867696	0.559391															NP	R1	0.0157365	0.0532378	0.187973	0.261569	0.392363
			R2	0.0115331	0.552327	1.28812	1.98884	0.780207																R2	0.043644	0.0462392	0.436866	1.16091	0.687101
			R3	0.00622344	0.105374	0.690284	0.80029	0.585847																R3	0.0296903	0.0479395	0.313213	0.701371	0.541432
			Average	0.0103044	0.248431	0.818452	1.21894	0.641815																Average	0.0296903	0.0491388	0.312684	0.707951	0.540299
			Stdev	0.00362622	0.263332	0.420494	0.667603	0.120579																Stdev	0.0139537	0.00365018	0.124447	0.449709	0.147372
			SEM	0.0020936	0.152035	0.242772	0.385441	0.0696162																SEM	0.0080562	0.00210743	0.0718497	0.25964	0.0850855
