# Supplementary material for: ERK1/2 signalling dynamics promote neural differentiation by regulating chromatin accessibility and the polycomb repressive complex
Source: PLoS Biol. 2022 Dec 1;20(12):e3000221. doi: 10.1371/journal.pbio.3000221 (PMC9746999; doi:10.1371/journal.pbio.3000221)
Supplement: S3 Data — (XLSX) [file pbio.3000221.s017.xlsx]

## Sheet: ChIP data
Figures 3B-B''
	Jarid2											Ring1B									B''	H3K27me3
		% input
				GW10	GAPDH TSS	PAX6 TSS	PAX6 Exon9	HOXD11 TSS						GW10	GAPDH TSS	PAX6 TSS	PAX6 Exon9	HOXD11 TSS							GW10	GAPDH TSS	PAX6 TSS	PAX6 Exon9	HOXD11 TSS
	IgG	D5	R1	0.104526	0.162134	0.179899	0.176809	0.138561			Ring1B	D5	R1	0.743254	1.14493	2.85851	3.63913	3.28356				IgG	D5	R1	0.34594	0.486978	0.500091	0.767689	0.602317
			R2	0.0188224	0.0309324	0.0273673	0.0712283	0.0286616					R2	0.0944216	0.894154	5.03478	8.16014	3.90483						R2	0.00351708	0.00700173	0.00336214	0.0500181	0.0402536
			R3	0.00862015	0.0338491	0.0260109	0.0372124	0.020034					R3	0.0307898	0.765918	1.42266	1.97055	1.35216						R3	0.0653922	0.094095	0.0939863	0.176197	0.13697
			Average	0.0439894	0.0756386	0.0777592	0.0950832	0.0624189					Average	0.289489	0.935001	3.10532	4.58994	2.84685						Average	0.138283	0.196025	0.199146	0.331302	0.259847
			Stdev	0.0526735	0.0749217	0.0884586	0.0727913	0.0660821					Stdev	0.394259	0.19278	1.81866	3.20247	1.33119						Stdev	0.182478	0.255708	0.264535	0.383153	0.300504
			SEM	0.0304111	0.0432561	0.0510716	0.0420261	0.0381525					SEM	0.227625	0.111302	1.05	1.84895	0.768566						SEM	0.105354	0.147633	0.152729	0.221213	0.173496
		D6	R1	0.025891	0.0368701	0.0424506	0.0778547	0.0607318				D6	R1	0.16176	0.535365	1.30912	2.05185	1.65702					D6	R1	0.0224355	0.033732	0.0620795	0.15553	0.137604
			R2	0.017766	0.033076	0.0419145	0.0697625	0.0458139					R2	0.175385	1.14229	2.97302	5.21233	2.77392						R2	0.00812694	0.0229599	0.0167882	0.0427458	0.0433426
			R3	0.0273673	0.0526263	0.0386138	0.0628009	0.0511872					R3	0.0766942	0.851805	2.03063	2.89841	1.75962						R3	0.0225394	0.0614374	0.147822	0.235195	0.252659
			Average	0.0236747	0.0408575	0.040993	0.0701393	0.0525776					Average	0.137946	0.843153	2.10426	3.38753	2.06352						Average	0.0177006	0.0393764	0.0755631	0.14449	0.144535
			Stdev	0.0051701	0.0103672	0.00207777	0.007534	0.00755551					Stdev	0.0534815	0.303555	0.83439	1.63603	0.617361						Stdev	0.00829122	0.01985	0.0665491	0.0966983	0.10483
			SEM	0.00298496	0.00598549	0.0011996	0.00434976	0.00436217					SEM	0.0308776	0.175257	0.481735	0.94456	0.356434						SEM	0.00478694	0.0114604	0.0384221	0.0558288	0.0605236
		D7	R1	0.0102986	0.055627	0.0379943	0.0362786	0.0467765				D7	R1	0.0318756	1.65702	1.78624	2.68563	2.2688					D7	R1	0.309625	0.817106	0.469304	0.37638	0.290229
			R2	0.00170257	0.00403074	0.00224137	0.0193963	0.00626673					R2	0.0186924	0.183679	0.387409	0.448111	0.345142						R2	0.00162568	0.00864009	0.000887434	0.0228541	0.0347204
			R3	0.0363625	0.117326	0.0977514	0.120904	0.0790328					R3	0.128984	1.47283	3.20856	5.33416	3.25335						R3	0.0394252	0.0692806	0.0625836	0.0852944	0.187322
			Average	0.0161212	0.0589946	0.0459957	0.0588595	0.0440253					Average	0.0598506	1.10451	1.79407	2.82263	1.95576						Average	0.116892	0.298342	0.177592	0.161509	0.170757
			Stdev	0.0180487	0.0567227	0.0482551	0.0543907	0.036461					Stdev	0.0602329	0.802765	1.41059	2.4459	1.47916						Stdev	0.167978	0.450284	0.254507	0.188684	0.128557
			SEM	0.0104204	0.0327488	0.0278601	0.0314025	0.0210507					SEM	0.0347755	0.463477	0.814407	1.41214	0.853994						SEM	0.0969824	0.259972	0.14694	0.108937	0.0742224
												% input for each replicate for IgG controls and Ring1B, Jarid2and H3K27me3
												IgG for Jarid2 and Ring1B are the same; IgG for histone mods are the same
	Jarid2	D5	R1	0.313947	0.133841	0.61925	0.6614	0.908733				replicates are shown as different data points in the graph										H3K27me3	D5	R1	0.596776	0.460709	1.36471	1.64558	1.75962
			R2	0.00463011	0.00631032	0.081631	0.103804	0.1468				the average is shown as bar for each replicate set												R2	0.0342424	0.0385247	0.433848	0.520725	0.72293
			R3	0.0918397	0.183255	0.31833	0.366511	0.344345				the error bars show the SEM for each replicate set												R3	0.224056	0.220206	1.96146	1.43587	1.83011
			Average	0.136806	0.107802	0.339737	0.377238	0.466626																Average	0.285025	0.239813	1.25334	1.20073	1.43755
			Stdev	0.159486	0.0913012	0.269448	0.278953	0.395411																Stdev	0.28618	0.211774	0.769872	0.598159	0.619883
			SEM	0.0920792	0.0527128	0.155566	0.161054	0.228291																SEM	0.165226	0.122268	0.444486	0.345347	0.35789
		D6	R1	0.0421574	0.0156459	0.148163	0.19892	0.2836															D6	R1	0.194152	0.189499	2.39816	1.76777	2.45421
			R2	0.0241014	0.0493295	0.217426	0.220971	0.29428																R2	0.0788504	0.0696015	0.644058	0.572466	0.789272
			R3	0.0364466	0.0528701	0.0970762	0.11023	0.113068																R3	0.155889	0.137286	0.978467	1.51774	1.09702
			Average	0.0342351	0.0392818	0.154222	0.176707	0.230316																Average	0.142964	0.132129	1.34023	1.28599	1.44684
			Stdev	0.00922888	0.0205457	0.0604031	0.0586167	0.10168																Stdev	0.0587277	0.0601149	0.931328	0.63045	0.885881
			SEM	0.0053283	0.0118621	0.0348737	0.0338424	0.058705																SEM	0.0339064	0.0347073	0.537703	0.363991	0.511464
		D7	R1	0.0154662	0.041963	0.0779447	0.0501338	0.171577															D7	R1	0.493776	0.834275	3.20856	2.87507	4.01461
			R2	0.0108106	0.0136836	0.0410046	0.0247218	0.0409099																R2	0.148163	0.1822	0.915054	0.822789	1.17712
			R3	0.066305	0.108713	0.259762	0.238478	0.374212																R3	0.136024	0.130784	1.10338	0.982999	1.60243
			Average	0.0308606	0.0547865	0.126237	0.104445	0.195566																Average	0.259321	0.38242	1.74233	1.56028	2.26472
			Stdev	0.0307839	0.0487952	0.117102	0.11677	0.167941																Stdev	0.203135	0.392162	1.27328	1.14145	1.5303
			SEM	0.0177731	0.0281719	0.0676087	0.067417	0.0969608																SEM	0.11728	0.226415	0.735129	0.659015	0.883519

## Sheet: metaprofiles 
Figure 3C	genome wide
bin labels	-3.0Kb
bins	1	2	3	4	5	6	7	8	9	10	11	12	13	14	15	16	17	18	19	20	21	22	23	24	25	26	27	28	29	30	31	32	33	34	35	36	37	38	39	40	41	42	43	44	45	46	47	48	49
NMP	0.0912184	0.0912028	0.091289	0.0912709	0.0912947	0.0913145	0.0914261	0.0915774	0.0917059	0.0917702	0.091775	0.0918874	0.0919452	0.0918484	0.0918863	0.0920072	0.0920986	0.0921384	0.092192	0.0922537	0.0923068	0.0923636	0.0923838	0.0924547	0.0926044	0.0926316	0.0926685	0.0927634	0.0928779	0.0929213	0.0928888	0.092932	0.0930677	0.0932502	0.0933647	0.0933776	0.0935321	0.0936937	0.09371	0.0937477	0.0938371	0.0938605	0.0939439	0.0939904	0.0941219	0.0942997	0.0943877	0.0943898	0.0944415
NP_D5_WT	0.0823048	0.0822977	0.0823645	0.0823779	0.0824995	0.0825299	0.0826715	0.0827383	0.0829137	0.0830547	0.0831181	0.0832979	0.0834833	0.0835207	0.0836032	0.0837434	0.0838448	0.0839045	0.083925	0.0840525	0.0840603	0.0841324	0.0841731	0.0842235	0.0844432	0.0845583	0.0845934	0.0846234	0.084663	0.0848591	0.0850138	0.0850704	0.0851565	0.0852315	0.085269	0.0852327	0.0852093	0.0852837	0.0852921	0.0852572	0.0853653	0.0855294	0.0856344	0.0857005	0.0858401	0.0859539	0.0861386	0.0861681	0.0862661
NP_D6_WT	0.102952	0.10293	0.10297	0.103137	0.103351	0.103456	0.103565	0.103759	0.103948	0.104108	0.104095	0.104187	0.104213	0.104276	0.10439	0.104451	0.104499	0.104627	0.104761	0.104976	0.105114	0.10527	0.105412	0.105497	0.105706	0.105783	0.105824	0.10586	0.105942	0.1061	0.10622	0.10636	0.106458	0.106597	0.106645	0.106684	0.106775	0.10694	0.107048	0.107123	0.107201	0.10733	0.107458	0.107629	0.107762	0.107864	0.108091	0.108211	0.10838
NP_D8	0.0881579	0.0881693	0.0882115	0.0883165	0.0884423	0.0884885	0.0885829	0.0886886	0.0888004	0.0889483	0.0889877	0.0890746	0.0892074	0.0892537	0.0894626	0.0895555	0.0896008	0.0896754	0.0897841	0.0898791	0.0899933	0.0901516	0.090198	0.0902109	0.0903702	0.0904571	0.0904795	0.0904912	0.0906556	0.0907843	0.0908271	0.0909518	0.0910049	0.091145	0.0912046	0.0912345	0.091273	0.0913427	0.0913602	0.0914762	0.0915674	0.0916614	0.0917399	0.0918121	0.0919007	0.0919566	0.0920996	0.0921793	0.0922687
Figure 3C'	neural sites
bin labels	-3.0Kb
bins	1	2	3	4	5	6	7	8	9	10	11	12	13	14	15	16	17	18	19	20	21	22	23	24	25	26	27	28	29	30	31	32	33	34	35	36	37	38	39	40	41	42	43	44	45	46	47	48	49
NMP	0.0873611	0.087585	0.0876684	0.087674	0.0880545	0.0883413	0.0884576	0.0885099	0.0888042	0.0887951	0.0887844	0.0890539	0.0892542	0.089357	0.0896699	0.0897881	0.0899677	0.0902491	0.0904516	0.0903343	0.0901469	0.09009	0.0898859	0.0899035	0.0901167	0.0905227	0.0908334	0.0911469	0.0912686	0.0913739	0.0914151	0.091266	0.0913384	0.0917792	0.0919141	0.0921896	0.0925745	0.092944	0.0931031	0.093376	0.0934971	0.09341	0.0934226	0.0935531	0.0935068	0.0936867	0.0937773	0.0937575	0.0939612
NP_D5_WT	0.0810272	0.0812072	0.0810278	0.0808371	0.0809855	0.0807819	0.0807622	0.0808267	0.0811657	0.081389	0.0815895	0.0817221	0.0820068	0.0821723	0.0822626	0.0824646	0.0825349	0.0826633	0.0828417	0.0829446	0.0826737	0.0826615	0.0826962	0.0827425	0.083096	0.0834602	0.0837006	0.083934	0.0839966	0.0841201	0.0841643	0.0842103	0.0840473	0.0840829	0.0841707	0.0845788	0.0847007	0.0848656	0.0848739	0.0849547	0.0851196	0.0849455	0.0851743	0.085224	0.0853508	0.0855633	0.0857052	0.0858913	0.0860838
NP_D6_WT	0.104014	0.104293	0.104353	0.10449	0.105092	0.105392	0.105565	0.105795	0.105937	0.106038	0.106176	0.10645	0.10643	0.106568	0.106719	0.10704	0.107183	0.107372	0.107687	0.107888	0.107972	0.108182	0.108372	0.108646	0.108928	0.109087	0.109325	0.109588	0.109802	0.1101	0.110462	0.110761	0.110685	0.111009	0.111165	0.111374	0.111876	0.112025	0.112009	0.112445	0.112867	0.113067	0.113348	0.113589	0.113591	0.113725	0.114024	0.114048	0.114362
NP_D8	0.0909505	0.0912124	0.0912556	0.0912353	0.0915158	0.0919117	0.091983	0.0920948	0.0922477	0.0925884	0.0928059	0.0928931	0.0931412	0.0933693	0.0935826	0.0938189	0.0936577	0.0936354	0.0937442	0.0938703	0.0937339	0.0937716	0.0937646	0.0939185	0.0941119	0.0944012	0.0945129	0.094574	0.0946365	0.0947877	0.0949952	0.0950442	0.094932	0.0949581	0.0948742	0.095017	0.0952485	0.0953099	0.0952729	0.0955836	0.0958189	0.095959	0.0961048	0.0963245	0.0963814	0.0967116	0.0968724	0.0968735	0.0970112
[truncated: 1,051 more columns]

## Sheet: GO term analysis
								Figure 3 E
								to generate the figure the genes lists from Table S2 were used
	corrected p value			- log p value				Go terms were determined using GoTermFinder
	D5	D6	D8	D5	D6	D8		https://go.princeton.edu/cgi-bin/GOTermFinder
axon development	0.00050311	5.5e-08	1.09e-15	3.29834	7.25944	14.9628
axonogenesis	0.00019494	2.54e-09	1.06e-14	3.71011	8.59474	13.9757
axon guidance	3.17e-06	7.6e-11	3.77e-14	5.49868	10.1193	13.424
neuron projection guidance	3.61e-06	9.55e-11	5.48e-14	5.4427	10.0199	13.2611
generation of neurons	1.49e-05	3.45e-13	1.1e-21	4.82665	12.4623	20.9602
neurogenesis	4.8e-07	4.24e-14	8.3e-20	6.31843	13.3726	19.0807
neuron differentiation	0.00013967	4.96e-12	5.45e-20	3.85488	11.3047	19.2635
cell morphogenesis involved in neuron differentiation	0.00067876	2.07e-11	3.19e-18	3.16828	10.6847	17.4958
nervous system development	1.23e-07	3.3e-14	1.32e-17	6.91111	13.482	16.8792
neuron projection morphogenesis	6.52e-05	4.32e-13	3e-21	4.1857	12.3644	20.5223
