# Supplementary material for: ERK1/2 signalling dynamics promote neural differentiation by regulating chromatin accessibility and the polycomb repressive complex
Source: PLoS Biol. 2022 Dec 1;20(12):e3000221. doi: 10.1371/journal.pbio.3000221 (PMC9746999; doi:10.1371/journal.pbio.3000221)
Supplement: S4 Data — (XLSX) [file pbio.3000221.s018.xlsx]

## Sheet: Sheet1
Neural sites (regions of increased chromatin accessibility between D3 and D8 of neural differentiation) and associated genes									Figure S2
chrom	start	end	GeneSymbol
chr1	854901	858400	LOC100130417				these where compared to publically avaialable datasets from the labs of Bradley Bernstein, John Stamatoyannopoulos and Joseph Costello
chr1	870301	872300	SAMD11				percentage overlap was plotted
chr1	952101	953700	AGRN
chr1	1116701	1119100	TTLL10				set1	set2	perc_overlap
chr1	1270701	1271800	DVL1				NP_D8.UP	LIVER_EMB_59D_80D_DNASEQ_R1	2.08201
chr1	1291401	1293500	MXRA8				NP_D8.UP	THYMUS_EMB_DNASEQ_R1	7.62981
chr1	1294101	1296500	MXRA8				NP_D8.UP	SPLEEN_EMB_112D_DNASEQ_R1	9.16593
chr1	1489401	1491400	SSU72				NP_D8.UP	H9_DNASEQ_R1	10.2704
chr1	2004201	2005200	PRKCZ				NP_D8.UP	THYMUS_EMB_98D_DNASEQ_R1	12.0223
chr1	2065201	2068100	PRKCZ				NP_D8.UP	KIDNEY_EMB_85D_DNASEQ_R1	13.7108
chr1	2200601	2204600	SKI				NP_D8.UP	LIVER_EMB_59D_80D_DNASEQ_R2	17.2908
chr1	2252701	2255800	MORN1				NP_D8.UP	SPINALCORD_EMB_87D_DNASEQ_R1	18.8904
chr1	2283701	2285000	LOC100129534				NP_D8.UP	BRAIN_EMB_85D_DNASEQ_R1	28.9196
chr1	2403501	2406800	PLCH2				NP_D8.UP	LUNG_EMB_76D_DNASEQ_R1	38.149
chr1	2432901	2436100	PLCH2				NP_D8.UP	KIDNEY_EMB_59D_DNASEQ_R1	40.0914
chr1	2619501	2620900	TTC34				NP_D8.UP	HEART_EMB_59D_76D_DNASEQ_R2	40.1549
chr1	2999201	3001000	PRDM16				NP_D8.UP	HEART_EMB_80D_DNASEQ_R1	40.6373
chr1	3016201	3023300	PRDM16				NP_D8.UP	HEART_EMB_59D_76D_DNASEQ_R1	44.4839
chr1	3027401	3029800	PRDM16				NP_D8.UP	KIDNEY_EMB_59D_DNASEQ_R2	52.4057
chr1	3034901	3039100	PRDM16				NP_D8.UP	NPC_H9_DNASEQ_R1	54.4497
chr1	3040701	3043200	MIR4251				NP_D8.UP	BRAIN_EMB_80D_DNASEQ_R1	54.5512
chr1	3052601	3053800	PRDM16				NP_D8.UP	LUNG_EMB_85D_DNASEQ_R1	55.0717
chr1	3054601	3056300	PRDM16				NP_D8.UP	NPC_H9_DNASEQ_R2	66.7132
chr1	3078801	3079800	PRDM16
chr1	3085101	3088700	PRDM16					encode
chr1	3089201	3090700	PRDM16				DNAseq data	ENCSR275ICP
chr1	3098701	3100300	PRDM16				https://www.encodeproject.org/experiments/ENCSR275ICP/
chr1	3101901	3103900	PRDM16
chr1	3112401	3113400	PRDM16				H3K27me3 data	ENCSR792GCH
chr1	3113801	3116600	PRDM16				https://www.encodeproject.org/experiments/ENCSR792GCH/
chr1	3120501	3122100	PRDM16
chr1	3123001	3124400	PRDM16				H3K27ac data	ENCSR876RGF
chr1	3127201	3128900	PRDM16				https://www.encodeproject.org/experiments/ENCSR876RGF/
chr1	3131401	3137300	PRDM16
chr1	3157401	3158500	PRDM16				H3K4me1 data	ENCSR276HBK
chr1	3163601	3167400	PRDM16				https://www.encodeproject.org/experiments/ENCSR276HBK/
chr1	3186601	3188800	PRDM16
chr1	3192401	3194600	PRDM16				ATACseq data
chr1	3230401	3233600	PRDM16				https://www.ncbi.nlm.nih.gov/geo/query/acc.cgi?acc=GSE119996
chr1	3238201	3241600	PRDM16
chr1	3254401	3256400	PRDM16
chr1	3266901	3270700	PRDM16
chr1	3278301	3280800	PRDM16
chr1	3281301	3283800	PRDM16
chr1	3308701	3310600	PRDM16
chr1	3319801	3321300	PRDM16
chr1	3326101	3327100	PRDM16
chr1	3346601	3348400	PRDM16
chr1	3454001	3455900	MEGF6
chr1	3459501	3463500	MEGF6
chr1	3481001	3482900	MEGF6
chr1	3506201	3507600	MEGF6
chr1	3514401	3516400	MEGF6
chr1	3573601	3575900	TP73
chr1	3611001	3612400	TP73
chr1	3618401	3621000	TP73
chr1	4475801	4477500	LOC284661
chr1	4481301	4482700	LOC284661
chr1	4759601	4760600	AJAP1
chr1	4789101	4790800	AJAP1
chr1	6397901	6399800	ACOT7
chr1	7307101	7309200	CAMTA1
chr1	7312001	7313900	CAMTA1
chr1	7316301	7318500	CAMTA1
chr1	7433601	7435200	CAMTA1
chr1	7446801	7448500	CAMTA1
chr1	7492001	7493500	CAMTA1
chr1	7531201	7532400	CAMTA1
chr1	7536001	7538200	CAMTA1
chr1	7568601	7571000	CAMTA1
chr1	7655801	7657700	CAMTA1
chr1	7727601	7729700	CAMTA1
chr1	8078101	8079400	ERRFI1
chr1	8441201	8442800	RERE
chr1	8455501	8457300	RERE
chr1	8467201	8469600	RERE
chr1	8479301	8480400	RERE
chr1	8579501	8581400	RERE
chr1	8708301	8709800	RERE
chr1	8765901	8768200	RERE
chr1	8875601	8876600	RERE
chr1	9014601	9016500	CA6
chr1	9128501	9130400	SLC2A5
chr1	9183401	9185400	GPR157
chr1	9312101	9315000	H6PD
chr1	9325001	9327000	H6PD
chr1	9330701	9331700	H6PD
chr1	10237301	10241100	UBE4B
chr1	10549401	10551600	PEX14
chr1	10708501	10711800	CASZ1
chr1	10722701	10725600	CASZ1
chr1	10727501	10729500	CASZ1
chr1	10740801	10742400	CASZ1
chr1	10768501	10770600	CASZ1
chr1	10787501	10790200	CASZ1
chr1	10794401	10796100	CASZ1
chr1	10848101	10850000	CASZ1
chr1	11233501	11236700	MTOR
chr1	11237201	11240600	MTOR
chr1	11257601	11260400	MTOR
chr1	11597201	11598200	PTCHD2
chr1	11907301	11908800	NPPA
chr1	12066401	12067400	MFN2
chr1	12189001	12190700	TNFRSF8
chr1	12243401	12245400	TNFRSF1B
chr1	12456001	12457000	VPS13D
chr1	12460901	12462800	VPS13D
chr1	12465301	12467600	VPS13D
chr1	12507801	12508900	VPS13D
chr1	12537201	12539400	VPS13D
chr1	12565201	12567000	SNORA59B
chr1	15025101	15027100	KAZN
chr1	15270201	15272100	KAZN
chr1	15306501	15308400	KAZN
chr1	15337501	15339200	KAZN
chr1	15368701	15370600	KAZN
chr1	15414301	15416200	KAZN
chr1	15539201	15542200	TMEM51
chr1	15652101	15654500	FHAD1
chr1	17415301	17417200	PADI2
chr1	17435501	17437600	PADI2
chr1	17570901	17572800	PADI1
chr1	17604301	17605700	MIR3972
chr1	18008001	18010000	ARHGEF10L
chr1	18804701	18805900	KLHDC7A
chr1	18953501	18956100	PAX7
chr1	18969501	18971300	PAX7
chr1	18983101	18985400	PAX7
chr1	18986401	18989400	PAX7
chr1	19001901	19003800	PAX7
chr1	19008201	19010000	PAX7
chr1	19061001	19062000	PAX7
chr1	19064101	19065800	PAX7
chr1	19755301	19757200	CAPZB
chr1	19782701	19784600	CAPZB
chr1	20056601	20058100	TMCO4
chr1	20094301	20095400	TMCO4
chr1	20939901	20941900	CDA
chr1	21036901	21038700	KIF17
chr1	21275701	21276800	EIF4G3
chr1	21563601	21566000	ECE1
chr1	21652501	21654400	ECE1
chr1	21885701	21887500	ALPL
chr1	21891101	21892900	ALPL
chr1	21894201	21896200	ALPL
chr1	22265301	22267400	HSPG2
chr1	22969001	22970200	C1QC
chr1	23089501	23090900	EPHB2
chr1	23097501	23099800	EPHB2
chr1	23104501	23106400	EPHB2
chr1	23125701	23129400	EPHB2
chr1	23140401	23142100	EPHB2
chr1	23163501	23164700	EPHB2
chr1	23171201	23172700	EPHB2
chr1	24690101	24692700	GRHL3
chr1	24744901	24746800	NIPAL3
chr1	25265801	25267200	RUNX3
chr1	25990301	25992400	MAN1C1
chr1	25992601	25995400	MAN1C1
chr1	26053401	26055500	MAN1C1
chr1	26484201	26487300	FAM110D
chr1	27271201	27273000	NUDC
chr1	27450201	27452000	SLC9A1
chr1	27732101	27733900	WASF2
chr1	27754201	27756300	WASF2
chr1	27892501	27894900	AHDC1
chr1	28725401	28727300	PHACTR4
chr1	31358101	31359900	SDC3
chr1	31696301	31697900	NKAIN1
chr1	31699801	31701900	NKAIN1
chr1	33328801	33329900	FNDC5
chr1	33626001	33627900	TRIM62
chr1	33628301	33630600	TRIM62
chr1	33748601	33750300	ZNF362
chr1	33782801	33784800	A3GALT2
chr1	34308301	34310100	CSMD2
chr1	34332601	34334500	CSMD2-AS1
chr1	34336701	34339600	CSMD2-AS1
chr1	34465001	34466900	CSMD2
chr1	34469901	34471300	CSMD2
chr1	36070101	36072200	PSMB2
chr1	36696201	36697200	THRAP3
chr1	36816401	36820300	STK40
chr1	37454301	37455300	GRIK3
chr1	38192001	38193000	EPHA10
chr1	39592401	39594300	MACF1
chr1	40307801	40309600	TRIT1
chr1	40886201	40888200	SMAP2
chr1	41222601	41223700	MIR30C1
chr1	41289601	41291900	KCNQ4
chr1	42076301	42078100	HIVEP3
chr1	42200701	42201900	HIVEP3
chr1	42307101	42309400	HIVEP3
chr1	42342001	42343800	HIVEP3
chr1	43747201	43749200	C1orf210
chr1	43822701	43823700	CDC20
chr1	43900801	43903200	SZT2
chr1	44037401	44039800	PTPRF
chr1	44704201	44706800	ERI3-IT1
chr1	44709801	44711500	ERI3-IT1
chr1	44731501	44734400	ERI3
chr1	44760901	44763600	ERI3
chr1	44765601	44767800	ERI3
chr1	44777501	44779500	ERI3
chr1	44781101	44783100	ERI3
chr1	44797201	44798900	ERI3
chr1	44877701	44881700	RNF220
chr1	44885401	44888900	RNF220
chr1	45063101	45064600	RNF220
chr1	45075301	45077800	RNF220
chr1	45098201	45099200	RNF220
chr1	45102701	45104300	RNF220
chr1	45267101	45269300	PLK3
chr1	45799301	45800400	MUTYH
chr1	47040201	47042300	MKNK1
chr1	47137501	47139500	TEX38
chr1	47146201	47148200	EFCAB14-AS1
chr1	47153801	47157800	EFCAB14-AS1
chr1	47394201	47396000	CYP4A11
chr1	47614301	47615800	CYP4A22
chr1	47874101	47876200	LINC01389
chr1	47877101	47879000	LINC01389
chr1	48236701	48238400	TRABD2B
chr1	48309101	48310800	TRABD2B
chr1	48341201	48343000	TRABD2B
chr1	48348801	48352300	TRABD2B
chr1	48371401	48373400	TRABD2B
chr1	48376701	48380000	TRABD2B
chr1	48457301	48459800	TRABD2B
chr1	49228101	49229700	BEND5
chr1	49266101	49267500	AGBL4
chr1	50574801	50577400	ELAVL4
chr1	51030301	51033400	FAF1
chr1	52107401	52109400	OSBPL9
chr1	52258701	52260600	NRD1
chr1	52384101	52386300	RAB3B
chr1	52705501	52707000	ZFYVE9
chr1	53420201	53422100	SCP2
chr1	53554601	53556600	SLC1A7
chr1	53594701	53596100	SLC1A7
chr1	53606001	53607900	SLC1A7
chr1	53714301	53716500	LRP8
chr1	53746601	53747700	LRP8
chr1	53752601	53755700	LRP8
chr1	53759701	53764800	LRP8
chr1	53774101	53775100	LRP8
chr1	53780601	53783500	LRP8
chr1	53976201	53977900	GLIS1
chr1	53980601	53982800	GLIS1
chr1	53984001	53986300	GLIS1
chr1	53991701	53994000	GLIS1
chr1	54008201	54010500	GLIS1
chr1	54048901	54050300	GLIS1
chr1	54139801	54141400	GLIS1
chr1	54756301	54758200	SSBP3
chr1	54766201	54768200	SSBP3
chr1	54777601	54779900	SSBP3
chr1	54788901	54790800	SSBP3
chr1	54819201	54822200	SSBP3
chr1	54856201	54858500	SSBP3
chr1	55013901	55015300	ACOT11
chr1	55073101	55074900	FAM151A
chr1	55096301	55097700	ACOT11
chr1	55113601	55116000	MROH7
chr1	56997101	56998900	PPAP2B
chr1	57013101	57014700	PPAP2B
chr1	57529601	57531500	DAB1
chr1	57549601	57552900	DAB1
chr1	57577001	57579100	DAB1
chr1	57680101	57682300	DAB1
chr1	57774601	57776600	DAB1
chr1	58325201	58327100	DAB1-AS1
chr1	58347001	58348400	DAB1
chr1	58587301	58589800	DAB1
chr1	59295701	59296700	LINC01135
chr1	59335101	59337200	LINC01135
chr1	59597201	59599300	HSD52
chr1	59606001	59608300	HSD52
chr1	59613001	59614900	HSD52
chr1	59824201	59826100	FGGY
chr1	59832401	59834200	FGGY
chr1	59858201	59860500	FGGY
chr1	59901401	59903800	FGGY
chr1	60017001	60018800	FGGY
chr1	60019101	60021100	FGGY
chr1	60021301	60024400	FGGY
chr1	60102901	60104800	FGGY
chr1	60134501	60136800	FGGY
chr1	60142301	60145600	FGGY
chr1	60147301	60148400	FGGY
chr1	60212501	60214100	FGGY
chr1	61143401	61146400	LOC101926964
chr1	61161101	61162100	LOC101926964
chr1	61211301	61213000	LOC101926964
chr1	61224201	61225500	LOC101926964
chr1	61274501	61277000	LOC101926964
chr1	61556401	61558300	NFIA
chr1	61617201	61618400	NFIA
chr1	61627501	61629200	NFIA
chr1	61752601	61753700	NFIA
chr1	61857101	61859800	NFIA
chr1	62379801	62381700	INADL
chr1	62748101	62750100	KANK4
chr1	62764701	62766400	KANK4
chr1	63703501	63705500	LINC00466
chr1	64088901	64090300	PGM1
chr1	64309701	64311500	ROR1
chr1	64313601	64314900	ROR1
chr1	64506201	64509300	ROR1
chr1	64558601	64559600	ROR1
chr1	64696201	64697800	UBE2U
chr1	64974401	64975400	CACHD1
chr1	64978501	64981000	CACHD1
chr1	65002001	65004000	CACHD1
chr1	65096301	65098600	CACHD1
chr1	65129001	65131100	CACHD1
chr1	65935001	65936600	LEPR
chr1	66019001	66021000	LEPR
chr1	66428201	66430300	PDE4B
chr1	66444401	66446300	PDE4B
chr1	66547901	66551200	PDE4B
chr1	66555701	66557900	PDE4B
chr1	66616101	66617900	PDE4B
chr1	66796501	66797600	PDE4B
chr1	67160101	67162000	SGIP1
chr1	68185001	68186100	GNG12
chr1	68257801	68259600	GNG12
chr1	68413301	68416000	GNG12-AS1
chr1	68675901	68678700	WLS
chr1	68681901	68684600	WLS
chr1	70413301	70415300	LRRC7
chr1	70417501	70419300	LRRC7
chr1	70537301	70539300	LRRC7
chr1	72035001	72036300	NEGR1
chr1	72643101	72644900	NEGR1
chr1	74571001	74573000	LRRIQ3
chr1	74859301	74861300	TNNI3K
chr1	74895101	74896300	TNNI3K
chr1	75982201	75984100	SLC44A5
chr1	76206901	76208900	DLSTP1
chr1	77089901	77092600	ST6GALNAC3
chr1	77493101	77494600	ST6GALNAC5
chr1	77529201	77530200	ST6GALNAC5
chr1	77810201	77812000	AK5
chr1	77877601	77879700	AK5
chr1	79084801	79086600	IFI44L
chr1	84206001	84208400	LOC101927587
chr1	84208401	84210600	LOC101927587
chr1	84212901	84214800	LOC101927587
chr1	84267501	84269000	LOC101927560
chr1	84671301	84672400	PRKACB
chr1	84815501	84817300	SAMD13
chr1	85484901	85486700	MCOLN3
chr1	85991701	85994100	DDAH1
chr1	85995401	85996800	DDAH1
chr1	86200201	86201700	COL24A1
chr1	86327501	86329100	COL24A1
chr1	87619801	87621900	LINC01140
chr1	87634301	87636200	LINC01140
chr1	90153601	90155000	LRRC8C
chr1	90185201	90186300	LRRC8C
chr1	92337201	92339100	TGFBR3
chr1	93042601	93044100	EVI5
chr1	93127401	93129200	EVI5
chr1	93634901	93637500	TMED5
chr1	94100501	94103000	BCAR3
chr1	94103801	94105400	BCAR3
chr1	94138301	94139300	BCAR3
chr1	94186801	94190600	BCAR3
chr1	94193701	94194800	BCAR3
chr1	94198101	94199600	BCAR3
chr1	94231601	94232800	BCAR3
chr1	94233601	94236300	BCAR3
chr1	94543501	94546400	ABCA4
chr1	94556901	94559700	ABCA4
chr1	95212201	95213300	MIR378G
chr1	95269301	95270300	LINC01057
chr1	95271201	95273400	LINC01057
chr1	95286601	95288400	SLC44A3
chr1	95428601	95430500	LOC729970
chr1	95462901	95464800	ALG14
chr1	95534101	95535800	ALG14
chr1	96724101	96726000	LOC101928241
chr1	96754501	96756700	LOC101928241
chr1	97763401	97764400	DPYD-AS1
chr1	97817301	97819800	DPYD
chr1	97887401	97890200	DPYD
chr1	97965501	97967300	DPYD
chr1	98010301	98012400	DPYD
chr1	98068101	98069700	DPYD
chr1	98203001	98205000	DPYD
chr1	99169201	99171100	SNX7
chr1	99936901	99937900	LOC101928270
chr1	100117501	100119800	PALMD
chr1	100127601	100129200	PALMD
chr1	100139101	100141400	PALMD
chr1	100198201	100200000	FRRS1
chr1	100628901	100630800	LRRC39
chr1	101186601	101187800	VCAM1
chr1	101533901	101535900	LOC102606465
chr1	101789701	101791600	LINC01307
chr1	102433801	102435500	OLFM3
chr1	107886101	107888000	NTNG1
chr1	107998001	107999100	NTNG1
chr1	110728501	110729500	SLC6A17
chr1	110888401	110890400	RBM15
chr1	111770301	111772000	CHI3L2
chr1	111930601	111932200	PGCP1
chr1	112147301	112150200	LINC01160
chr1	112266601	112269300	FAM212B
chr1	112271301	112273400	FAM212B
chr1	112446101	112448200	KCND3
chr1	112450901	112452000	KCND3-AS1
chr1	113057401	113059400	WNT2B
chr1	113601301	113602400	LOC100996251
chr1	114635801	114638000	SYT6
chr1	114675101	114676800	SYT6
chr1	115830401	115832400	NGF
chr1	115864801	115866700	NGF
chr1	116215801	116218000	VANGL1
chr1	116218601	116221000	VANGL1
chr1	116575101	116577000	SLC22A15
chr1	116957401	116959900	ATP1A1-AS1
chr1	117000501	117002400	LOC101929023
chr1	117128601	117130500	IGSF3
chr1	117161001	117162900	IGSF3
chr1	117189601	117192000	IGSF3
chr1	117200601	117202100	IGSF3
chr1	117491501	117493400	PTGFRN
chr1	117634901	117638000	MIR942
chr1	117704201	117706500	VTCN1
chr1	117713801	117716000	VTCN1
chr1	117722301	117725600	VTCN1
chr1	117837001	117838900	LINC01525
chr1	117843601	117845600	LINC01525
chr1	118512101	118514000	SPAG17
chr1	119633501	119635300	WARS2
chr1	119783501	119784900	LOC101929147
chr1	120601001	120603100	NOTCH2
chr1	145143601	145145500	NBPF9#2
chr1	145218201	145220300	NOTCH2NL
chr1	145535001	145536600	ITGA10
chr1	145544201	145546000	NBPF10
chr1	145717301	145719200	CD160
chr1	146577501	146579300	NBPF13P
chr1	147050701	147051900	BCL9
chr1	149048401	149050300	NBPF25P#2
chr1	150448401	150450500	RPRD2
chr1	150477201	150480000	ECM1
chr1	150770401	150772000	CTSK
chr1	151674701	151676200	CELF3
chr1	151734601	151736200	OAZ3
chr1	153657401	153659200	NPR1
chr1	153764901	153768800	LOC343052
chr1	154395401	154397200	IL6R
chr1	154669901	154671900	KCNN3
chr1	154804401	154805900	KCNN3
chr1	155841501	155843300	SYT11
chr1	155978401	155980300	SSR2
chr1	156547101	156548800	TTC24
chr1	156808301	156810900	NTRK1
chr1	156827001	156830100	INSRR
chr1	156836301	156837300	NTRK1
chr1	157003001	157004900	ARHGEF11
chr1	157744201	157746100	FCRL2
chr1	157982801	157984700	KIRREL
chr1	158007801	158010300	KIRREL
chr1	158012201	158014200	KIRREL
chr1	159023301	159026000	IFI16
chr1	159910001	159912400	IGSF9
chr1	160022501	160024100	KCNJ10
chr1	160371601	160372900	VANGL2
chr1	160379401	160382100	VANGL2
chr1	160599001	160601600	SLAMF1
chr1	160918301	160920200	ITLN2
chr1	161697901	161698900	FCRLB
chr1	161955401	161957200	OLFML2B
chr1	162063301	162065100	NOS1AP
chr1	162108301	162110100	NOS1AP
chr1	162137301	162139900	NOS1AP
chr1	162630401	162631400	DDR2
chr1	162632601	162634500	DDR2
chr1	162636401	162638200	DDR2
chr1	162700801	162703100	DDR2
chr1	163266801	163269400	RGS5
chr1	164560201	164562300	PBX1
chr1	165187101	165189400	LMX1A
chr1	165241301	165242300	LMX1A
chr1	165242901	165246300	LMX1A
chr1	165247501	165250500	LMX1A
chr1	165253701	165254700	LMX1A
chr1	165255701	165259200	LMX1A
chr1	165266301	165268600	LMX1A
chr1	165287001	165288600	LMX1A
chr1	165296201	165297300	LMX1A
chr1	165312601	165314600	LMX1A
chr1	165402601	165404700	RXRG
chr1	165852001	165854800	UCK2
chr1	167148801	167150600	LINC01363
chr1	167384901	167387000	POU2F1
chr1	167431501	167434600	CD247
chr1	167631501	167633500	RCSD1
chr1	167649601	167651500	RCSD1
chr1	167760001	167761600	MPZL1
chr1	169126201	169127600	NME7
chr1	169141101	169142100	NME7
chr1	170667501	170668600	PRRX1
chr1	171128601	171130200	FMO6P
chr1	171161301	171163200	FMO2
chr1	171450901	171452700	PRRC2C
chr1	172421001	172422800	C1orf105
chr1	173226301	173228500	LOC100506023
chr1	173267201	173268700	LOC100506023
chr1	173272801	173274800	LOC100506023
chr1	173508001	173510200	SLC9C2
chr1	174465801	174467800	RABGAP1L
chr1	174781101	174783000	RABGAP1L
chr1	174881901	174883800	RABGAP1L
chr1	175383401	175385300	TNR
chr1	175429601	175430600	TNR
chr1	175541701	175543600	TNR
chr1	175572301	175574500	TNR
chr1	175641601	175644100	TNR
chr1	175648601	175650100	TNR
chr1	175686201	175687800	TNR
chr1	176026901	176028300	RFWD2
chr1	176546201	176547800	PAPPA2
chr1	176780201	176782100	PAPPA2
chr1	177040801	177042600	ASTN1
chr1	178090201	178092100	RASAL2
chr1	179109901	179111800	ABL2
chr1	179143901	179145500	ABL2
chr1	179730101	179731400	FAM163A
chr1	179753101	179755300	FAM163A
chr1	180322301	180324300	ACBD6
chr1	180805301	180807100	XPR1
chr1	180811201	180813100	XPR1
chr1	180942501	180944400	STX6
chr1	180945601	180947000	STX6
chr1	181469901	181471400	CACNA1E
chr1	182174701	182177000	LINC01344
chr1	182247901	182250600	LINC01344
chr1	182258401	182260300	LINC01344
chr1	182999001	183000000	LAMC1
chr1	183187201	183189700	LAMC2
chr1	183279501	183283300	NMNAT2
chr1	183302101	183303900	NMNAT2
chr1	183516501	183518200	SMG7
chr1	183666301	183669900	RGL1
chr1	183776601	183778600	RGL1
chr1	183805301	183807300	RGL1
chr1	183921301	183923300	COLGALT2
chr1	183979001	183981100	COLGALT2
chr1	184030101	184033100	TSEN15
chr1	184488701	184490300	C1orf21
chr1	184590401	184592500	C1orf21
chr1	184791401	184792400	FAM129A
chr1	185701201	185703400	HMCN1
chr1	185743801	185745900	HMCN1
chr1	185772701	185775600	HMCN1
chr1	185867101	185869000	HMCN1
chr1	186050601	186052400	HMCN1
chr1	186143901	186145800	MIR548F1
chr1	186170201	186172300	MIR548F1
chr1	190337001	190338300	BRINP3
chr1	196424101	196425300	KCNT2
chr1	198135101	198136300	NEK7
chr1	198844601	198846800	MIR181A1HG
chr1	200961001	200963000	KIF21B
chr1	200978701	200980500	KIF21B
chr1	201007801	201009300	CACNA1S
chr1	201057301	201060000	CACNA1S
chr1	201065401	201067300	CACNA1S
chr1	201076801	201078900	CACNA1S
chr1	201133201	201134800	TMEM9
chr1	201160501	201162900	IGFN1
chr1	201254601	201257400	PKP1
chr1	201465101	201466100	CSRP1
chr1	201698801	201701300	NAV1
chr1	201703201	201705200	NAV1
chr1	201720101	201722400	NAV1
chr1	201725201	201727100	NAV1
chr1	201730501	201733700	NAV1
chr1	202157601	202160600	PTPRVP
chr1	202174401	202176200	LGR6
chr1	202259501	202261200	LGR6
chr1	202427901	202428900	PPP1R12B
chr1	202606601	202609800	SYT2
chr1	203120401	203122100	ADORA1
chr1	203604101	203606000	ATP2B4
chr1	203640601	203642900	ATP2B4
chr1	203839501	203841800	SNRPE
chr1	204062401	204065200	SOX13
chr1	204231901	204233100	PLEKHA6
chr1	204234801	204236800	PLEKHA6
chr1	204246001	204248700	PLEKHA6
chr1	204290601	204292700	PLEKHA6
chr1	204306701	204310500	PLEKHA6
chr1	204598701	204600400	LRRN2
chr1	204602601	204604000	LRRN2
chr1	204605901	204608100	LRRN2
chr1	204641901	204642900	LRRN2
chr1	204647101	204648800	LRRN2
chr1	204811001	204813200	NFASC
chr1	204849901	204850900	NFASC
chr1	204851801	204853600	NFASC
chr1	204896001	204899500	NFASC
chr1	205281901	205284400	NUAK2
chr1	205325001	205327100	KLHDC8A
chr1	205488001	205490000	CDK18
chr1	205893701	205895900	SLC26A9
chr1	206538701	206540600	SRGAP2C
chr1	206588901	206590700	SRGAP2
chr1	207114301	207116500	PIGR
chr1	208249501	208251700	PLXNA2
chr1	208257501	208259600	PLXNA2
chr1	208262901	208264900	PLXNA2
chr1	208273601	208274800	PLXNA2
chr1	208285001	208286200	PLXNA2
chr1	208314101	208316400	PLXNA2
chr1	208323501	208326500	PLXNA2
chr1	208327501	208329900	PLXNA2
chr1	208342801	208344700	PLXNA2
chr1	208353301	208355900	PLXNA2
chr1	208370301	208372800	PLXNA2
chr1	208391801	208394500	PLXNA2
chr1	208398901	208401100	PLXNA2
chr1	208412301	208416300	PLXNA2
chr1	209819901	209821700	LAMB3
chr1	210331801	210333700	SYT14
chr1	210550601	210552100	HHAT
chr1	210699501	210700500	HHAT
chr1	210773301	210774700	HHAT
chr1	210879801	210882100	KCNH1
chr1	210927701	210929600	KCNH1
chr1	211078001	211080000	KCNH1
chr1	211090501	211092300	KCNH1
chr1	211655901	211657800	RD3
chr1	212261201	212262700	DTL
chr1	214181601	214183800	PROX1
chr1	214636101	214638100	PTPN14
chr1	216260501	216261900	LOC102723833
chr1	216754801	216756500	ESRRG
chr1	216855201	216857200	ESRRG
chr1	218697401	218699700	MIR548F3
chr1	219213101	219214700	MIR548F3
chr1	219239101	219240500	MIR548F3
chr1	221507901	221510900	C1orf140
chr1	223040401	223041800	DISP1
chr1	223103501	223105700	DISP1
chr1	223143001	223145100	DISP1
chr1	223809101	223810900	CAPN8
chr1	223927101	223928600	CAPN2
chr1	224006701	224009300	TP53BP2
chr1	224024001	224027100	TP53BP2
chr1	224868701	224870600	CNIH3
chr1	224871301	224874000	CNIH3
chr1	224920401	224922300	CNIH3
chr1	225489401	225491600	DNAH14
chr1	225492001	225494000	DNAH14
chr1	225553401	225555700	DNAH14
chr1	226351201	226353000	ACBD3
chr1	226764601	226766300	C1orf95
chr1	226791201	226793400	C1orf95
chr1	226833001	226834200	ITPKB
chr1	226858201	226859400	ITPKB-IT1
chr1	226862001	226863500	ITPKB-IT1
chr1	226891501	226892500	ITPKB
chr1	226895201	226897000	ITPKB
chr1	226900401	226902300	ITPKB
chr1	226907001	226908900	ITPKB
chr1	226913901	226916000	ITPKB
chr1	227160801	227164100	ADCK3
chr1	227180301	227183100	CDC42BPA
chr1	227963201	227965200	SNAP47
chr1	228109901	228111900	WNT9A
chr1	228224601	228226800	WNT3A
chr1	228523001	228525300	OBSCN
chr1	229571101	229573200	ACTA1
chr1	230241801	230243700	GALNT2
chr1	230248101	230249200	GALNT2
chr1	230265601	230267400	GALNT2
chr1	230288401	230290500	GALNT2
chr1	230382601	230384900	GALNT2
chr1	230843901	230844900	AGT
chr1	230849001	230851000	AGT
chr1	230986001	230988200	C1orf198
chr1	231014701	231016300	LOC101927604
chr1	231318701	231320900	LOC149373
chr1	232059101	232060900	DISC1-IT1
chr1	232099201	232101200	DISC1
chr1	232126701	232127900	DISC1
chr1	233119501	233120900	PCNXL2
chr1	233155401	233156900	PCNXL2
chr1	233222001	233225300	PCNXL2
chr1	233378001	233379900	PCNXL2
chr1	234229701	234231000	SLC35F3
chr1	234259001	234260300	SLC35F3
chr1	234372501	234373600	SLC35F3
chr1	234416801	234418700	SLC35F3
chr1	235712201	235714200	MIR5096
chr1	235977001	235978800	LYST
chr1	236305701	236307900	GPR137B
chr1	236446601	236448700	ERO1B
chr1	237016901	237018800	MTR
chr1	239966301	239968400	CHRM3
chr1	240678101	240679900	MIR1273E
chr1	240761001	240762700	GREM2
chr1	240989301	240991300	RGS7
chr1	242347201	242349600	PLD5
chr1	244130001	244132800	LOC339529
chr1	244216601	244218700	ZBTB18
chr1	244219001	244221000	ZBTB18
chr1	244608801	244610100	ADSS
chr1	245331501	245333800	KIF26B
chr1	245382901	245385200	KIF26B
chr1	245479301	245483300	KIF26B
chr1	245490701	245492200	KIF26B
chr1	245496601	245498800	KIF26B
chr1	245526201	245529700	KIF26B
chr1	245571801	245573700	KIF26B
chr1	245698801	245700800	KIF26B
chr1	245712701	245714900	KIF26B
chr1	245729601	245730900	KIF26B
chr1	245734201	245736200	KIF26B
chr1	245741001	245742300	KIF26B
chr1	245744501	245746300	KIF26B
chr1	246110001	246111000	SMYD3
chr1	246301301	246303000	SMYD3
chr1	246745301	246747900	CNST
chr1	247487701	247489200	ZNF496
chr10	406001	408900	DIP2C
chr10	930201	932000	LARP4B
chr10	1166201	1168100	WDR37
chr10	1290301	1291300	ADARB2
chr10	1322701	1323700	ADARB2
chr10	1654301	1656200	ADARB2
chr10	1670901	1673100	ADARB2
chr10	1705701	1707500	ADARB2
chr10	1727401	1729300	ADARB2
chr10	3153501	3154900	PFKP
chr10	3510301	3512300	LOC105376360
chr10	3513601	3515500	LOC105376360
chr10	3523701	3525800	LOC105376360
chr10	3541901	3543800	LOC105376360
chr10	3558201	3559400	LOC105376360
chr10	3726301	3728200	LOC105376360
chr10	4127601	4129700	LOC101927964
chr10	4425101	4426900	LINC00703
chr10	5044701	5046700	AKR1C2
chr10	5226101	5230400	AKR1C8P
chr10	5789501	5791400	FAM208B
chr10	6077401	6078900	IL2RA
chr10	6508601	6510400	PRKCQ
chr10	6679701	6681100	LOC101928150
chr10	7224401	7226600	SFMBT2
chr10	7230501	7232300	SFMBT2
chr10	7273001	7274700	SFMBT2
chr10	7352601	7354800	SFMBT2
chr10	7407101	7409700	SFMBT2
chr10	9286001	9287900	LOC101928272
chr10	11127601	11129600	CELF2-AS2
chr10	11240301	11241300	CELF2
chr10	11307601	11309400	CELF2
chr10	11341001	11342000	CELF2
chr10	11363901	11365800	CELF2-AS1
chr10	11377901	11379900	CELF2-AS1
chr10	11573901	11575000	USP6NL
chr10	12550101	12551800	CAMK1D
chr10	12554901	12556200	CAMK1D
chr10	12588601	12590300	CAMK1D
chr10	12824901	12825900	CAMK1D
chr10	12826101	12828400	CAMK1D
chr10	12848701	12849800	CAMK1D
chr10	13001801	13003400	CCDC3
chr10	13036801	13038500	CCDC3
chr10	13655801	13658900	PRPF18
chr10	13757601	13759400	FRMD4A
chr10	13775401	13777300	FRMD4A
chr10	13792101	13794000	FRMD4A
chr10	13799601	13802200	FRMD4A
chr10	13831601	13832600	FRMD4A
chr10	13901001	13903000	FRMD4A
chr10	13957101	13958800	FRMD4A
chr10	13971401	13973300	FRMD4A
chr10	13986901	13989200	FRMD4A
chr10	14031501	14034400	FRMD4A
chr10	14061301	14063400	FRMD4A
chr10	14095201	14097100	FRMD4A
chr10	14232501	14234500	FRMD4A
chr10	14300901	14302900	FRMD4A
chr10	14304301	14305400	FRMD4A
chr10	14323501	14325400	FRMD4A
chr10	14337301	14339300	FRMD4A
chr10	14590701	14592100	FAM107B
chr10	14666401	14668500	FAM107B
chr10	14686301	14688200	FAM107B
chr10	14689301	14691300	FAM107B
chr10	15630201	15631700	ITGA8
chr10	16775001	16776900	RSU1
chr10	17044901	17046900	CUBN
chr10	17066801	17068700	CUBN
chr10	17414201	17415700	ST8SIA6
chr10	17456201	17458500	ST8SIA6
chr10	17458601	17460600	ST8SIA6
chr10	17464701	17466300	ST8SIA6
chr10	17754301	17756200	STAM
chr10	18570101	18572300	CACNB2
chr10	19336601	19339000	MALRD1
chr10	19465701	19467700	MALRD1
chr10	19918701	19919700	MALRD1
chr10	20435801	20437700	PLXDC2
chr10	20454601	20455900	PLXDC2
chr10	21388301	21390100	NEBL
chr10	21433901	21435800	C10orf113
chr10	21457601	21460400	NEBL
chr10	21787201	21788800	CASC10
chr10	22004001	22005200	MLLT10
chr10	22613101	22614900	BMI1
chr10	22674601	22676500	SPAG6
chr10	22828001	22829600	PIP4K2A
chr10	22841301	22842600	PIP4K2A
chr10	22848201	22850700	PIP4K2A
chr10	22892801	22894900	PIP4K2A
chr10	23254801	23255900	ARMC3
chr10	24038801	24040300	KIAA1217
chr10	24065201	24067100	KIAA1217
chr10	24200901	24203000	KIAA1217
chr10	24268301	24269900	KIAA1217
chr10	24416201	24418500	KIAA1217
chr10	24595801	24598200	KIAA1217
chr10	24645401	24647600	KIAA1217
chr10	25160101	25162200	PRTFDC1
chr10	25238601	25240000	PRTFDC1
chr10	26530901	26533400	GAD2
chr10	26580301	26582100	GAD2
chr10	27487401	27489200	ACBD5
chr10	28122501	28124600	ARMC4
chr10	28275001	28276800	ARMC4
chr10	28435701	28437800	MPP7
chr10	28963301	28965300	BAMBI
chr10	29141201	29142900	C10orf126
chr10	29760501	29762200	SVIL-AS1
chr10	29811201	29812900	SVIL
chr10	29828101	29831900	SVIL
chr10	29843801	29846400	SVIL
chr10	29909401	29911100	SVIL
chr10	30016601	30018900	SVIL
chr10	30300601	30303800	KIAA1462
chr10	31307301	31310200	ZNF438
chr10	33467601	33469000	NRP1
chr10	33485201	33486900	NRP1
chr10	33521701	33523200	NRP1
chr10	33595001	33596100	NRP1
chr10	34478601	34480600	PARD3
chr10	34646901	34649100	PARD3
chr10	34955401	34957300	PARD3
chr10	35437701	35439600	CREM
chr10	35559401	35561400	CCNY
chr10	35674901	35676800	CCNY
chr10	35795301	35796400	CCNY
chr10	36072901	36074000	PCAT5
chr10	44123601	44125600	ZNF32-AS3
chr10	44439701	44441600	LINC00841
chr10	45397101	45399700	TMEM72-AS1
chr10	45411701	45413000	TMEM72
chr10	46995101	46997700	GPRIN2
chr10	49379901	49381700	FRMPD2
chr10	49395201	49396400	FRMPD2
chr10	50247701	50249800	VSTM4
chr10	50264801	50265800	VSTM4
chr10	50288901	50292200	VSTM4
chr10	50325201	50327500	VSTM4
chr10	50395701	50397500	C10orf128
chr10	52942701	52944600	PRKG1
chr10	53542901	53544900	PRKG1
chr10	54018001	54019600	PRKG1
chr10	54046601	54048500	PRKG1
chr10	55840901	55842900	PCDH15
chr10	55869901	55871900	PCDH15
chr10	60502301	60504300	BICC1
chr10	60575101	60578300	BICC1
chr10	60586001	60587600	BICC1
chr10	60590701	60592200	BICC1
chr10	61096101	61098000	FAM13C
chr10	62017001	62019500	ANK3
chr10	62049501	62051300	ANK3
chr10	62213701	62215100	ANK3
chr10	62220801	62222600	ANK3
chr10	62463501	62464500	ANK3
chr10	63810501	63811500	ARID5B
chr10	64309201	64311000	ZNF365
chr10	68081001	68083100	CTNNA3
chr10	68482601	68484000	CTNNA3
chr10	69069201	69071400	CTNNA3
chr10	69278701	69279800	CTNNA3
chr10	70043301	70045500	PBLD
chr10	71251401	71252600	TSPAN15
chr10	71254301	71255300	TSPAN15
chr10	71608801	71611400	COL13A1
chr10	71621501	71622500	COL13A1
chr10	71864601	71866100	H2AFY2
chr10	72114301	72115300	LRRC20
chr10	72189401	72192700	NODAL
chr10	72312301	72314300	PALD1
chr10	73030601	73032900	UNC5B
chr10	73262101	73265500	CDH23
chr10	73287201	73289100	CDH23
chr10	73291101	73293000	CDH23
chr10	73340301	73342000	CDH23
chr10	73345401	73346400	CDH23
chr10	73355801	73357400	CDH23
chr10	73364501	73367500	CDH23
chr10	73425701	73427100	CDH23
chr10	73488801	73489800	C10orf105
chr10	73490101	73491100	C10orf105
chr10	73506301	73508500	C10orf54
chr10	73739901	73742200	CHST3
chr10	73767501	73770700	CHST3
chr10	73773201	73775200	CHST3
chr10	73857501	73859700	ASCC1
chr10	74185901	74187800	MICU1
chr10	74593901	74595900	MCU
chr10	75311801	75314200	USP54
chr10	76212301	76215500	ADK
chr10	76344501	76346600	ADK
chr10	76348101	76350200	ADK
chr10	76751501	76753600	KAT6B
chr10	76777501	76781000	KAT6B
chr10	77042001	77044800	ZNF503
chr10	77053401	77056800	ZNF503-AS1
chr10	77137201	77140300	ZNF503
chr10	77187001	77191300	C10orf11
chr10	77267401	77269300	C10orf11
chr10	77289201	77292200	C10orf11
chr10	77300801	77305300	C10orf11
chr10	77327401	77329700	C10orf11
chr10	77351001	77353400	C10orf11
chr10	77372501	77375200	C10orf11
chr10	77382301	77384200	C10orf11
chr10	77407401	77408800	C10orf11
chr10	77419301	77420900	C10orf11
chr10	77462201	77464100	C10orf11
chr10	77471601	77473200	C10orf11
chr10	77505101	77506700	C10orf11
chr10	77523301	77526600	C10orf11
chr10	77536501	77537600	C10orf11
chr10	77661901	77665400	C10orf11
chr10	77697801	77699500	C10orf11
chr10	77715301	77717500	C10orf11
chr10	77766101	77768100	C10orf11
chr10	77770101	77771200	C10orf11
chr10	77794401	77796700	C10orf11
chr10	77872701	77876500	C10orf11
chr10	77890101	77891900	C10orf11
chr10	77892801	77894700	C10orf11
chr10	77949401	77951800	C10orf11
chr10	78010601	78012600	C10orf11
chr10	78061801	78064000	C10orf11
chr10	78068101	78070100	C10orf11
chr10	78189101	78191200	C10orf11
chr10	78196901	78199000	C10orf11
chr10	78309501	78311800	C10orf11
chr10	78312501	78314800	C10orf11
chr10	78641301	78642800	KCNMA1
chr10	78696101	78698000	KCNMA1-AS1
chr10	78732901	78734000	KCNMA1-AS1
chr10	78739701	78742200	KCNMA1
chr10	78985901	78987100	KCNMA1
chr10	79007101	79008800	KCNMA1
chr10	79028001	79029000	KCNMA1
chr10	79032701	79035400	KCNMA1
chr10	79200601	79202500	KCNMA1
chr10	79243201	79244200	KCNMA1
chr10	79255801	79257800	KCNMA1
chr10	79270601	79273400	KCNMA1
chr10	80026001	80027500	LINC00595
chr10	80705201	80706200	ZMIZ1-AS1
chr10	80897901	80899200	ZMIZ1
chr10	80922901	80924500	ZMIZ1
chr10	80927601	80929100	ZMIZ1
chr10	80929201	80930900	ZMIZ1
chr10	80934601	80940900	ZMIZ1
chr10	80962701	80964000	ZMIZ1
chr10	81037601	81038600	ZMIZ1
chr10	81156801	81159900	ZCCHC24
chr10	81164201	81166600	ZCCHC24
chr10	81169901	81172100	ZCCHC24
chr10	81191201	81192300	ZCCHC24
chr10	82222301	82223700	TSPAN14
chr10	83970401	83971600	NRG3
chr10	84224301	84225800	NRG3
chr10	86003601	86005700	RGR
chr10	86269201	86271100	CCSER2
chr10	86952801	86954600	LINC01519
chr10	87370001	87372100	GRID1
chr10	87404101	87405900	GRID1
chr10	87885701	87887600	GRID1
chr10	88003801	88005300	GRID1
chr10	88018701	88019700	GRID1
chr10	88424801	88426600	LDB3
chr10	88486101	88489400	LDB3
chr10	88840401	88843200	GLUD1
chr10	90252601	90254600	RNLS
chr10	90760601	90762400	FAS
chr10	90984101	90985900	LIPA
chr10	90994101	90996200	LIPA
chr10	91274301	91275300	SLC16A12
chr10	92250001	92251800	LOC101926942
chr10	92727901	92728900	XLOC_008559
chr10	92813301	92815200	LINC00502
chr10	92956101	92958000	PCGF5
chr10	93072801	93075000	HECTD2-AS1
chr10	93139801	93142400	HECTD2-AS1
chr10	93171401	93173600	HECTD2
chr10	93173701	93176600	HECTD2
chr10	93335001	93336000	HECTD2-AS1
chr10	93690801	93692600	BTAF1
chr10	93881301	93882900	CPEB3
chr10	94752601	94756200	EXOC6
chr10	95111901	95113900	MYOF
chr10	95221801	95223700	MYOF
chr10	95339801	95341700	FFAR4
chr10	96562201	96564100	CYP2C19
chr10	97078201	97079900	SORBS1
chr10	97114101	97116200	SORBS1
chr10	97192101	97194100	SORBS1
chr10	97295201	97296200	SORBS1
chr10	97320401	97323700	SORBS1
chr10	97573001	97574600	ENTPD1
chr10	98060301	98062900	DNTT
chr10	98432301	98434400	PIK3AP1
chr10	98861501	98863600	SLIT1-AS1
chr10	98893001	98895000	SLIT1
chr10	98908001	98911400	SLIT1
chr10	99382301	99383400	MORN4
chr10	99476801	99478800	MARVELD1
chr10	100005801	100007800	LOXL4
chr10	100225901	100227700	HPSE2
chr10	100287201	100288800	HPSE2
chr10	100387901	100389900	HPSE2
chr10	100435401	100436400	HPSE2
chr10	100822101	100823200	HPSE2
chr10	102567201	102569700	PAX2
chr10	103205401	103206700	BTRC
chr10	103223401	103227200	BTRC
chr10	103410001	103412800	FBXW4
chr10	103424701	103427100	FBXW4
chr10	103427501	103429700	FBXW4
chr10	103450601	103451600	FBXW4
chr10	103661301	103664700	C10orf76
chr10	103718201	103720200	C10orf76
chr10	103732601	103735500	C10orf76
chr10	104517501	104519400	WBP1L
chr10	104571501	104574000	WBP1L
chr10	104794501	104796400	CNNM2
chr10	105266701	105268800	NEURL1-AS1
chr10	105315201	105316300	NEURL1
chr10	105447601	105448800	SH3PXD2A
chr10	105502401	105503600	SH3PXD2A
chr10	105526901	105528100	SH3PXD2A
chr10	105559201	105561300	SH3PXD2A
chr10	105569901	105573100	SH3PXD2A
chr10	105581301	105582300	SH3PXD2A
chr10	105841301	105842600	COL17A1
chr10	106450201	106451200	SORCS3
chr10	106656801	106658600	SORCS3
chr10	106716301	106718600	SORCS3
chr10	106829901	106831800	SORCS3
chr10	106889201	106891200	SORCS3
chr10	107518501	107520400	LOC101927549
chr10	108446201	108448300	SORCS1
chr10	108575201	108577800	SORCS1
chr10	108684101	108686200	SORCS1
chr10	108784501	108786100	SORCS1
chr10	108818301	108819300	SORCS1
chr10	111640001	111641900	XPNPEP1
chr10	112548601	112550400	RBM20
chr10	112553701	112556000	RBM20
chr10	112581001	112582500	RBM20
chr10	114131201	114133100	ACSL5
chr10	114322301	114324100	VTI1A
chr10	114534701	114536900	VTI1A
chr10	114742601	114744800	TCF7L2
chr10	114777901	114780800	TCF7L2
chr10	114786201	114789200	TCF7L2
chr10	115391101	115392500	NRAP
chr10	115470001	115471300	CASP7
chr10	115638101	115639100	NHLRC2
chr10	115967301	115969300	TDRD1
chr10	116109401	116111800	AFAP1L2
chr10	116125901	116128300	AFAP1L2
chr10	116131101	116133000	AFAP1L2
chr10	117831701	117833700	GFRA1
chr10	117974501	117976200	GFRA1
chr10	118013501	118015400	GFRA1
chr10	118480701	118482400	HSPA12A
chr10	118482501	118483600	HSPA12A
chr10	118638401	118640800	ENO4
chr10	118735101	118737000	SHTN1
chr10	119016501	119018400	SLC18A2
chr10	119262201	119263700	EMX2OS
chr10	119829001	119831200	CASC2
chr10	119867001	119869400	CASC2
chr10	119967901	119969800	CASC2
chr10	120938801	120939900	PRDX3
chr10	120982701	120983700	GRK5
chr10	120997301	120999200	GRK5
chr10	121002201	121004300	GRK5
chr10	121006501	121007900	GRK5
chr10	121010701	121012600	GRK5
chr10	121040401	121042300	GRK5
chr10	121093301	121096400	GRK5
chr10	121097601	121099700	GRK5
chr10	121160301	121162400	GRK5
chr10	121168501	121170600	GRK5
chr10	121171201	121174700	GRK5
chr10	121278301	121279500	RGS10
chr10	122283401	122286000	PPAPDC1A
chr10	122297901	122299700	PPAPDC1A
chr10	122301201	122302500	PPAPDC1A
chr10	122507401	122509000	MIR5694
chr10	122551801	122553800	WDR11-AS1
chr10	122683901	122685000	MIR5694
chr10	122725101	122726200	MIR5694
chr10	122736701	122742500	MIR5694
chr10	122757601	122758700	MIR5694
chr10	122791201	122793800	MIR5694
chr10	123284401	123287500	FGFR2
chr10	123680201	123682300	ATE1
chr10	123689201	123691100	ATE1
chr10	123956301	123958100	TACC2
chr10	124250601	124251900	HTRA1
chr10	124268001	124270900	HTRA1
chr10	124458801	124460600	C10orf120
chr10	124905401	124906400	HMX2
chr10	125832401	125837800	CHST15
chr10	126256501	126258800	LHPP
chr10	126276401	126278800	LHPP
chr10	126328501	126330600	FAM53B
chr10	126331101	126333300	FAM53B
chr10	126359301	126361400	FAM53B
chr10	126362901	126367700	FAM53B
chr10	126379301	126381100	FAM53B
chr10	126396001	126398400	FAM53B-AS1
chr10	126744501	126747100	CTBP2
chr10	127395401	127398600	FLJ37035
chr10	127671601	127672600	FANK1
chr10	127903401	127906100	ADAM12
chr10	127924001	127925000	ADAM12
chr10	127990201	127992100	ADAM12
chr10	128079001	128080800	ADAM12
chr10	131292201	131295100	MGMT
chr10	131501601	131503500	MGMT
chr10	131660201	131663100	EBF3
chr10	131683901	131685800	EBF3
chr10	131710301	131712400	EBF3
chr10	132889901	132891000	TCERG1L
chr10	132985301	132987400	TCERG1L
chr10	132996501	132999300	TCERG1L
chr10	133604701	133606700	LINC01164
chr10	134024101	134025500	STK32C
chr10	134053201	134054200	STK32C
chr10	134055901	134057700	STK32C
chr10	134069101	134071200	STK32C
chr10	134078301	134079600	STK32C
chr10	134079801	134081300	STK32C
chr10	134082001	134083900	STK32C
chr10	134110701	134112700	STK32C
chr10	134415301	134417300	INPP5A
chr10	134483401	134485500	INPP5A
chr10	134527501	134529900	INPP5A
chr10	134555101	134558000	INPP5A
chr10	134561701	134562700	INPP5A
chr10	134661701	134663000	CFAP46
chr10	134772101	134773600	LINC01166
chr10	134929401	134930500	ADGRA1
chr10	135012901	135014700	KNDC1
chr10	135091201	135093100	ADAM8
chr10	135187901	135190200	ECHS1
chr11	951401	953600	AP2A2
chr11	993601	997100	AP2A2
chr11	1156501	1157800	MUC5AC
chr11	1245901	1249000	MUC5B
chr11	1431301	1432900	BRSK2
chr11	1458601	1459900	BRSK2
chr11	1876501	1878300	LSP1
chr11	1884301	1887200	LSP1
chr11	1902101	1905100	LSP1
chr11	1939801	1941000	TNNT3
chr11	1947401	1950200	TNNT3
chr11	1975001	1976100	MRPL23
chr11	2008601	2013800	MRPL23-AS1
chr11	2013801	2016200	HOTS
chr11	2175301	2177900	INS-IGF2
chr11	2429201	2432500	TRPM5
chr11	2440101	2443000	TRPM5
chr11	2574801	2576800	KCNQ1
chr11	2587501	2589000	KCNQ1
chr11	2598501	2601600	KCNQ1
chr11	2606101	2608700	KCNQ1
chr11	2612701	2613800	KCNQ1
chr11	2739401	2744100	KCNQ1
chr11	2750101	2752200	KCNQ1
chr11	2764001	2765600	KCNQ1
chr11	2771101	2772800	KCNQ1
chr11	2857501	2859600	KCNQ1
chr11	2859701	2861600	KCNQ1-AS1
chr11	2868801	2872500	KCNQ1-AS1
chr11	2888201	2890100	KCNQ1DN
chr11	2912201	2913400	SLC22A18AS
chr11	3173601	3175400	OSBPL5
chr11	3668201	3670100	ART1
chr11	3971501	3973700	STIM1
chr11	4092601	4093600	STIM1
chr11	4104701	4106600	STIM1
chr11	4902401	4904300	OR51T1
chr11	6656001	6657900	DCHS1
chr11	7623701	7626700	PPFIBP2
chr11	7663701	7665600	PPFIBP2
chr11	7688001	7691300	CYB5R2
chr11	8059201	8060800	TUB
chr11	9057701	9060100	SCUBE2
chr11	9113001	9115800	SCUBE2
chr11	9207801	9209500	DENND5A
chr11	9544701	9546500	ZNF143
chr11	10498601	10500800	AMPD3
chr11	10511401	10513500	AMPD3
chr11	10599701	10601500	MRVI1-AS1
chr11	10621301	10623200	MRVI1
chr11	10688101	10689900	MRVI1
chr11	10690001	10692500	MRVI1
chr11	11465401	11467100	GALNT18
chr11	11484101	11486000	GALNT18
chr11	11497801	11499500	GALNT18
chr11	11530101	11533700	GALNT18
chr11	11534101	11536200	GALNT18
chr11	11642101	11645600	GALNT18
chr11	11992201	11996100	DKK3
chr11	12184001	12186800	MIR6124
chr11	12203501	12205500	MICAL2
chr11	12351101	12353000	MICALCL
chr11	12474001	12475900	PARVA
chr11	12481201	12482900	PARVA
chr11	12713301	12715300	TEAD1
chr11	12863201	12865700	TEAD1
chr11	12914001	12915300	TEAD1
chr11	13004401	13005400	LINC00958
chr11	13033101	13035000	RASSF10
chr11	13380301	13382500	ARNTL
chr11	14039601	14040600	SPON1
chr11	14042301	14045000	SPON1
chr11	14111601	14113100	SPON1
chr11	14325301	14327200	RRAS2
chr11	14562901	14565100	PSMA1
chr11	14604501	14606000	PSMA1
chr11	15684201	15686300	LOC102724957
chr11	16022601	16024800	SOX6
chr11	16034601	16036500	SOX6
chr11	16106901	16108900	SOX6
chr11	16168901	16171100	SOX6
chr11	16182801	16183800	SOX6
chr11	16190801	16192600	SOX6
chr11	16194701	16196400	SOX6
chr11	16214701	16216700	SOX6
chr11	16316401	16318000	SOX6
chr11	16833101	16835100	PLEKHA7
chr11	16835801	16838000	PLEKHA7
chr11	16845901	16847800	PLEKHA7
chr11	17002201	17004600	PLEKHA7
chr11	17020001	17021900	PLEKHA7
chr11	17453201	17454500	ABCC8
chr11	17562301	17564400	USH1C
chr11	17785301	17789200	KCNC1
chr11	17795201	17796200	KCNC1
chr11	17824901	17826100	SERGEF
chr11	17828101	17829600	SERGEF
chr11	17832201	17834200	SERGEF
chr11	17894401	17896200	SERGEF
chr11	17942301	17943600	SERGEF
chr11	18291301	18292300	SAA1
chr11	19208001	19210700	CSRP3
chr11	19391301	19393200	NAV2
chr11	19402801	19404900	NAV2
chr11	19443101	19444900	NAV2
chr11	19447601	19449600	NAV2
chr11	19461501	19463500	NAV2
chr11	19537201	19538300	NAV2-AS4
chr11	19572701	19575500	NAV2
chr11	19629401	19630400	NAV2
chr11	19799601	19801600	NAV2
chr11	19801901	19804100	NAV2
chr11	19852501	19854600	NAV2
chr11	20005701	20007100	NAV2
chr11	20034001	20037500	NAV2
chr11	20077501	20079600	NAV2
chr11	20091201	20093000	NAV2
chr11	20652601	20654400	SLC6A5
chr11	20789901	20793100	NELL1
chr11	21213501	21215000	NELL1
chr11	21227601	21229200	NELL1
chr11	21318201	21319700	NELL1
chr11	21342101	21343100	NELL1
chr11	21352101	21354300	NELL1
chr11	22801801	22803600	GAS2
chr11	22872401	22874200	CCDC179
chr11	26351001	26353200	ANO3
chr11	27413101	27414900	LGR4
chr11	27480901	27483200	LGR4
chr11	28344801	28346000	METTL15
chr11	30412901	30414800	MPPED2
chr11	30442901	30445300	MPPED2
chr11	30501301	30502400	MPPED2
chr11	30543301	30544900	MPPED2
chr11	30600201	30602100	MPPED2
chr11	31408101	31410100	DNAJC24
chr11	31657801	31659000	ELP4
chr11	31671701	31673900	ELP4
chr11	31684801	31686800	ELP4
chr11	31784001	31786000	ELP4
chr11	31808101	31810700	PAX6
chr11	31816601	31819400	PAX6
chr11	31828301	31830500	PAX6
chr11	31896501	31899700	DKFZp686K1684
chr11	33567001	33568500	KIAA1549L
chr11	33744801	33746900	CD59
chr11	34182401	34183600	ABTB2
chr11	34207201	34209100	ABTB2
chr11	34270001	34274000	ABTB2
chr11	34277601	34279000	ABTB2
chr11	34305401	34307500	ABTB2
chr11	34309201	34311200	ABTB2
chr11	34320101	34322600	ABTB2
chr11	34359901	34364900	ABTB2
chr11	34369801	34371400	ABTB2
chr11	34483401	34485300	CAT
chr11	34490001	34491500	CAT
chr11	34531001	34532600	ELF5
chr11	34652401	34655100	EHF
chr11	35213201	35215100	CD44
chr11	35244101	35246000	CD44
chr11	35251201	35252800	CD44
chr11	35636001	35638700	FJX1
chr11	35807701	35809800	TRIM44
chr11	35970901	35971900	LDLRAD3
chr11	36019101	36021400	LDLRAD3
chr11	36022001	36025000	LDLRAD3
chr11	36069601	36074200	LDLRAD3
chr11	36125901	36126900	LDLRAD3
chr11	36137201	36138700	LDLRAD3
chr11	36226201	36227200	LDLRAD3
chr11	36299601	36301400	COMMD9
chr11	36424801	36425900	PRR5L
chr11	36441501	36443300	PRR5L
chr11	36468301	36470000	PRR5L
chr11	36649501	36651500	C11orf74
chr11	40450701	40452500	LRRC4C
chr11	40554201	40555800	LRRC4C
chr11	41019701	41021400	LRRC4C
chr11	41024701	41026400	LRRC4C
chr11	44134301	44135900	EXT2
chr11	44155301	44156300	EXT2
chr11	44160401	44162300	EXT2
chr11	44199301	44201600	EXT2
chr11	44227701	44230100	EXT2
chr11	44804601	44805600	TSPAN18
chr11	45919801	45922300	MAPK8IP1
chr11	46476801	46479400	AMBRA1
chr11	46506601	46508600	AMBRA1
chr11	46514601	46516200	AMBRA1
chr11	47025501	47027300	C11orf49
chr11	47041501	47044100	C11orf49
chr11	47129901	47131600	C11orf49
chr11	47329101	47331100	MADD
chr11	47366001	47368200	MYBPC3
chr11	47752201	47754200	FNBP4
chr11	48026401	48028300	PTPRJ
chr11	48102001	48104100	PTPRJ
chr11	48124701	48127100	PTPRJ
chr11	57106101	57108900	P2RX3
chr11	57110401	57112500	P2RX3
chr11	57932101	57933500	OR9Q1
chr11	58692901	58694900	GLYATL1
chr11	58939101	58943800	DTX4
chr11	58946801	58949000	DTX4
chr11	58951401	58953500	DTX4
chr11	60714801	60716600	SLC15A3
chr11	60778101	60781400	CD6
chr11	60891601	60894200	CD5
chr11	61272301	61274300	MIR4488
chr11	61304201	61305300	SYT7
chr11	61473401	61475100	DAGLA
chr11	62145401	62148200	ASRGL1
chr11	62154101	62156100	ASRGL1
chr11	62202501	62204400	AHNAK
chr11	62247401	62249100	AHNAK
chr11	63651001	63652800	MARK2
chr11	63781201	63782800	MACROD1
chr11	63814801	63816800	MACROD1
chr11	63837001	63838800	MACROD1
chr11	63844801	63846400	MACROD1
chr11	63852001	63855300	MACROD1
chr11	63856401	63859500	MACROD1
chr11	63865701	63866800	MACROD1
chr11	63870001	63871900	FLRT1
chr11	63877601	63879500	FLRT1
chr11	63903001	63905500	MACROD1
chr11	64321601	64323500	SLC22A11
chr11	64387401	64389300	NRXN2
chr11	64461501	64463400	NRXN2
chr11	65353201	65355300	EHBP1L1
chr11	65356401	65358200	EHBP1L1
chr11	65917701	65919600	PACS1
chr11	66473801	66475800	SPTBN2
chr11	66659901	66660900	PC
chr11	67407701	67409000	TBX10
chr11	67779801	67781300	ALDH3B1
chr11	68094701	68095700	LRP5
chr11	68140201	68141200	LRP5
chr11	68164901	68166600	LRP5
chr11	68477101	68479000	MTL5
chr11	68923701	68925900	LOC338694
chr11	69462501	69463700	CCND1
chr11	69625501	69627300	FGF3
chr11	69945601	69946600	ANO1
chr11	69954101	69956300	ANO1
chr11	69957301	69958800	ANO1
chr11	70020401	70022100	ANO1
chr11	70169501	70171400	PPFIA1
chr11	70323001	70324300	SHANK2
chr11	70342801	70344900	SHANK2
chr11	70345701	70347400	SHANK2
chr11	70400301	70402400	SHANK2
chr11	70443401	70445100	SHANK2
chr11	70471001	70472000	SHANK2
chr11	70592601	70593800	SHANK2
chr11	70673001	70674400	SHANK2
chr11	70706801	70708900	SHANK2-AS3
chr11	70732601	70734700	SHANK2
chr11	71900901	71902700	FOLR1
chr11	72018901	72020000	CLPB
chr11	72038001	72039700	CLPB
chr11	72422201	72424700	ARAP1
chr11	72483301	72484800	STARD10
chr11	72488901	72490600	STARD10
chr11	72976401	72978100	P2RY6
chr11	72985101	72987200	P2RY6
chr11	73178601	73180000	FAM168A
chr11	73231301	73233900	FAM168A
chr11	73286301	73288600	FAM168A
chr11	73362601	73364500	PLEKHB1
chr11	74865601	74866600	SLCO2B1
chr11	75150401	75152300	GDPD5
chr11	75152801	75154600	GDPD5
chr11	75173601	75175700	GDPD5
chr11	75182101	75184100	GDPD5
chr11	75191201	75192200	GDPD5
chr11	75325901	75327800	MAP6
chr11	75343901	75347100	MAP6
chr11	75350201	75351900	MAP6
chr11	75429501	75431200	MOGAT2
chr11	75584101	75586000	UVRAG
chr11	75754101	75756300	UVRAG
chr11	76175901	76177900	C11orf30
chr11	76855101	76856700	MYO7A
chr11	77740501	77742700	KCTD14
chr11	78042001	78043900	GAB2
chr11	78084001	78085900	GAB2
chr11	78284001	78285300	NARS2
chr11	78519301	78522500	TENM4
chr11	78624901	78626600	TENM4
chr11	78659901	78662600	TENM4
chr11	78735901	78738100	TENM4
chr11	78755401	78758300	TENM4
chr11	78766601	78768100	TENM4
chr11	78790901	78795200	TENM4
chr11	78797301	78801200	TENM4
chr11	78830201	78833500	TENM4
chr11	78871001	78872100	TENM4
chr11	78936801	78937800	TENM4
chr11	78977501	78978600	TENM4
chr11	79023701	79025700	TENM4
chr11	79062601	79064600	TENM4
chr11	79091701	79092700	TENM4
chr11	80468701	80470600	LOC101928944
chr11	82600001	82601800	PRCP
chr11	82686001	82688200	RAB30
chr11	82700101	82702200	RAB30
chr11	82762401	82764100	RAB30
chr11	83186201	83187800	DLG2
chr11	83322301	83323300	DLG2
chr11	83789901	83791900	DLG2
chr11	83813101	83815300	DLG2
chr11	84601001	84602900	DLG2
chr11	85323201	85324200	DLG2
chr11	85490601	85492500	SYTL2
chr11	85594601	85596700	CCDC83
chr11	86225901	86227900	ME3
chr11	86247801	86249600	ME3
chr11	86298401	86301900	ME3
chr11	86517201	86519600	PRSS23
chr11	86525201	86526600	PRSS23
chr11	86680101	86681100	LOC100506368
chr11	87880501	87882400	RAB38
chr11	89604801	89606900	TRIM64B
chr11	90187801	90189700	DISC1FP1
chr11	92112601	92114500	FAT3
chr11	92126301	92127500	FAT3
chr11	92305501	92307600	FAT3
chr11	92368901	92370800	FAT3
chr11	92399601	92401900	FAT3
chr11	92426801	92429100	FAT3
chr11	92439501	92441400	FAT3
chr11	92560601	92563000	FAT3
chr11	92576701	92579500	FAT3
chr11	92699901	92701800	MTNR1B
chr11	92877801	92879700	SLC36A4
chr11	94320401	94322700	PIWIL4
chr11	95744601	95746400	MAML2
chr11	95817901	95819800	MAML2
chr11	95875301	95877200	MAML2
chr11	99544501	99545900	CNTN5
chr11	100186801	100188800	CNTN5
chr11	100691101	100693100	ARHGAP42
chr11	100797501	100799400	ARHGAP42
chr11	101447401	101449000	TRPC6
chr11	101819501	101821600	CEP126
chr11	102293901	102295000	TMEM123
chr11	103831901	103833800	PDGFD
chr11	107479301	107481300	ELMOD1
chr11	107661901	107663700	SLC35F2
chr11	108433401	108434800	EXPH5
chr11	108766801	108768900	DDX10
chr11	110004001	110006000	ZC3H12C
chr11	111849101	111851000	DIXDC1
chr11	112119901	112121700	PLET1
chr11	112172301	112174300	LOC283140
chr11	112369101	112371000	LOC101928823
chr11	112393101	112396400	LOC101928823
chr11	112884201	112885600	NCAM1
chr11	113016801	113018400	NCAM1
chr11	113029901	113031900	NCAM1
chr11	113032201	113034000	NCAM1
chr11	113035401	113037300	NCAM1
chr11	113120101	113121500	NCAM1
chr11	113347201	113348200	DRD2
chr11	113576001	113578100	TMPRSS5
chr11	113959901	113965000	ZBTB16
chr11	113969601	113971400	ZBTB16
chr11	113985101	113987300	ZBTB16
chr11	114005201	114007700	ZBTB16
chr11	114013601	114016200	ZBTB16
chr11	114017901	114019500	ZBTB16
chr11	114019601	114021500	ZBTB16
chr11	114029801	114034200	ZBTB16
chr11	114038201	114044800	ZBTB16
chr11	114052801	114054700	ZBTB16
chr11	114063001	114065500	ZBTB16
chr11	114078801	114084000	ZBTB16
chr11	114089601	114091800	ZBTB16
chr11	114102401	114104600	ZBTB16
chr11	114165001	114166800	NNMT
chr11	115051601	115052600	CADM1
chr11	115060101	115061700	CADM1
chr11	115063801	115066100	CADM1
chr11	115115201	115116600	CADM1
chr11	115157201	115158900	CADM1
chr11	115214801	115216900	CADM1
chr11	115290701	115292100	CADM1
chr11	117084401	117086200	PCSK7
chr11	117169201	117172100	BACE1
chr11	117265701	117267600	CEP164
chr11	117516401	117518200	DSCAML1
chr11	117527601	117529600	DSCAML1
chr11	117533901	117538300	DSCAML1
chr11	117583201	117585600	DSCAML1
chr11	117593901	117595800	DSCAML1
chr11	117948501	117951200	TMPRSS4
chr11	117953001	117954000	TMPRSS4-AS1
chr11	118064901	118067100	AMICA1
chr11	118109001	118110900	MPZL3
chr11	118312401	118315700	KMT2A
chr11	118487901	118490300	PHLDB1
chr11	118532401	118534300	TREH
chr11	119513401	119515300	PVRL1
chr11	119530101	119532000	PVRL1
chr11	119587601	119589800	PVRL1
chr11	120095801	120096800	OAF
chr11	120502101	120503100	GRIK4
chr11	120513301	120515300	GRIK4
chr11	120702801	120706600	GRIK4
chr11	120941601	120943600	TBCEL
chr11	122011801	122013000	MIR100HG
chr11	122529801	122531700	UBASH3B
chr11	122560301	122563200	UBASH3B
chr11	122597101	122599000	UBASH3B
chr11	122632201	122635400	UBASH3B
chr11	122963601	122965600	CLMP
chr11	123055301	123056300	CLMP
chr11	125036301	125039900	PKNOX2
chr11	125046001	125048200	PKNOX2
chr11	125061301	125063900	PKNOX2
chr11	125071001	125072600	PKNOX2
chr11	125083401	125086500	PKNOX2
chr11	125156601	125158900	PKNOX2
chr11	125196701	125197700	PKNOX2
chr11	125215801	125219700	PKNOX2
chr11	125889901	125891400	CDON
chr11	125902601	125905400	CDON
chr11	126206501	126208100	DCPS
chr11	126209101	126212100	DCPS
chr11	126226101	126227100	ST3GAL4
chr11	126352601	126354600	KIRREL3
chr11	126361801	126363100	KIRREL3
chr11	126393101	126394500	KIRREL3
chr11	126412501	126417000	KIRREL3
chr11	126418101	126420600	KIRREL3
chr11	126467901	126470200	KIRREL3
chr11	126507601	126509600	KIRREL3
chr11	126563001	126565100	KIRREL3
chr11	126569601	126574100	KIRREL3
chr11	126675001	126677200	KIRREL3
chr11	126677301	126678900	KIRREL3
chr11	126832601	126834300	KIRREL3
chr11	126865301	126867000	KIRREL3
chr11	128422601	128423900	ETS1
chr11	128659801	128660900	FLI1
chr11	128671601	128674300	FLI1
chr11	129716201	129717700	TMEM45B
chr11	130053501	130055200	ST14
chr11	130283801	130285600	ADAMTS8
chr11	130761801	130763900	SNX19
chr11	131337001	131338800	NTM
chr11	131340801	131343100	NTM
chr11	131399601	131401500	NTM
chr11	131440901	131442500	NTM
chr11	131461801	131464200	NTM
chr11	131464701	131466800	NTM
chr11	131538901	131540000	NTM
chr11	131592401	131593600	NTM
chr11	131593701	131595500	NTM
chr11	131683101	131684200	NTM
chr11	131866401	131869700	NTM
chr11	131941001	131944800	NTM
chr11	132186601	132188700	NTM
chr11	132513401	132515600	OPCML
chr11	132541601	132543500	OPCML
chr11	132782801	132785100	OPCML
chr11	132888501	132889600	OPCML
chr11	132982901	132984600	OPCML
chr11	133081401	133083400	OPCML
chr11	133235701	133237000	OPCML
chr11	133803801	133805600	IGSF9B
chr11	133815901	133817100	IGSF9B
chr11	133909801	133911600	LOC100128239
chr12	220701	221700	IQSEC3
chr12	239401	240900	IQSEC3
chr12	250101	251900	LOC574538
chr12	267701	269700	IQSEC3
chr12	272101	273300	IQSEC3
chr12	278101	280400	IQSEC3
chr12	338101	343600	SLC6A13
chr12	582201	584100	B4GALNT3
chr12	585201	587300	B4GALNT3
chr12	605901	607700	B4GALNT3
chr12	631401	633200	B4GALNT3
chr12	650501	653200	B4GALNT3
chr12	673201	675200	NINJ2
chr12	1160001	1162300	ERC1
chr12	1270301	1272100	ERC1
chr12	1280001	1282000	ERC1
chr12	1293801	1295200	ERC1
chr12	1325501	1328000	ERC1
chr12	1465501	1467200	ERC1
chr12	1582601	1584900	ERC1
chr12	1590401	1592300	ERC1
chr12	1600501	1602300	ERC1
chr12	1613301	1615200	LINC00942
chr12	1689101	1690100	FBXL14
chr12	1692901	1694600	FBXL14
chr12	1698601	1699800	FBXL14
chr12	1945801	1947700	LRTM2
chr12	2074401	2076300	DCP1B
chr12	2280301	2282200	CACNA1C
chr12	2321701	2324000	CACNA1C
chr12	2373201	2375000	CACNA1C
chr12	2412801	2417600	CACNA1C
chr12	2442001	2443700	CACNA1C
chr12	2635001	2638200	CACNA1C
chr12	2640501	2641500	CACNA1C
chr12	2645001	2646000	CACNA1C
chr12	2646301	2648100	CACNA1C
chr12	2650701	2652600	CACNA1C
chr12	3247101	3249200	TSPAN9
chr12	3264001	3266000	TSPAN9
chr12	3365701	3367700	TSPAN9
chr12	3373401	3374600	TSPAN9
chr12	3536401	3538300	PRMT8
chr12	3649201	3651400	PRMT8
chr12	3807001	3808500	CRACR2A
chr12	4397601	4399600	CCND2
chr12	4402101	4404100	CCND2
chr12	4541601	4544000	FGF6
chr12	4544901	4546600	FGF6
chr12	4929301	4931200	KCNA6
chr12	5685701	5687400	ANO2
chr12	5701401	5703400	ANO2
chr12	5824601	5825600	ANO2
chr12	5828601	5830400	ANO2
chr12	5831601	5834700	ANO2
chr12	5854801	5855900	ANO2
chr12	5866601	5868700	ANO2
chr12	6232601	6235100	VWF
chr12	6330201	6332400	CD9
chr12	6334801	6336700	CD9
chr12	6926501	6927500	CD4
chr12	6928601	6933500	GPR162
chr12	8839501	8841500	RIMKLB
chr12	12013501	12015400	RNU6-19P
chr12	12393301	12394900	LRP6
chr12	12944001	12946200	APOLD1
chr12	13250801	13253700	GSG1
chr12	13345701	13347600	EMP1
chr12	13350401	13351800	EMP1
chr12	13367101	13368800	EMP1
chr12	13896601	13898500	GRIN2B
chr12	14042001	14043900	GRIN2B
chr12	14781101	14782900	GUCY2C
chr12	15159901	15161200	LINC01489
chr12	15331801	15333200	RERG
chr12	15621001	15623100	PTPRO
chr12	15780501	15783200	EPS8
chr12	16700501	16702500	LMO3
chr12	16755701	16757600	LMO3
chr12	18635801	18637900	PIK3C2G
chr12	18855501	18857400	PLCZ1
chr12	19290901	19293000	PLEKHA5
chr12	20629801	20631700	PDE3A
chr12	22062801	22064700	ABCC9
chr12	22385201	22387400	ST8SIA1
chr12	22397801	22399800	ST8SIA1
chr12	22407201	22409200	ST8SIA1
chr12	23707701	23710000	SOX5
chr12	23875001	23876700	SOX5
chr12	23905701	23911700	SOX5
chr12	23912501	23914500	SOX5
chr12	24047801	24050100	SOX5
chr12	24082201	24083600	SOX5
chr12	24097501	24098700	SOX5
chr12	24166901	24169700	SOX5
chr12	24186301	24188200	SOX5
chr12	24233501	24236100	SOX5
chr12	24254701	24256800	SOX5
chr12	24330501	24331600	SOX5
chr12	24376801	24377900	LOC101928471
chr12	24408701	24410800	SOX5
chr12	24508401	24510300	SOX5
chr12	24652701	24653900	SOX5
chr12	24725501	24727700	LINC00477
chr12	26564201	26566100	ITPR2
chr12	27236101	27237600	C12orf71
chr12	27442501	27444500	STK38L
chr12	27621401	27623100	SMCO2
chr12	27934601	27936300	KLHL42
chr12	27947301	27949100	KLHL42
chr12	28117301	28118400	PTHLH
chr12	28463701	28465700	CCDC91
chr12	28492701	28494800	CCDC91
chr12	28592201	28593600	CCDC91
chr12	28628301	28630300	CCDC91
chr12	29714401	29716100	TMTC1
chr12	29824601	29826700	TMTC1
chr12	30871201	30873100	CAPRIN2
chr12	31202501	31204000	DDX11-AS1
chr12	32423101	32425400	BICD1
chr12	32714101	32716100	FGD4
chr12	33026201	33027200	PKP2
chr12	33032601	33034500	PKP2
chr12	39209201	39211000	CPNE8
chr12	39216701	39217900	CPNE8
chr12	39689801	39691000	KIF21A
chr12	39691101	39692800	KIF21A
chr12	40242201	40244100	SLC2A13
chr12	41144401	41146900	CNTN1
chr12	41222701	41224700	CNTN1
chr12	41681001	41682100	PDZRN4
chr12	41758601	41760600	PDZRN4
chr12	42589801	42591600	YAF2
chr12	45067801	45069800	NELL2
chr12	45168901	45170800	NELL2
chr12	45425301	45426400	DBX2
chr12	45427301	45429800	DBX2
chr12	46855101	46856200	LOC100288798
chr12	47218501	47220200	SLC38A4
chr12	47497901	47500000	PCED1B
chr12	47624301	47625900	PCED1B
chr12	48130101	48131100	RAPGEF3
chr12	48381101	48383300	COL2A1
chr12	48514501	48516500	PFKM
chr12	49425901	49427000	KMT2D
chr12	49620701	49622200	TUBA1C
chr12	51014401	51016800	DIP2B
chr12	51315401	51317600	METTL7A
chr12	51583801	51585600	POU6F1
chr12	51755601	51756600	GALNT6
chr12	52078801	52080900	SCN8A
chr12	52636601	52638500	KRT7
chr12	52815901	52818400	KRT75
chr12	52829601	52831400	KRT75
chr12	53506701	53509800	SOAT2
chr12	53945001	53946300	ATF7
chr12	53983401	53985300	ATF7
chr12	53995401	53996400	ATF7
chr12	54384201	54385600	MIR196A2
chr12	54390501	54401700	HOXC9
chr12	54401801	54406700	HOXC8
chr12	54407701	54442800	HOXC5
chr12	54443301	54450300	HOXC4
chr12	54451001	54456700	FLJ12825
chr12	54472501	54477600	LOC100240735
chr12	54508001	54510400	FLJ12825
chr12	54514601	54515800	FLJ12825
chr12	54521201	54523500	LOC400043
chr12	54734101	54736700	COPZ1
chr12	54746201	54751900	LOC102724050
chr12	55349901	55351600	TESPA1
chr12	57542001	57543100	LRP1-AS
chr12	57551601	57553300	LRP1
chr12	58106101	58107400	OS9
chr12	59195101	59196800	LOC100506869
chr12	59270301	59271900	LRIG3
chr12	59303701	59305300	LRIG3
chr12	59310001	59313700	LRIG3
chr12	62189901	62192100	FAM19A2
chr12	63042501	63044600	PPM1H
chr12	63065601	63068300	PPM1H
chr12	63086601	63088600	PPM1H
chr12	63094401	63097400	PPM1H
chr12	63104301	63112600	PPM1H
chr12	63179501	63181000	PPM1H
chr12	64308401	64310000	SRGAP1
chr12	64854901	64856700	TBK1
chr12	65080801	65082700	RASSF3
chr12	65123501	65125300	GNS
chr12	65339001	65341300	FLJ41278
chr12	65475401	65477300	WIF1
chr12	65515801	65517100	WIF1
chr12	65627001	65628900	LEMD3
chr12	65903001	65905600	LOC100507065
chr12	65925801	65926900	LOC100507065
chr12	65979001	65980400	LOC100507065
chr12	66177601	66179400	RPSAP52
chr12	66238501	66241000	HMGA2
chr12	66269601	66272100	LOC100129940
chr12	66330201	66332000	HMGA2
chr12	66633901	66635900	IRAK3
chr12	66712201	66714200	HELB
chr12	66829701	66830700	GRIP1
chr12	66911901	66913800	GRIP1
chr12	68113701	68114900	LOC101927901
chr12	68602401	68604200	IL26
chr12	69291001	69292400	CPM
chr12	69868201	69870100	FRS2
chr12	69902501	69904800	FRS2
chr12	70080001	70081400	BEST3
chr12	70664101	70665600	CNOT2
chr12	71314601	71316200	PTPRR
chr12	71848301	71851200	LGR5
chr12	71870501	71871900	LGR5
chr12	71896801	71899000	LGR5
chr12	71910101	71912000	LGR5
chr12	72772401	72773900	TRHDE
chr12	77203601	77206000	ZDHHC17
chr12	77253301	77255100	CSRP2
chr12	77259101	77261100	CSRP2
chr12	77262501	77264300	CSRP2
chr12	78231101	78232600	NAV3
chr12	78241401	78242600	NAV3
chr12	78411501	78413500	NAV3
chr12	79593101	79595100	SYT1
chr12	79653901	79655700	SYT1
chr12	79659801	79660800	SYT1
chr12	81027901	81028900	PTPRQ
chr12	82021601	82023500	PPFIA2
chr12	83200401	83201400	TMTC2
chr12	83276901	83278700	TMTC2
chr12	83357101	83358100	TMTC2
chr12	83436001	83437800	TMTC2
chr12	88398301	88400100	C12orf50
chr12	89843901	89845500	POC1B
chr12	93441601	93443500	LOC643339
chr12	93506601	93507800	LOC643339
chr12	93528001	93530100	LOC643339
chr12	93589001	93590900	LOC643339
chr12	93709401	93711300	LOC643339
chr12	93729201	93731300	LOC643339
chr12	94640001	94642200	PLXNC1
chr12	95007101	95009300	TMCC3
chr12	95014001	95015100	TMCC3
chr12	95476801	95478900	FGD6
chr12	95487401	95489500	FGD6
chr12	95490601	95491600	FGD6
chr12	96039801	96042100	PGAM1P5
chr12	96042301	96044000	PGAM1P5
chr12	96126101	96128100	NTN4
chr12	96966301	96968300	CFAP54
chr12	97052101	97053600	CFAP54
chr12	97063601	97064800	CFAP54
chr12	97098801	97101200	CFAP54
chr12	99759001	99761000	ANKS1B
chr12	101987701	101989600	MYBPC1
chr12	102172301	102174200	GNPTAB
chr12	102831601	102833300	IGF1
chr12	103278301	103280300	PAH
chr12	103554901	103557000	LOC101929058
chr12	103802001	103804000	C12orf42
chr12	103815301	103817900	C12orf42
chr12	103867901	103870000	C12orf42
chr12	104228101	104229500	NT5DC3
chr12	104351901	104353200	C12orf73
chr12	104438001	104440100	GLT8D2
chr12	104906701	104908300	CHST11
chr12	104979601	104981100	CHST11
chr12	105023201	105025600	CHST11
chr12	105050201	105052200	CHST11
chr12	105144101	105146100	CHST11
chr12	105711601	105713100	KCCAT198
chr12	106099401	106101800	CASC18
chr12	106126001	106127200	CASC18
chr12	106130501	106131600	CASC18
chr12	106467801	106469500	NUAK1
chr12	106631201	106633100	CKAP4
chr12	106846101	106847100	POLR3B
chr12	106882001	106885400	POLR3B
chr12	106886401	106888800	POLR3B
chr12	106899901	106901400	POLR3B
chr12	107064901	107068600	RFX4
chr12	107074101	107076200	LOC100505978
chr12	107115401	107117800	RFX4
chr12	107132601	107135000	LOC100287944
chr12	107152501	107154700	LOC100287944
chr12	107725701	107727700	BTBD11
chr12	107756001	107758600	BTBD11
chr12	108621701	108623200	WSCD2
chr12	108721801	108723700	CMKLR1
chr12	108919501	108921500	SART3
chr12	109348301	109349900	SVOP
chr12	109728301	109730700	FOXN4
chr12	109741301	109743300	FOXN4
chr12	109961801	109963200	UBE3B
chr12	110155701	110159100	FAM222A
chr12	110173601	110176100	FAM222A
chr12	111298001	111299600	CCDC63
chr12	111494701	111495900	CUX2
chr12	111612701	111614300	CUX2
chr12	111618001	111620900	CUX2
chr12	111685301	111687300	CUX2
chr12	111698301	111700200	CUX2
chr12	111707501	111709400	CUX2
chr12	111736901	111737900	CUX2
chr12	112080201	112082200	BRAP
chr12	112673901	112675200	HECTD4
chr12	113677001	113678100	TPCN1
chr12	113818201	113820000	PLBD2
chr12	114184601	114185800	LINC01234
chr12	114199401	114201300	LINC01234
chr12	114203201	114205200	LINC01234
chr12	114206301	114208100	LINC01234
chr12	114268301	114270400	RBM19
chr12	114272801	114274900	RBM19
chr12	114276801	114278600	RBM19
chr12	114798501	114800300	TBX5
chr12	116575201	116577300	MED13L
chr12	117256101	117260100	RNFT2
chr12	117459601	117460700	FBXW8
chr12	117528401	117530000	TESC
chr12	117538901	117541500	TESC-AS1
chr12	117571201	117572500	TESC-AS1
chr12	117891301	117893200	KSR2
chr12	117920501	117922400	KSR2
chr12	117962601	117964700	KSR2
chr12	118001901	118003800	KSR2
chr12	118004601	118007200	KSR2
chr12	118030801	118033000	KSR2
chr12	118181301	118183400	KSR2
chr12	118201701	118203700	KSR2
chr12	119441601	119445700	SRRM4
chr12	119526201	119528800	SRRM4
chr12	119533701	119535500	SRRM4
chr12	119537801	119540000	SRRM4
chr12	119729901	119731800	LINC00934
chr12	119732901	119734600	LINC00934
chr12	119739301	119741600	LINC00934
chr12	119870101	119871800	CCDC60
chr12	120187101	120188300	CIT
chr12	121207901	121210000	SPPL3
chr12	121254701	121256900	SPPL3
chr12	121330301	121332400	SPPL3
[truncated: 5,879 more rows]
