# Supplementary material for: ERK1/2 signalling dynamics promote neural differentiation by regulating chromatin accessibility and the polycomb repressive complex
Source: PLoS Biol. 2022 Dec 1;20(12):e3000221. doi: 10.1371/journal.pbio.3000221 (PMC9746999; doi:10.1371/journal.pbio.3000221)
Supplement: S5 Data — (XLSX) [file pbio.3000221.s019.xlsx]

## Sheet: RT-qPCR data
Figure 4C
				relative to GAPDH
		gene	sample	R1	R2	R3	avergae	stdev	SEM
	WT	Pax6	NMP-L (D3)	0.0396249	0.0936785	0.145682	0.0929951	0.0530318	0.030618
			NP D5	0.18511	0.0123633	0.118222	0.105232	0.0871029	0.0502889
			NP D6	0.596326	0.500873	0.285675	0.460958	0.159126	0.0918713
			NP D8	1	1	1	1	0	0
	DMSO	Pax6	NMP-L (D3)	0.0643906	0.00154844	0.0358764	0.0187124	0.0242735	0.017164
			NP D5	3.48219	0.00177586	0.0726789	0.0372274	0.050136	0.0354515
			NP D6	0.39277	0.19131	0.187198	0.189254	0.00290758	0.00205597
			NP D8	1	1	1	1	0	0
	MEKi	Pax6	NMP-L (D3)	0.0228869	0.06565	0.00447265	0.0350613	0.0432589	0.0305887
			NP D5	5.3489	1.19367	0.25336	0.723517	0.664903	0.470158
			NP D6	6.03301	10.0576	0.903311	5.48047	6.47307	4.57716
			NP D8	1	1	1	1	0	0
		replicates are shown as different data points in the graph
		the average is shown as bar for each replicate set
		the error bars show the SEM for each replicate set

## Sheet: ChIP data
Figures 4D-D'
		Ring1B										H3K27me3
				GW10	GAPDH TSS	PAX6 TSS	PAX6 Exon9	HOXD11 TSS							GW10	GAPDH TSS	PAX6 TSS	PAX6 Exon9	HOXD11 TSS
	Ring1B	untreated	R1	0.16176	0.535365	1.30912	2.05185	1.65702				IgG	untreated	R1	0.0224355	0.033732	0.0620795	0.15553	0.137604
			R2	0.175385	1.14229	2.97302	5.21233	2.77392						R2	0.00812694	0.0229599	0.0167882	0.0427458	0.0433426
			R3	0.0766942	0.851805	2.03063	2.89841	1.75962						R3	0.0225394	0.0614374	0.147822	0.235195	0.252659
			Average	0.137946	0.843153	2.10426	3.38753	2.06352						Average	0.0177006	0.0393764	0.0755631	0.14449	0.144535
			Stdev	0.0534815	0.303555	0.83439	1.63603	0.617361						Stdev	0.00829122	0.01985	0.0665491	0.0966983	0.10483
			SEM	0.0308776	0.175257	0.481735	0.94456	0.356434						SEM	0.00478694	0.0114604	0.0384221	0.0558288	0.0605236
		DMSO	R1	0.187973	1.00134	2.03533	4.81854	1.89027					DMSO	R1	0.0783962	0.0605916	0.108713	0.127208	0.154277
			R2	0.195503	1.79659	3.17171	4.74671	2.39816						R2	0.0161976	0.0440493	0.0223321	0.0899496	0.0845097
			R3	0.0968522	0.413778	1.75962	2.70431	1.2385						R3	0.137922	0.261569	0.259162	0.237379	0.31833
			Average	0.160109	1.07057	2.32222	4.08985	1.84231						Average	0.0775054	0.12207	0.130069	0.151512	0.185706
			Stdev	0.0549114	0.694001	0.748487	1.20045	0.581316						Stdev	0.0608672	0.121092	0.119851	0.0766605	0.120037
			SEM	0.0317031	0.400682	0.432139	0.693081	0.335623						SEM	0.0351417	0.0699127	0.0691959	0.04426	0.0693032
		MEKi	R1	0.0933371	0.415214	0.506486	0.976209	0.551689					MEKi	R1	0.128093	0.105985	0.156611	0.206173	0.274573
			R2	0.0507164	0.205697	0.52193	0.81522	0.457527						R2	0.00362433	0.0151129	0.00344868	0.0496153	0.0508337
			R3	0.170294	0.690791	0.0207405	0.0396994	0.146462						R3	0.00992485	0.0315094	0.0393342	0.0464534	0.0901577
			Average	0.104782	0.437234	0.349719	0.610376	0.385226						Average	0.047214	0.050869	0.0664648	0.100747	0.138521
			Stdev	0.0606047	0.243295	0.285008	0.500733	0.212068						Stdev	0.0701139	0.0484305	0.0801047	0.0913151	0.119453
			SEM	0.0349901	0.140467	0.16455	0.289098	0.122438						SEM	0.0404803	0.0279614	0.0462485	0.0527208	0.0689664
		% input for each replicate for IgG controls and Ring1B, Jarid2and H3K27me3
		IgG for Jarid2 and Ring1B are the same; IgG for histone mods are the same
		replicates are shown as different data points in the graph										H3K27me3	untreated	R1	0.194152	0.189499	2.39816	1.76777	2.45421
		the average is shown as bar for each replicate set												R2	0.0788504	0.0696015	0.644058	0.572466	0.789272
		the error bars show the SEM for each replicate set												R3	0.155889	0.137286	0.978467	1.51774	1.09702
														Average	0.142964	0.132129	1.34023	1.28599	1.44684
														Stdev	0.0587277	0.0601149	0.931328	0.63045	0.885881
														SEM	0.0339064	0.0347073	0.537703	0.363991	0.511464
													DMSO	R1	0.148335	0.283272	0.561982	0.647788	0.569827
														R2	0.0918397	0.18199	0.805856	0.910835	1.5822
														R3	0.382959	0.761506	1.71546	1.73941	2.70431
														Average	0.207711	0.408923	1.02777	1.09934	1.61878
														Stdev	0.154375	0.309517	0.607915	0.569701	1.06771
														SEM	0.0891287	0.1787	0.35098	0.328917	0.616444
													MEKi	R1	0.00786827	0.0192624	0.063384	0.0528701	0.0808801
														R2	0.0109869	0.0250091	0.174576	0.158798	0.668312
														R3	0.126038	0.197318	0.813339	0.5818	1.30308
														Average	0.0482976	0.0805298	0.350433	0.264489	0.684092
														Stdev	0.067343	0.101182	0.404725	0.279857	0.611254
														SEM	0.0388805	0.0584177	0.233668	0.161575	0.352908

## Sheet: Go terms
										Figures 4F-F'
	corrected pvalue				-log p value					to generate the figure the genes lists from Table S3 were used
	D5 control	D5MEKI	D6 control	D6MEKI	D5 control	D5MEKI	D6 control	D6MEKI		Go terms were determined using GoTermFinder
synapse organization		1.52e-06	2.47e-05	2.37e-09		5.8188	4.60718	8.62523		https://go.princeton.edu/cgi-bin/GOTermFinder
cell adhesion	0.00200256	6.58e-09	1.33e-08	7.98e-11	2.69841	8.1815	7.87463	10.0981
axonogenesis	0.00019494	1.89e-10	2.54e-09	1.09e-07	3.71011	9.72425	8.59474	6.96363
neurogenesis	4.8e-07	6.31e-15	4.24e-14	8.85e-15	6.31843	14.1998	13.3726	14.053
nervous system development	1.23e-07	1.52e-13	3.3e-14	1.9e-15	6.91111	12.8194	13.482	14.7216
anatomical structure morphogenesis	2.42e-10	2.19e-15	2.02e-18	4.44e-17	9.61627	14.6602	17.6953	16.3529
