# Supplementary material for: ERK1/2 signalling dynamics promote neural differentiation by regulating chromatin accessibility and the polycomb repressive complex
Source: PLoS Biol. 2022 Dec 1;20(12):e3000221. doi: 10.1371/journal.pbio.3000221 (PMC9746999; doi:10.1371/journal.pbio.3000221)
Supplement: S6 Data — (XLSX) [file pbio.3000221.s020.xlsx]

## Sheet: ChIP data
Jarid2									Figure S3A
	% input
			GW10	GAPDH TSS	PAX6 TSS	PAX6 Exon9	HOXD11 TSS		% input for each replicate for IgG controls and Jarid2
IgG	untreated	R1	0.025891	0.0368701	0.0424506	0.0778547	0.0607318		IgG for Jarid2 and Ring1B are the same
		R2	0.017766	0.033076	0.0419145	0.0697625	0.0458139		replicates are shown as different data points in the graph
		R3	0.0273673	0.0526263	0.0386138	0.0628009	0.0511872		the average is shown as bar for each replicate set
		Average	0.0236747	0.0408575	0.040993	0.0701393	0.0525776		the error bars show the SEM for each replicate set
		Stdev	0.0051701	0.0103672	0.00207777	0.007534	0.00755551
		SEM	0.00298496	0.00598549	0.0011996	0.00434976	0.00436217
	DMSO	R1	0.0160116	0.0336153	0.0235509	0.0377319	0.0373848
		R2	0.00335051	0.0219231	0.00152032	0.024213	0.0250091
		R3	0.0122755	0.0515433	0.0472654	0.0305771	0.0482585
		Average	0.0105459	0.0356939	0.0241122	0.0308407	0.0368841
		Stdev	0.00650535	0.0149191	0.0228777	0.00676328	0.0116328
		SEM	0.00375587	0.00861354	0.0132084	0.00390478	0.00671621
	MEKi	R1	0.00113896	0.00811756	0.00900699	0.0300171	0.0287611
		R2	0.000538759	0.00264093	0.00142508	0.00909062	0.0137153
		R3	0.0193963	0.0378192	0.0477594	0.0273989	0.0593446
		Average	0.00702468	0.0161926	0.0193972	0.0221689	0.0339403
		Stdev	0.0107184	0.0189283	0.0248532	0.0114015	0.0232514
		SEM	0.00618825	0.0109283	0.014349	0.00658266	0.0134242
Jarid2	untreated	R1	0.0421574	0.0156459	0.148163	0.19892	0.2836
		R2	0.0241014	0.0493295	0.217426	0.220971	0.29428
		R3	0.0364466	0.0528701	0.0970762	0.11023	0.113068
		Average	0.0342351	0.0392818	0.154222	0.176707	0.230316
		Stdev	0.00922888	0.0205457	0.0604031	0.0586167	0.10168
		SEM	0.0053283	0.0118621	0.0348737	0.0338424	0.058705
	DMSO	R1	0.0371265	0.052748	0.0589347	0.0449748	0.099575
		R2	0.083926	0.393725	0.120068	0.21246	0.255005
		R3	0.00628122	0.0231196	0.035573	0.0118574	0.0274306
		Average	0.0424446	0.156531	0.0715254	0.089764	0.127337
		Stdev	0.0390946	0.20595	0.0436321	0.10754	0.116299
		SEM	0.0225713	0.118905	0.025191	0.0620883	0.0671454
	MEKi	R1	0.0230396	0.0216713	0.0287279	0.0436945	0.0619363
		R2	0.000931555	0.00693732	0.0138746	0.0152181	0.0503079
		R3	0.0188659	0.0372985	0.0464534	0.0168855	0.055627
		Average	0.014279	0.021969	0.0296853	0.025266	0.055957
		Stdev	0.0117461	0.0151828	0.0163105	0.0159813	0.00582121
		SEM	0.00678163	0.00876578	0.00941685	0.0092268	0.00336088
