# Supplementary material for: ERK1/2 signalling dynamics promote neural differentiation by regulating chromatin accessibility and the polycomb repressive complex
Source: PLoS Biol. 2022 Dec 1;20(12):e3000221. doi: 10.1371/journal.pbio.3000221 (PMC9746999; doi:10.1371/journal.pbio.3000221)
Supplement: S7 Data — (XLSX) [file pbio.3000221.s021.xlsx]

## Sheet: Western 
Figure S4B
			Ring1B / beta actin ratio
			R1	R2	R3	average	stdev	SEM
		hESCs	1.23	0.84	1.99	1.35333	0.584836	0.337655
		NMP-L D3	0.66	1.11	0.97	0.913333	0.23029	0.132958
		neural progenitors	0.53	0.6	0.53	0.553333	0.0404145	0.0233333

## Sheet: RTqPCR
Figure S4C
	PAX 6 mRNA expression
			RQ	RQ max	RQ min
	Replicate 1	DMSO	1	1.409	0.71
		PD0325901	3.26	3.846	2.764
	Replicate 2	DMSO	1	1.21	0.826
		PD0325901	2.487	3.026	2.021
	Replicate 3	DMSO	1	1.079	0.927
		PD0325901	2.493	2.907	2.138
Figure S4D
			RQ Mean
	DMSO	1	1	1
	PD0325901	3.26	2.487	2.493

## Sheet: ChIP data
Figures S4G, H and H'
				GW10	GAPDH TSS	PAX6 TSS	PAX6 Exon9	HOXD11 TSS						GW10	GAPDH TSS	PAX6 TSS	PAX6 Exon9	HOXD11 TSS
	ERK2	NMP-L	R1	0.410445	0.481384	0.870708	0.642571	0.809589			ERK2 D5	untreated	R1	0.894154	1.49685	1.30308	1.17712	1.38376
			R2	0.293601	1.19355	2.12176	0.739828	1.78006					R2	0.130482	0.685516	0.320544	0.201232	0.34594
			R3	0.469304	1.4047	1.47283	0.908733	1.15023					R3	0.275208	0.951711	0.847878	0.353209	0.672961
			Average	0.391117	1.02655	1.48843	0.763711	1.24663					Average	0.433281	1.04469	0.823835	0.577187	0.800887
			Stdev	0.0894321	0.483783	0.625672	0.134679	0.492365					Stdev	0.405634	0.413581	0.49171	0.525085	0.530605
			SEM	0.0516336	0.279312	0.361232	0.0777567	0.284267					SEM	0.234193	0.238781	0.283889	0.303158	0.306345
		D5	R1	0.894154	1.49685	1.30308	1.17712	1.38376				DMSO	R1	0.18928	0.354845	0.273307	0.21246	0.305362
			R2	0.130482	0.685516	0.320544	0.201232	0.34594					R2	0.116516	0.248031	0.296327	0.170786	0.29977
			R3	0.275208	0.951711	0.847878	0.353209	0.672961					R3	0.0132175	0.0333061	0.023013	0.0228013	0.033693
			Average	0.433281	1.04469	0.823835	0.577187	0.800887					Average	0.106338	0.212061	0.197549	0.135349	0.212942
			Stdev	0.405634	0.413581	0.49171	0.525085	0.530605					Stdev	0.0884715	0.16376	0.15159	0.0996715	0.155259
			SEM	0.234193	0.238781	0.283889	0.303158	0.306345					SEM	0.051079	0.0945467	0.0875206	0.0575454	0.0896389
		D6	R1	0.21246	0.535365	0.57379	0.431848	0.706418				MEKi	R1	0.632262	1.08819	0.989836	0.78382	0.949514
			R2	0.0526263	0.262174	0.182833	0.145786	0.155889					R2	0.108212	0.760627	0.177013	0.144779	0.214432
			R3	0.055627	0.434349	0.170983	0.160643	0.13571					R3	0.0311835	0.0507164	0.0511872	0.035532	0.0914163
			Average	0.106904	0.410629	0.309202	0.246092	0.332672					Average	0.257219	0.633177	0.406012	0.321377	0.418454
			Stdev	0.091426	0.138132	0.229217	0.16104	0.323831					Stdev	0.327072	0.530349	0.509505	0.404195	0.464006
			SEM	0.0527848	0.0797504	0.132338	0.0929767	0.186964					SEM	0.188835	0.306197	0.294163	0.233362	0.267894
				GW10	GAPDH TSS	PAX6 TSS	PAX6 Exon9	HOXD11 TSS						GW10	GAPDH TSS	PAX6 TSS	PAX6 Exon9	HOXD11 TSS
	IgG	NMP-L	R1	0.00066329	0.0100983	0.00418254	0.000437608	0.0180557			ERK2 D6	untreated	R1	0.21246	0.535365	0.57379	0.431848	0.706418
			R2	0.00162944	0.00724865	0.00607428	0.00748695	0.00639841					R2	0.0526263	0.262174	0.182833	0.145786	0.155889
			R3	0.000443717	0.00705044	0.00426057	0.0080708	0.0128412					R3	0.055627	0.434349	0.170983	0.160643	0.13571
			Average	0.00091215	0.00813247	0.00483913	0.00533179	0.0124318					Average	0.106904	0.410629	0.309202	0.246092	0.332672
			Stdev	0.000630821	0.00170537	0.00107038	0.00424853	0.0058394					Stdev	0.091426	0.138132	0.229217	0.16104	0.323831
			SEM	0.000364205	0.000984595	0.000617985	0.00245289	0.00337138					SEM	0.0527848	0.0797504	0.132338	0.0929767	0.186964
		D5	R1	0.104526	0.162134	0.179899	0.176809	0.138561				DMSO	R1	0.118826	0.205223	0.182411	0.13571	0.169802
			R2	0.0188224	0.0309324	0.0273673	0.0712283	0.0286616					R2	0.100965	0.307486	0.243489	0.187539	0.222508
			R3	0.00862015	0.0338491	0.0260109	0.0372124	0.020034					R3	0.0444582	0.227709	0.13697	0.0759887	0.106476
			Average	0.0439894	0.0756386	0.0777592	0.0950832	0.0624189					Average	0.0880833	0.246806	0.187623	0.133079	0.166262
			Stdev	0.0526735	0.0749217	0.0884586	0.0727913	0.0660821					Stdev	0.0388216	0.0537401	0.0534506	0.0558216	0.0580971
			SEM	0.0304111	0.0432561	0.0510716	0.0420261	0.0381525					SEM	0.0224136	0.0310269	0.0308597	0.0322286	0.0335424
		D6	R1	0.025891	0.0368701	0.0424506	0.0778547	0.0607318				MEKi	R1	0.161387	0.347543	0.253243	0.17579	0.242366
			R2	0.017766	0.033076	0.0419145	0.0697625	0.0458139					R2	0.142786	0.000772557	0.334156	0.282945	0.293601
			R3	0.0273673	0.0526263	0.0386138	0.0628009	0.0511872					R3	0.18928	0.347543	0.317595	0.228763	0.380314
			Average	0.0236747	0.0408575	0.040993	0.0701393	0.0525776					Average	0.164484	0.231953	0.301665	0.229166	0.305427
			Stdev	0.0051701	0.0103672	0.00207777	0.007534	0.00755551					Stdev	0.0234012	0.200208	0.0427442	0.0535786	0.0697298
			SEM	0.00298496	0.00598549	0.0011996	0.00434976	0.00436217					SEM	0.0135107	0.11559	0.0246784	0.0309336	0.0402585
														GW10	GAPDH TSS	PAX6 TSS	PAX6 Exon9	HOXD11 TSS
											IgG D5	untreated	R1	0.104526	0.162134	0.179899	0.176809	0.138561
													R2	0.0188224	0.0309324	0.0273673	0.0712283	0.0286616
													R3	0.00862015	0.0338491	0.0260109	0.0372124	0.020034
													Average	0.0439894	0.0756386	0.0777592	0.0950832	0.0624189
													Stdev	0.0526735	0.0749217	0.0884586	0.0727913	0.0660821
													SEM	0.0304111	0.0432561	0.0510716	0.0420261	0.0381525
												DMSO	R1	0.00376952	0.00456636	0.0015046	0.0528701	0.0611542
													R2	0.00641321	0.00510194	0.0133402	0.0179102	0.0320973
													R3	0.00275945	0.00642804	0.00579327	0.00760903	0.0156459
													Average	0.00431406	0.00536545	0.00687937	0.0261298	0.0362991
													Stdev	0.00188677	0.000958404	0.0059921	0.0237236	0.0230433
													SEM	0.00108932	0.000553335	0.00345954	0.0136968	0.013304
												MEKi	R1	0.00322145	0.00134355	0.000794276	0.0180974	0.0291289
													R2	0.00759147	0.0278778	0.0240458	0.0193069	0.0238797
													R3	0.00103362	0.0023528	0.00223619	0.0120229	0.0372124
													Average	0.00394885	0.0105247	0.00902542	0.0164757	0.0300737
													Stdev	0.00333889	0.0150367	0.013028	0.00390341	0.00671639
													SEM	0.00192771	0.00868144	0.00752171	0.00225364	0.00387771
														GW10	GAPDH TSS	PAX6 TSS	PAX6 Exon9	HOXD11 TSS
											IgG D6	untreated	R1	0.025891	0.0368701	0.0424506	0.0778547	0.0607318
													R2	0.017766	0.033076	0.0419145	0.0697625	0.0458139
													R3	0.0273673	0.0526263	0.0386138	0.0628009	0.0511872
													Average	0.0236747	0.0408575	0.040993	0.0701393	0.0525776
													Stdev	0.0051701	0.0103672	0.00207777	0.007534	0.00755551
													SEM	0.00298496	0.00598549	0.0011996	0.00434976	0.00436217
												DMSO	R1	0.0010913	0.00067801	0.000717498	0.00815516	0.0172005
													R2	0.00279151	0.00463011	0.00409646	0.0170423	0.0244379
													R3	0.0115331	0.0279423	0.0464534	0.033076	0.0302958
													Average	0.00513865	0.0110835	0.0170891	0.0194245	0.0239781
													Stdev	0.00560266	0.0147333	0.0254863	0.01263	0.00655974
													SEM	0.0032347	0.00850627	0.0147145	0.00729196	0.00378727
												MEKi	R1	0.00778688	0.00483789	0.00359098	0.0118027	0.0171608
													R2	0.00583357	0.0124182	0.0167689	0.0257122	0.0402536
													R3	0.0265575	0.0432425	0.0833463	0.0620079	0.126329
													Average	0.0133926	0.0201662	0.0345687	0.0331742	0.0612479
													Stdev	0.0114428	0.0203409	0.0427534	0.0259211	0.0575327
													SEM	0.00660652	0.0117438	0.0246837	0.0149655	0.0332165
