# Supplementary material for: ERK1/2 signalling dynamics promote neural differentiation by regulating chromatin accessibility and the polycomb repressive complex
Source: PLoS Biol. 2022 Dec 1;20(12):e3000221. doi: 10.1371/journal.pbio.3000221 (PMC9746999; doi:10.1371/journal.pbio.3000221)
Supplement: S8 Data — (XLSX) [file pbio.3000221.s022.xlsx]

## Sheet: Figure 5C
Chr	Start	End	Strand	Length	log2FoldChange
chr1	854763	862612	+	7850	0.573958
chr1	958096	961410	+	3315	1.20801
chr1	1354166	1355867	+	1702	1.42964
chr1	1835286	1836022	+	737	-4.97148
chr1	2063853	2066200	+	2348	-0.959712
chr1	2465458	2468125	+	2668	-1.19087
chr1	2476140	2480001	+	3862	-0.664826
chr1	2558975	2561740	+	2766	0.968546
chr1	2982689	2991775	+	9087	0.734358
chr1	3000684	3001338	+	655	6.97079
chr1	3138402	3139383	+	982	-3.25207
chr1	3712232	3712556	+	325	6.85583
chr1	6298530	6307156	+	8627	-0.692104
chr1	6473221	6475769	+	2549	-1.1546
chr1	7021852	7024469	+	2618	-0.917374
chr1	10997307	10998032	+	726	-2.22467
chr1	11791134	11792492	+	1359	-1.11003
chr1	12773614	12776952	+	3339	1.88214
chr1	13835602	13841650	+	6049	1.08376
chr1	15465843	15467115	+	1273	-2.47187
chr1	15850396	15852215	+	1820	-1.07131
chr1	16083574	16086388	+	2815	0.5981
chr1	16467950	16468356	+	407	6.92418
chr1	18116254	18117645	+	1392	-2.93807
chr1	18431062	18438279	+	7218	0.683421
chr1	18883738	18885510	+	1773	-1.24422
chr1	19180649	19181595	+	947	5.60008
chr1	19614071	19615968	+	1898	1.73169
chr1	19679054	19680652	+	1599	-1.44326
chr1	20091005	20091695	+	691	-6.55141
chr1	20140684	20144088	+	3405	-1.20921
chr1	20493577	20495088	+	1512	-7.06576
chr1	21053973	21055560	+	1588	-0.905847
chr1	21665101	21665736	+	636	-2.67765
chr1	22270768	22271662	+	895	2.75051
chr1	23151904	23154146	+	2243	-1.66271
chr1	24828678	24830262	+	1585	-0.912283
chr1	26484924	26489823	+	4900	0.820097
chr1	26616389	26618257	+	1869	-1.75904
chr1	27851428	27856277	+	4850	-1.05265
chr1	27933155	27934598	+	1444	-1.38463
chr1	29584678	29587692	+	3015	1.41824
chr1	31190534	31192653	+	2120	-1.07379
chr1	31671071	31671786	+	716	7.15237
chr1	32052956	32055392	+	2437	1.31555
chr1	32237044	32239377	+	2334	1.3798
chr1	33201939	33203497	+	1559	-1.32645
chr1	33206647	33209530	+	2884	-0.705511
chr1	33807416	33808843	+	1428	-1.40667
chr1	34628125	34633813	+	5689	0.594883
chr1	35257441	35260413	+	2973	2.06266
chr1	35391734	35396465	+	4732	1.03392
chr1	35675901	35676766	+	866	2.44012
chr1	36036977	36045049	+	8073	0.890926
chr1	36627541	36628040	+	500	6.95453
chr1	37241233	37241595	+	363	-7.16927
chr1	37497071	37502762	+	5692	0.468627
chr1	37944800	37946420	+	1621	-1.58837
chr1	38757583	38758709	+	1127	1.87333
chr1	40136158	40138766	+	2609	1.41638
chr1	40779808	40783577	+	3770	0.873483
chr1	41830813	41833514	+	2702	0.941705
chr1	43432464	43433261	+	798	-1.92681
chr1	43471318	43475204	+	3887	-0.621728
chr1	43672430	43672878	+	449	3.28508
chr1	44114958	44116368	+	1411	-1.38653
chr1	44793262	44794321	+	1060	-2.49861
chr1	44870662	44875239	+	4578	-0.547916
chr1	44881665	44884468	+	2804	-0.893237
chr1	45041447	45042671	+	1225	-2.46665
chr1	46631552	46634342	+	2791	2.95957
chr1	46917787	46920549	+	2763	1.27243
chr1	46949392	46960824	+	11433	0.760665
chr1	47880576	47884029	+	3454	1.5442
chr1	47895762	47913370	+	17609	0.412773
chr1	48057958	48059977	+	2020	2.04459
chr1	50879286	50894918	+	15633	0.482311
chr1	51375846	51376614	+	769	2.40259
chr1	54945834	54948099	+	2266	1.35188
chr1	55265950	55267844	+	1895	1.64184
chr1	57887580	57890886	+	3307	0.904907
chr1	63782132	63796928	+	14797	-0.777815
chr1	66257552	66260058	+	2507	1.35903
chr1	68166211	68166856	+	646	-3.34237
chr1	68741833	68742733	+	901	-4.45411
chr1	71511984	71514194	+	2211	1.61096
chr1	85357727	85360614	+	2888	1.10821
chr1	86053547	86054767	+	1221	7.17358
chr1	86620250	86623168	+	2919	1.13165
chr1	87279487	87280266	+	780	1.65628
chr1	92944879	92952800	+	7922	0.529869
chr1	101774930	101775845	+	916	-2.75285
chr1	103241587	103242317	+	731	-3.77841
chr1	110624760	110629428	+	4669	1.23302
chr1	111148108	111151923	+	3816	0.68492
chr1	111216076	111218665	+	2590	1.07922
chr1	112530710	112534375	+	3666	0.98787
chr1	113044251	113054581	+	10331	1.03783
chr1	113284764	113288063	+	3300	1.37218
chr1	113336048	113338157	+	2110	-2.13727
chr1	116467834	116468539	+	706	-6.97517
chr1	119548065	119551551	+	3487	0.696293
chr1	119868662	119870914	+	2253	-1.9082
chr1	145074957	145076410	+	1454	1.13338
chr1	145092029	145092938	+	910	1.16937
chr1	146548347	146552771	+	4425	1.1881
chr1	147012362	147014130	+	1769	0.964642
chr1	147016721	147017521	+	801	-1.83759
chr1	148853714	148855982	+	2269	0.52907
chr1	149222804	149224891	+	2088	-0.758019
chr1	149284671	149288849	+	4179	1.00684
chr1	151343976	151345471	+	1496	1.82701
chr1	151483503	151484608	+	1106	-1.31746
chr1	151881700	151882811	+	1112	-1.07875
chr1	153650404	153653445	+	3042	0.969456
chr1	153747360	153749774	+	2415	-1.1345
chr1	154129669	154130460	+	792	-5.1725
chr1	154473705	154476087	+	2383	1.20005
chr1	154988646	154990810	+	2165	-0.973169
chr1	155945087	155950076	+	4990	0.682252
chr1	156044225	156047489	+	3265	1.47675
chr1	156118993	156120872	+	1880	1.34362
chr1	156359151	156363287	+	4137	0.785276
chr1	156388996	156395504	+	6509	0.434489
chr1	156556098	156556913	+	816	-2.4825
chr1	156593115	156595905	+	2791	1.00162
chr1	156827986	156831914	+	3929	0.563452
chr1	156891474	156897926	+	6453	1.02347
chr1	157081089	157084859	+	3771	1.51513
chr1	159387873	159388855	+	983	-6.98545
chr1	159838336	159839451	+	1116	-3.22697
chr1	160078836	160079603	+	768	-1.94214
chr1	160162556	160163737	+	1182	2.31231
chr1	161053079	161053699	+	621	-2.65853
chr1	164030251	164030921	+	671	-7.0124
chr1	170628589	170639622	+	11034	0.630019
chr1	171189247	171190420	+	1174	-1.0942
chr1	171220141	171222387	+	2247	-1.33033
chr1	176919509	176920911	+	1403	-2.60376
chr1	177133014	177134845	+	1832	1.1197
chr1	178574850	178576297	+	1448	-2.48697
chr1	179544404	179545449	+	1046	1.88555
chr1	179711503	179714692	+	3190	1.28305
chr1	180123279	180125066	+	1788	-1.15282
chr1	181057235	181060004	+	2770	0.703666
chr1	181285665	181288778	+	3114	1.89262
chr1	197876553	197892873	+	16321	0.612099
chr1	201252014	201254052	+	2039	1.39881
chr1	202055892	202056825	+	934	-2.18426
chr1	203293640	203295389	+	1750	1.55036
chr1	203561025	203562099	+	1075	-2.00529
chr1	204052909	204054238	+	1330	-0.894869
chr1	204620150	204622280	+	2131	-1.27387
chr1	205718036	205719649	+	1614	-0.928016
chr1	208406429	208408153	+	1725	-2.01389
chr1	213918063	213918649	+	587	-7.10939
chr1	214150683	214160236	+	9554	0.885635
chr1	214160634	214164356	+	3723	0.739346
chr1	214577624	214578753	+	1130	-1.58078
chr1	214846553	214847113	+	561	6.85482
chr1	215254910	215257843	+	2934	1.5312
chr1	217305322	217314444	+	9123	0.649283
chr1	220007597	220008058	+	462	-7.17107
chr1	221049203	221070656	+	21454	0.293702
chr1	223195375	223198144	+	2770	-0.86755
chr1	224803281	224806445	+	3165	0.991079
chr1	226298980	226300276	+	1297	1.41339
chr1	226315433	226316332	+	900	-1.56922
chr1	226821311	226822150	+	840	7.15304
chr1	226923233	226927262	+	4030	0.838242
chr1	228073280	228077285	+	4006	1.08865
chr1	228191585	228199143	+	7559	0.744772
chr1	228756653	228756943	+	291	1.20321
chr1	229515586	229517826	+	2241	2.08222
chr1	229829471	229831904	+	2434	-1.26841
chr1	230529024	230530395	+	1372	2.02469
chr1	231295304	231299940	+	4637	1.30185
chr1	235092476	235094438	+	1963	-1.28581
chr1	235242599	235243389	+	791	-3.85948
chr1	237473118	237473520	+	403	7.1218
chr1	243277210	243278409	+	1200	-1.64123
chr1	245295479	245296314	+	836	7.15246
chr1	245408494	245408853	+	360	-7.03372
chr10	6465007	6465985	+	979	-7.03601
chr10	7602672	7604189	+	1518	-1.71096
chr10	8144956	8145902	+	947	-1.53865
chr10	12985423	12985833	+	411	-6.9031
chr10	14074498	14074875	+	378	6.69256
chr10	22040234	22042388	+	2155	1.30017
chr10	22608315	22612998	+	4684	-0.701155
chr10	23477629	23491441	+	13813	0.85604
chr10	23982297	23985752	+	3456	1.43051
chr10	28029623	28036790	+	7168	0.511749
chr10	28591340	28592569	+	1230	-0.98577
chr10	30656575	30657663	+	1089	4.19577
chr10	30811500	30811953	+	454	-2.98569
chr10	31422240	31423618	+	1379	-0.888826
chr10	33003366	33004053	+	688	6.80445
chr10	43132969	43134431	+	1463	-1.33744
chr10	43247034	43251454	+	4421	0.946233
chr10	43751449	43753420	+	1972	2.18437
chr10	44857739	44859555	+	1817	-1.89606
chr10	46991232	46994774	+	3543	1.01513
chr10	50814841	50824045	+	9205	1.03235
chr10	50975847	50977439	+	1593	2.16962
chr10	52750268	52753711	+	3444	1.09269
chr10	60935550	60937566	+	2017	1.13795
chr10	63211837	63213745	+	1909	1.02609
chr10	71089153	71090042	+	890	2.61227
chr10	71327384	71340263	+	12880	0.402293
chr10	71656054	71658388	+	2335	-1.97744
chr10	72215725	72221521	+	5797	1.09881
chr10	72268253	72269647	+	1395	-1.59175
chr10	72938533	72940290	+	1758	-3.87164
chr10	73155857	73159083	+	3227	0.886221
chr10	77035119	77036689	+	1571	1.26514
chr10	77154689	77170705	+	16017	0.43648
chr10	79324588	79325774	+	1187	2.61825
chr10	80721451	80725567	+	4117	-1.04989
chr10	80731803	80734953	+	3151	-0.806957
chr10	81742691	81743571	+	881	2.94362
chr10	83633381	83636892	+	3512	0.825007
chr10	85954061	85956046	+	1986	1.411
chr10	86361462	86363235	+	1774	1.94045
chr10	88122008	88128061	+	6054	0.975416
chr10	88293996	88297172	+	3177	1.07001
chr10	89801713	89802643	+	931	6.81239
chr10	90846466	90847376	+	911	-2.81752
chr10	94547122	94548083	+	962	-3.25611
chr10	94819405	94836236	+	16832	1.06067
chr10	95325974	95329766	+	3793	1.25522
chr10	95359616	95361839	+	2224	1.34948
chr10	97239718	97241312	+	1595	-2.63493
chr10	98944490	98948468	+	3979	0.957871
chr10	99529357	99533957	+	4601	1.03984
chr10	100080680	100081583	+	904	2.83674
chr10	100214093	100217704	+	3612	-1.28569
chr10	102060563	102061352	+	790	-1.41342
chr10	102441886	102445916	+	4031	1.20541
chr10	102468855	102476270	+	7416	0.642451
chr10	102806224	102810832	+	4609	0.654458
chr10	102820245	102828121	+	7877	0.366431
chr10	102880280	102887727	+	7448	0.914606
chr10	102888622	102904069	+	15448	0.449712
chr10	102904128	102907467	+	3340	1.18046
chr10	103531815	103541526	+	9712	0.778725
chr10	104420126	104421682	+	1557	-1.22818
chr10	106398086	106403327	+	5242	0.78089
chr10	116162532	116165119	+	2588	0.861462
chr10	118029746	118034475	+	4730	0.845489
chr10	118889661	118901299	+	11639	0.269289
chr10	119290838	119298415	+	7578	0.508955
chr10	123337715	123342457	+	4743	-1.58361
chr10	124605080	124607565	+	2486	-1.46024
chr10	126135460	126140216	+	4757	0.69098
chr10	129533115	129538196	+	5082	0.622548
chr10	134172613	134173135	+	523	-7.38633
chr10	134219579	134222247	+	2669	-0.958456
chr10	135137612	135139928	+	2317	0.879844
chr10	135148062	135150635	+	2574	1.17312
chr11	571070	572290	+	1221	-0.856924
chr11	625868	628462	+	2595	1.66114
chr11	975482	976033	+	552	6.89803
chr11	1578341	1582642	+	4302	1.03598
chr11	2289723	2293559	+	3837	0.639061
chr11	2734836	2736096	+	1261	2.98851
chr11	3847950	3849430	+	1481	2.14537
chr11	8288824	8291304	+	2481	1.4227
chr11	8719581	8724955	+	5375	0.6295
chr11	12261685	12264327	+	2643	-1.64227
chr11	12269879	12270490	+	612	-3.98865
chr11	13982460	13987312	+	4853	1.0453
chr11	16624732	16630463	+	5732	0.522651
chr11	16630873	16636333	+	5461	0.574573
chr11	17739606	17744065	+	4460	0.7275
chr11	17755941	17759023	+	3083	0.830248
chr11	17759174	17761225	+	2052	1.18508
chr11	18812349	18814680	+	2332	0.895217
chr11	20048128	20049632	+	1505	-1.07667
chr11	20617382	20623569	+	6188	0.990055
chr11	20689132	20693973	+	4842	0.795922
chr11	30605020	30608548	+	3529	0.734568
chr11	32447085	32461921	+	14837	0.671885
chr11	33850249	33851093	+	845	1.8492
chr11	43570842	43571898	+	1057	7.75661
chr11	43595233	43606345	+	11113	0.992979
chr11	44794855	44796287	+	1433	-2.32191
chr11	44845210	44847205	+	1996	-1.53772
chr11	44964138	44966125	+	1988	-1.54072
chr11	45598873	45600018	+	1146	-3.04588
chr11	45873924	45874600	+	677	6.79436
chr11	45942724	45945255	+	2532	-1.02575
chr11	57004462	57006014	+	1553	-2.23001
chr11	57009414	57010250	+	837	-3.02103
chr11	61477601	61478173	+	573	-6.99034
chr11	61536230	61537755	+	1526	2.79664
chr11	61689526	61692072	+	2547	-2.41371
chr11	62647912	62649577	+	1666	-1.21894
chr11	62787818	62788784	+	967	2.73318
chr11	63673906	63678672	+	4767	0.930242
chr11	64058075	64062338	+	4264	1.18682
chr11	64063940	64069383	+	5444	1.10318
chr11	64121183	64123167	+	1985	-1.2555
chr11	64406922	64414404	+	7483	0.649587
chr11	64420271	64424711	+	4441	1.41953
chr11	64478542	64482339	+	3798	0.871232
chr11	66058889	66060704	+	1816	1.45
chr11	66084239	66085913	+	1675	0.936671
chr11	67137245	67144579	+	7335	0.688125
chr11	69289640	69292016	+	2377	1.35182
chr11	70158560	70159426	+	867	4.59159
chr11	70367780	70369854	+	2075	-1.38746
chr11	71948029	71957619	+	9591	1.0103
chr11	72119737	72120524	+	788	-1.97016
chr11	72342764	72346193	+	3430	-1.33046
chr11	72810677	72811123	+	447	7.01313
chr11	73041500	73044923	+	3424	-1.14586
chr11	74440660	74443505	+	2846	1.16599
chr11	75041983	75043511	+	1529	1.54878
chr11	75061452	75063739	+	2288	1.06568
chr11	75916060	75924513	+	8454	0.889691
chr11	76024015	76026898	+	2884	1.67049
chr11	79147319	79153211	+	5893	0.614453
chr11	91955724	91960830	+	5107	1.21273
chr11	93970878	93971647	+	770	1.10219
chr11	100997236	101000717	+	3482	1.19073
chr11	105480199	105482074	+	1876	1.46268
chr11	111410558	111413032	+	2475	0.786099
chr11	111782179	111784941	+	2763	2.17641
chr11	115629746	115632363	+	2618	1.91238
chr11	117069591	117071089	+	1499	1.54961
chr11	117481232	117482265	+	1034	-7.98
chr11	117700781	117704767	+	3987	-1.52336
chr11	118476183	118482270	+	6088	1.23674
chr11	118938188	118938805	+	618	-2.31047
chr11	119208364	119213522	+	5159	0.847075
chr11	120649024	120650343	+	1320	-3.10559
chr11	122846856	122853284	+	6429	0.415689
chr11	123008110	123008842	+	733	2.5106
chr11	124586936	124590620	+	3685	1.03102
chr11	124607374	124625060	+	17687	0.867877
chr11	124625594	124633563	+	7970	0.79627
chr11	124707658	124710962	+	3305	0.547665
chr11	124711565	124718007	+	6443	0.917117
chr11	124732557	124740986	+	8430	0.886755
chr11	125032492	125041300	+	8809	0.462722
chr11	125097823	125099674	+	1852	-1.65865
chr11	125226315	125227044	+	730	-3.10838
chr11	128553294	128566182	+	12889	0.462876
chr11	128799400	128800924	+	1525	2.05786
chr11	128804743	128805561	+	819	6.82123
chr11	129240991	129246984	+	5994	0.675105
chr11	130015633	130017092	+	1460	-2.05512
chr11	132550835	132551507	+	673	-7.01547
chr11	133379743	133380940	+	1198	2.22454
chr11	133589480	133590280	+	801	6.77722
chr11	133787625	133789204	+	1580	1.43332
chr11	134599278	134601889	+	2612	-1.62264
chr12	247504	249408	+	1905	2.13178
chr12	249828	250528	+	701	7.51161
chr12	1638167	1641934	+	3768	0.75492
chr12	2520220	2521735	+	1516	-2.92505
chr12	2526307	2527944	+	1638	-2.07803
chr12	3599426	3603426	+	4001	0.675373
chr12	4242755	4245480	+	2726	1.30436
chr12	5017875	5021687	+	3813	0.907813
chr12	5313235	5314177	+	943	-2.73841
chr12	5330655	5332420	+	1766	-1.88352
chr12	5538534	5544286	+	5753	1.01716
chr12	6325139	6325523	+	385	7.03794
chr12	6981373	6983125	+	1753	-0.820826
chr12	7000126	7000752	+	627	-1.06104
chr12	8068027	8069052	+	1026	2.29203
chr12	8792088	8792805	+	718	-7.20561
chr12	9558441	9560091	+	1651	1.40509
chr12	13024649	13025985	+	1337	-2.09358
chr12	13038025	13039175	+	1151	-2.31952
chr12	16757033	16761692	+	4660	1.07019
chr12	28126567	28129653	+	3087	1.33561
chr12	29697076	29697868	+	793	-5.19112
chr12	30756868	30757977	+	1110	2.77471
chr12	31270071	31274673	+	4603	0.918934
chr12	41581391	41584049	+	2659	1.63858
chr12	47224107	47226562	+	2456	1.22883
chr12	48128452	48129351	+	900	2.1181
chr12	48415308	48418250	+	2943	-1.07156
chr12	48499175	48500401	+	1227	-1.08473
chr12	48593569	48594499	+	931	-6.96367
chr12	48743696	48745551	+	1856	-1.14655
chr12	49362752	49369268	+	6517	0.951005
chr12	49370361	49377060	+	6700	1.1251
chr12	49387855	49389758	+	1904	1.20122
chr12	49390203	49394129	+	3927	0.535429
chr12	49481942	49486709	+	4768	1.20629
chr12	49686156	49692128	+	5973	0.928506
chr12	49725478	49742031	+	16554	0.535382
chr12	49930677	49935741	+	5065	1.05918
chr12	49941244	49944318	+	3075	1.58543
chr12	53272613	53273899	+	1287	1.79227
chr12	53489928	53493976	+	4049	0.692291
chr12	53610234	53619735	+	9502	0.389196
chr12	53728296	53730564	+	2269	2.1758
chr12	54139990	54147912	+	7923	0.829772
chr12	54149321	54151786	+	2466	1.70442
chr12	54320644	54326038	+	5395	1.40236
chr12	54327286	54335252	+	7967	0.491853
chr12	54337835	54340203	+	2369	1.28716
chr12	54340301	54435917	+	95617	0.444129
chr12	54483098	54485417	+	2320	1.04291
chr12	54499121	54501917	+	2797	1.33079
chr12	57528547	57530527	+	1981	-0.89531
chr12	57608095	57621553	+	13459	1.13987
chr12	57628277	57638452	+	10176	0.609327
chr12	58002238	58009881	+	7644	0.528072
chr12	58011342	58016444	+	5103	1.18807
chr12	58019927	58023037	+	3111	1.96379
chr12	58023292	58028053	+	4762	1.13313
chr12	58117828	58122736	+	4909	1.06289
chr12	58129054	58134446	+	5393	0.844573
chr12	58145604	58146939	+	1336	-0.822634
chr12	58158073	58161294	+	3222	0.898254
chr12	63543213	63546080	+	2868	1.26381
chr12	66216511	66220549	+	4039	0.779137
chr12	69201607	69203114	+	1508	-0.971842
chr12	76352793	76354320	+	1528	-2.15598
chr12	88691091	88691422	+	332	-7.14537
chr12	93963428	93967886	+	4459	0.56374
chr12	97240904	97241329	+	426	-6.99075
chr12	98779222	98779702	+	481	-7.22185
chr12	101109391	101111757	+	2367	1.44812
chr12	103343798	103346172	+	2375	1.70371
chr12	103346297	103361050	+	14754	0.452579
chr12	104807861	104809083	+	1223	-3.70013
chr12	104900470	104901513	+	1044	-1.70297
chr12	108038913	108040778	+	1866	-1.28751
chr12	108566210	108567693	+	1484	-1.74053
chr12	111374082	111376371	+	2290	-1.30701
chr12	113012632	113013729	+	1098	1.36392
chr12	113678967	113680352	+	1386	-2.10421
chr12	113682801	113684743	+	1943	-1.40844
chr12	113795843	113797237	+	1395	-1.04612
chr12	113899736	113918650	+	18915	-0.26821
chr12	113956735	113958645	+	1911	1.53279
chr12	114428211	114429071	+	861	-2.65848
chr12	115116268	115143040	+	26773	-0.373123
chr12	115171534	115175217	+	3684	0.863975
chr12	120030887	120033990	+	3104	1.6821
chr12	122013965	122017776	+	3812	0.771765
chr12	123752132	123754677	+	2546	1.27272
chr12	124801504	124804041	+	2538	-1.40226
chr12	124886084	124888024	+	1941	-1.59607
chr12	125093528	125094857	+	1330	-1.85768
chr12	125317939	125319219	+	1281	-1.32889
chr12	127210093	127212924	+	2832	1.47543
chr12	130528335	130530527	+	2193	-1.64771
chr12	130537985	130538576	+	592	-3.28596
chr12	130569719	130572441	+	2723	-2.03552
chr12	132231975	132232633	+	659	6.74213
chr12	133146201	133146948	+	748	3.98054
chr13	22242468	22251124	+	8657	0.427627
chr13	23454959	23456947	+	1989	-2.14993
chr13	25319722	25322541	+	2820	1.31991
chr13	25592017	25593448	+	1432	1.34976
chr13	27954019	27956112	+	2094	-2.27108
chr13	30752200	30754368	+	2169	-2.23209
chr13	31019536	31020887	+	1352	-1.42126
chr13	38442921	38444859	+	1939	1.41355
chr13	41634132	41636599	+	2468	-0.897194
chr13	41734019	41734994	+	976	4.12216
chr13	49792043	49796145	+	4103	1.28181
chr13	51417022	51418900	+	1879	1.22246
chr13	53528924	53530796	+	1873	-1.96367
chr13	58203379	58209502	+	6124	0.781102
chr13	61987120	61990107	+	2988	1.27642
chr13	70681246	70682614	+	1369	1.59285
chr13	72437961	72442299	+	4339	0.717851
chr13	76376594	76377764	+	1171	-4.6897
chr13	84452747	84457686	+	4940	1.00789
chr13	96741722	96745033	+	3312	0.918162
chr13	99404178	99405308	+	1131	1.4886
chr13	106800233	106800561	+	329	7.4133
chr13	111007147	111008370	+	1224	2.49269
chr13	111137764	111139727	+	1964	1.13089
chr13	111276809	111277768	+	960	-2.79212
chr13	111289162	111289545	+	384	-7.10738
chr13	112089245	112090463	+	1219	6.46392
chr13	113378867	113381012	+	2146	-1.3815
chr13	113560193	113561243	+	1051	-1.9048
chr13	113644406	113645600	+	1195	-1.89172
chr13	113763542	113765638	+	2097	1.42441
chr13	113791591	113792206	+	616	-7.2676
chr13	114531844	114533906	+	2063	-2.82292
chr13	114562652	114565469	+	2818	-1.17858
chr14	20928892	20930638	+	1747	-1.00592
chr14	21490911	21495597	+	4687	0.691592
chr14	24800519	24805773	+	5255	0.658281
chr14	29441338	29441767	+	430	6.85665
chr14	33400982	33405233	+	4252	0.844153
chr14	33405767	33410628	+	4862	0.68212
chr14	37048432	37055498	+	7067	0.416181
chr14	38668302	38668691	+	390	3.24627
chr14	38676842	38681338	+	4497	1.25848
chr14	38723314	38725913	+	2600	1.9838
chr14	48141913	48145906	+	3994	0.648897
chr14	52181781	52182835	+	1055	-7.05651
chr14	52733922	52736101	+	2180	1.44476
chr14	52780190	52782628	+	2439	0.975672
chr14	54080281	54081292	+	1012	-2.99583
chr14	57270388	57273501	+	3114	-0.770501
chr14	57273525	57285465	+	11941	-0.504962
chr14	59239610	59240465	+	856	-3.74298
chr14	59930164	59932574	+	2411	1.13154
chr14	60714545	60716951	+	2407	-0.753673
chr14	64526931	64528298	+	1368	1.7418
chr14	65420801	65423108	+	2308	-2.25695
chr14	70038018	70041690	+	3673	0.907608
chr14	70345463	70347123	+	1661	1.38776
chr14	71173619	71177164	+	3546	-1.17969
chr14	74237848	74239099	+	1252	-1.10306
chr14	74705453	74711363	+	5911	0.662365
chr14	74723323	74725949	+	2627	1.06217
chr14	75098010	75099272	+	1263	-3.3788
chr14	77434682	77435522	+	841	-1.32886
chr14	85995088	86002022	+	6935	0.478336
chr14	88788175	88793706	+	5532	0.848002
chr14	90979591	90980347	+	757	-1.95575
chr14	92787852	92791181	+	3330	1.21352
chr14	93103521	93103946	+	426	-7.36229
chr14	95082388	95082844	+	457	-6.96267
chr14	95233209	95242614	+	9406	0.360619
chr14	95720445	95722746	+	2302	-2.12043
chr14	96041443	96044117	+	2675	-2.11306
chr14	97498968	97500796	+	1829	1.48156
chr14	99285487	99287782	+	2296	-0.621343
chr14	99711573	99715537	+	3965	-0.676686
chr14	100099820	100100666	+	847	-6.87005
chr14	100631441	100634408	+	2968	1.59362
chr14	101124305	101126593	+	2289	-2.06144
chr14	101143646	101144530	+	885	-2.90829
chr14	101369889	101371983	+	2095	1.69488
chr14	101616299	101617293	+	995	-2.40301
chr14	102024265	102032323	+	8059	0.862169
chr14	102197028	102198325	+	1298	-1.94891
chr14	102246476	102248529	+	2054	0.789381
chr14	105172262	105175296	+	3035	1.1826
chr14	105397311	105402279	+	4969	0.751947
chr14	105791981	105794230	+	2250	-1.55349
chr14	105942863	105949583	+	6721	1.3784
chr15	22547020	22547687	+	668	4.74972
chr15	26106944	26110628	+	3685	1.02992
chr15	27086350	27088395	+	2046	0.995356
chr15	28338232	28344878	+	6647	0.740243
chr15	28351397	28353171	+	1775	1.18096
chr15	28701962	28703041	+	1080	1.74091
chr15	29077185	29077949	+	765	1.42732
chr15	29644584	29645012	+	429	-7.01252
chr15	30483361	30485765	+	2405	1.67919
chr15	30487710	30489166	+	1457	1.2036
chr15	31439740	31441642	+	1903	-1.68528
chr15	31679827	31680209	+	383	-6.92826
chr15	33602550	33604429	+	1880	1.52879
chr15	35046350	35048819	+	2470	1.1304
chr15	35086762	35088432	+	1671	1.59698
chr15	37385546	37404908	+	19363	-0.279861
chr15	38994003	38995210	+	1208	-3.12653
chr15	40628568	40633503	+	4936	1.21689
chr15	40969308	40969771	+	464	6.8703
chr15	41122936	41123710	+	775	-2.34554
chr15	41217150	41224040	+	6891	0.656784
chr15	41522479	41523974	+	1496	-0.729166
chr15	41784778	41789750	+	4973	1.09849
chr15	41791475	41796316	+	4842	1.38743
chr15	41800282	41806348	+	6067	1.28972
chr15	44220093	44223310	+	3218	-1.73033
chr15	45403552	45412550	+	8999	1.93365
chr15	45420328	45423555	+	3228	1.74842
chr15	45425100	45428975	+	3876	1.39404
chr15	59156785	59158795	+	2011	1.29189
chr15	60290492	60299034	+	8543	1.06619
chr15	60329884	60330720	+	837	-1.83458
chr15	60412022	60412817	+	796	-3.06204
chr15	60666770	60667263	+	494	-5.21426
chr15	63630848	63633334	+	2487	-2.0132
chr15	64209565	64211154	+	1590	-2.0122
chr15	65657291	65661692	+	4402	1.07148
chr15	65687876	65690060	+	2185	1.4673
chr15	66494692	66495651	+	960	7.21685
chr15	66856569	66858896	+	2328	2.67761
chr15	67321757	67323654	+	1898	-1.52025
chr15	67331478	67332857	+	1380	-1.31284
chr15	68111225	68123469	+	12245	1.06518
chr15	68123811	68129652	+	5842	0.749751
chr15	68906595	68907677	+	1083	2.5841
chr15	70375673	70376103	+	431	3.4589
chr15	72476216	72477076	+	861	1.54051
chr15	74419318	74430474	+	11157	0.618637
chr15	74620208	74621378	+	1171	-2.88019
chr15	75109639	75109995	+	357	-7.25419
chr15	75112774	75114354	+	1581	-1.51861
chr15	78031189	78034765	+	3577	0.966012
chr15	78697203	78699252	+	2050	1.72697
chr15	79381321	79384610	+	3290	1.12433
chr15	82349629	82351549	+	1921	1.71564
chr15	83314629	83317618	+	2990	0.779785
chr15	83951482	83954734	+	3253	0.771892
chr15	88724813	88726059	+	1247	-3.46626
chr15	89114610	89115170	+	561	-1.66293
chr15	89311958	89313618	+	1661	1.96565
chr15	89345423	89348387	+	2965	0.903501
chr15	89901352	89919400	+	18049	0.394305
chr15	89919690	89925073	+	5384	0.704155
chr15	89939733	89956881	+	17149	0.560504
chr15	90618218	90619527	+	1310	-2.79617
chr15	90638198	90639514	+	1317	-3.05375
chr15	92656387	92657969	+	1583	-2.52039
chr15	92701691	92704423	+	2733	-1.90718
chr15	93374750	93375428	+	679	-1.45886
chr15	93822430	93825479	+	3050	-1.07467
chr15	93904932	93906325	+	1394	-2.26765
chr15	99548601	99549801	+	1201	2.72644
chr15	99676979	99677771	+	793	-2.45434
chr15	100912730	100914676	+	1947	0.954081
chr16	214589	220740	+	6152	1.16912
chr16	225914	228357	+	2444	1.21713
chr16	679523	681758	+	2236	1.33436
chr16	695039	695368	+	330	-6.96814
chr16	1416246	1417921	+	1676	-1.65952
chr16	1966256	1971201	+	4946	0.630162
chr16	2069368	2071168	+	1801	1.20476
chr16	2562392	2564807	+	2416	-0.905301
chr16	2974475	2976095	+	1621	1.38182
chr16	3637219	3638356	+	1138	-2.21023
chr16	5842747	5843814	+	1068	-7.45091
chr16	7277056	7278064	+	1009	2.07327
chr16	10971090	10971708	+	619	6.92263
chr16	11705533	11706891	+	1359	-1.92653
chr16	13111834	13112559	+	726	-7.20452
chr16	20083915	20087163	+	3249	1.85375
chr16	23397618	23398395	+	778	-5.8004
chr16	25961782	25962754	+	973	-1.53524
chr16	29816328	29819990	+	3663	-0.792238
chr16	30020440	30024136	+	3697	0.86984
chr16	31141597	31143150	+	1554	-1.38826
chr16	33571279	33573836	+	2558	1.86429
chr16	49307012	49318615	+	11604	0.788805
chr16	49809535	49810951	+	1417	-1.15378
chr16	50479190	50480565	+	1376	-1.18637
chr16	50492066	50494318	+	2253	-1.46102
chr16	50501607	50504141	+	2535	-1.78124
chr16	50958245	50959360	+	1116	-6.95863
chr16	55356898	55367235	+	10338	0.968162
chr16	56649686	56654660	+	4975	0.795358
chr16	56658237	56661958	+	3722	0.748637
chr16	56664957	56673921	+	8965	0.700778
chr16	56700278	56705265	+	4988	0.916131
chr16	56709550	56711701	+	2152	1.3922
chr16	57652351	57655293	+	2943	-2.16383
chr16	57808477	57810418	+	1942	-1.25326
chr16	65153576	65158436	+	4861	0.991665
chr16	67191525	67205489	+	13965	0.716071
chr16	67559032	67560217	+	1186	-2.75499
chr16	68013914	68014715	+	802	2.56241
chr16	68026957	68027943	+	987	1.84467
chr16	68524570	68525673	+	1104	-2.05743
chr16	71474320	71476927	+	2608	1.29628
chr16	73079147	73102030	+	22884	-0.256854
chr16	74766884	74769197	+	2314	1.79465
chr16	75284027	75288649	+	4623	0.684381
chr16	75569303	75570027	+	725	4.08057
chr16	84008153	84008962	+	810	-3.01275
chr16	84076151	84078381	+	2231	-2.71086
chr16	85159259	85161098	+	1840	1.28044
chr16	85478007	85479444	+	1438	-1.68746
chr16	85481902	85483202	+	1301	-2.8384
chr16	85557977	85558969	+	993	-1.54016
chr16	86598216	86614977	+	16762	0.354536
chr16	86665834	86666184	+	351	6.75413
chr16	88526298	88529769	+	3472	1.23012
chr16	88691158	88692555	+	1398	-1.7682
chr16	89142851	89143790	+	940	6.78347
chr16	89679605	89680486	+	882	-1.87722
chr17	1017849	1018689	+	841	-1.99635
chr17	1130215	1133929	+	3715	0.917341
chr17	1669225	1670406	+	1182	3.71704
chr17	1672747	1674093	+	1347	-1.44651
chr17	4502662	4504490	+	1829	-0.929323
chr17	4543795	4545995	+	2201	0.998431
chr17	4720044	4721118	+	1075	6.81926
chr17	4763176	4763754	+	579	3.56306
chr17	5018691	5019999	+	1309	1.88825
chr17	7239734	7240627	+	894	1.15161
chr17	7754842	7762201	+	7360	0.529026
chr17	7972316	7979730	+	7415	0.740043
chr17	8905233	8909853	+	4621	1.24202
chr17	8923357	8928505	+	5149	0.488654
chr17	11142254	11146655	+	4402	0.861872
chr17	12634171	12634965	+	795	-3.25842
chr17	14198970	14209048	+	10079	0.372164
chr17	17623810	17633175	+	9366	0.585874
chr17	17771443	17772919	+	1477	-1.93745
chr17	17780266	17782039	+	1774	-1.97629
chr17	17817194	17817733	+	540	-3.75152
chr17	20945104	20947434	+	2331	-1.06027
chr17	21274493	21275597	+	1105	2.97743
chr17	21366130	21368416	+	2287	2.08979
chr17	26833898	26835749	+	1852	1.89128
chr17	29421511	29422950	+	1440	0.941582
chr17	32750814	32752496	+	1683	1.57883
chr17	32924348	32927083	+	2736	-1.55207
chr17	33699872	33702577	+	2706	0.944563
chr17	34997288	35000084	+	2797	1.04531
chr17	36732715	36737026	+	4312	0.736587
chr17	36823789	36832034	+	8246	0.435335
chr17	36856928	36864506	+	7579	0.417971
chr17	36871613	36877097	+	5485	0.688855
chr17	37081625	37082234	+	610	2.17162
chr17	37236185	37237355	+	1171	-1.95099
chr17	37734597	37736809	+	2213	0.984326
chr17	37749607	37765150	+	15544	0.482607
chr17	38108300	38110200	+	1901	-0.98672
chr17	38130270	38130908	+	639	6.86818
chr17	38296351	38297154	+	804	-1.18317
chr17	38517280	38518422	+	1143	1.70212
chr17	38636072	38637884	+	1813	-1.42949
chr17	39690947	39692940	+	1994	-1.91406
chr17	39975280	39976252	+	973	1.40271
chr17	40113597	40115252	+	1656	-2.18025
chr17	40839585	40840201	+	617	7.07861
chr17	43036546	43038350	+	1805	1.25399
chr17	43859947	43863190	+	3244	0.813647
chr17	43970864	43975535	+	4672	0.643026
chr17	44894087	44900332	+	6246	0.739914
chr17	45809646	45812578	+	2933	1.22239
chr17	45920099	45921351	+	1253	-1.61814
chr17	46569618	46571556	+	1939	1.10141
chr17	46603032	46609213	+	6182	0.909142
chr17	46618363	46715977	+	97615	0.296722
chr17	46717500	46726693	+	9194	0.821573
chr17	46813390	46821381	+	7992	0.824395
chr17	46821706	46833170	+	11465	0.597211
chr17	47209030	47211000	+	1971	1.34178
chr17	47515325	47518170	+	2846	1.48293
chr17	47984394	47990526	+	6133	1.01348
chr17	48069821	48074875	+	5055	0.631919
chr17	48286674	48288851	+	2178	0.825857
chr17	48635604	48643789	+	8186	0.671945
chr17	48981813	48983551	+	1739	-1.321
chr17	48993948	48996695	+	2748	-1.686
chr17	50234039	50238432	+	4394	1.22212
chr17	56004176	56004992	+	817	-2.05078
chr17	58225976	58229688	+	3713	0.941288
chr17	59472041	59490960	+	18920	0.442726
chr17	59527775	59544072	+	16298	0.609301
chr17	60838740	60840374	+	1635	-1.35996
chr17	62771770	62778747	+	6978	0.464582
chr17	63526760	63529210	+	2451	-1.50789
chr17	63554388	63558496	+	4109	-0.578187
chr17	63625263	63625987	+	725	-3.14953
chr17	65461901	65463004	+	1104	-2.09219
chr17	66191159	66197798	+	6640	0.828062
chr17	69028596	69030037	+	1442	-2.54448
chr17	70115650	70120791	+	5142	1.2403
chr17	71337425	71341159	+	3735	0.724266
chr17	72093230	72094334	+	1105	-7.03667
chr17	72328295	72329533	+	1239	-1.67319
chr17	72331207	72332252	+	1046	-2.12669
chr17	72854607	72858927	+	4321	1.90818
chr17	72918365	72921261	+	2897	0.775932
chr17	73823444	73825281	+	1838	1.93304
chr17	74069663	74074208	+	4546	0.860134
chr17	75367979	75372472	+	4494	-0.556901
chr17	75759772	75761081	+	1310	7.04761
chr17	75822913	75824172	+	1260	5.06971
chr17	76262873	76266990	+	4118	0.915588
chr17	76347456	76350832	+	3377	0.7893
chr17	78447425	78453504	+	6080	1.19685
chr17	78703564	78704230	+	667	6.96354
chr17	79068342	79069101	+	760	-2.31529
chr17	79224280	79226199	+	1920	-1.91388
chr17	80398625	80400468	+	1844	0.808875
chr17	80605202	80607272	+	2071	-0.993208
chr18	5195318	5197728	+	2411	0.98671
chr18	5960880	5962066	+	1187	-2.4788
chr18	8622179	8623407	+	1229	-2.01641
chr18	9102121	9103191	+	1071	-1.51038
chr18	9135889	9137653	+	1765	-1.48007
chr18	10405756	10407142	+	1387	-4.28608
chr18	11821389	11822290	+	902	3.22728
chr18	12037648	12039346	+	1699	1.39526
chr18	12911018	12912795	+	1778	1.57202
chr18	13135902	13138024	+	2123	1.53644
chr18	14746965	14748850	+	1886	1.71701
chr18	14998431	15000349	+	1919	1.58867
chr18	20776120	20776949	+	830	-1.79438
chr18	21268701	21270840	+	2140	0.932997
chr18	21336331	21337619	+	1289	1.9652
chr18	25755126	25758706	+	3581	0.784786
chr18	30348308	30352981	+	4674	0.790702
chr18	34901278	34902096	+	819	2.51872
chr18	35003155	35004507	+	1353	-7.34203
chr18	43732313	43733607	+	1295	1.39752
chr18	43921972	43925250	+	3279	-1.07333
chr18	44772248	44782089	+	9842	0.652264
chr18	44785403	44791614	+	6212	1.03561
chr18	44935804	44936229	+	426	6.94539
chr18	46415613	46416963	+	1351	2.27208
chr18	46465290	46466523	+	1234	1.23411
chr18	47436438	47437663	+	1226	-7.56194
chr18	49866130	49869137	+	3008	2.147
chr18	52273578	52275145	+	1568	-2.52976
chr18	56798932	56799557	+	626	-6.92381
chr18	56885359	56889533	+	4175	1.58449
chr18	56930332	56937153	+	6822	0.612924
chr18	56937363	56944048	+	6686	0.676745
chr18	59000278	59002131	+	1854	1.53188
chr18	59303122	59304047	+	926	-2.93729
chr18	60262801	60265348	+	2548	1.42884
chr18	67067445	67070686	+	3242	1.06861
chr18	70533740	70538275	+	4536	0.902025
chr18	72123135	72125919	+	2785	0.9934
chr18	74960972	74964336	+	3365	0.839088
chr18	77153147	77161944	+	8798	0.542835
chr18	77547816	77549659	+	1844	1.40011
chr19	427117	428420	+	1304	1.51055
chr19	493329	499911	+	6583	1.14047
chr19	509035	512057	+	3023	-1.20881
chr19	908612	909629	+	1018	-1.88502
chr19	932305	935615	+	3311	-1.10023
chr19	1247455	1254264	+	6810	-0.587061
chr19	1264486	1268067	+	3582	-0.616801
chr19	1331171	1332206	+	1036	2.24703
chr19	1414856	1415756	+	901	-1.52484
chr19	1668321	1675055	+	6735	0.894014
chr19	1744044	1768729	+	24686	0.701272
chr19	1774658	1778236	+	3579	1.14911
chr19	2060537	2063047	+	2511	-0.789169
chr19	2332617	2333737	+	1121	-2.23258
chr19	2487858	2489969	+	2112	1.20642
chr19	2540244	2541590	+	1347	1.02841
chr19	2982097	2984831	+	2735	-0.6438
chr19	3041274	3042661	+	1388	1.36605
chr19	3115520	3116951	+	1432	2.06185
chr19	3284429	3286200	+	1772	-1.09512
chr19	3357550	3362994	+	5445	0.826516
chr19	3363281	3374068	+	10788	0.661475
chr19	3462684	3466029	+	3346	1.60804
chr19	4033734	4035271	+	1538	2.5681
chr19	4076675	4078885	+	2211	1.9806
chr19	4574707	4576596	+	1890	0.88762
chr19	4596021	4599381	+	3361	0.873826
chr19	4830693	4832235	+	1543	2.19528
chr19	5539270	5540101	+	832	2.09517
chr19	5962268	5962785	+	518	-7.35598
chr19	6801299	6802257	+	959	2.04979
chr19	7109446	7110294	+	849	6.73039
chr19	8430601	8432732	+	2132	1.08978
chr19	10330157	10330840	+	684	1.97515
chr19	10627716	10630602	+	2887	1.07367
chr19	11516786	11517511	+	726	1.89107
chr19	11648706	11652116	+	3411	1.25035
chr19	13104581	13108871	+	4291	0.855867
chr19	13264969	13267349	+	2381	-0.790384
chr19	13720452	13721463	+	1012	-1.54034
chr19	14376000	14377379	+	1380	1.39992
chr19	14474020	14475457	+	1438	1.20743
chr19	14582842	14584453	+	1612	1.17245
chr19	15313038	15313692	+	655	6.83404
chr19	15661293	15662703	+	1411	4.80603
chr19	17291712	17292578	+	867	-1.92747
chr19	18484652	18485958	+	1307	-0.93045
chr19	18714149	18725571	+	11423	0.927517
chr19	19270882	19272123	+	1242	1.59541
chr19	19282498	19283671	+	1174	1.10803
chr19	28971591	28973907	+	2317	-2.90484
chr19	30015031	30022328	+	7298	0.665665
chr19	31036356	31037568	+	1213	-3.65261
chr19	33716210	33718577	+	2368	1.10762
chr19	35394785	35397732	+	2948	1.91152
chr19	35738426	35741017	+	2592	-0.824944
chr19	36003869	36005700	+	1832	1.16717
chr19	36296608	36297116	+	509	-6.95024
chr19	36399663	36401182	+	1520	2.81104
chr19	38553576	38555025	+	1450	-2.06637
chr19	39129908	39130647	+	740	7.04763
chr19	39574515	39576191	+	1677	1.66907
chr19	39737583	39740074	+	2492	1.36133
chr19	39754610	39756735	+	2126	1.1571
chr19	39818083	39818979	+	897	7.21775
chr19	40853943	40854881	+	939	-1.71052
chr19	41102100	41108782	+	6683	0.607498
chr19	41594490	41596830	+	2341	1.43777
chr19	42415420	42421200	+	5781	1.71492
chr19	42424753	42428510	+	3758	1.90746
chr19	42429575	42439636	+	10062	0.97571
chr19	42441924	42445643	+	3720	0.919832
chr19	42497058	42499126	+	2069	1.01555
chr19	42593553	42594314	+	762	4.78238
chr19	42678171	42682164	+	3994	0.846514
chr19	42905283	42907686	+	2404	1.46968
chr19	45279078	45280388	+	1311	2.10521
chr19	45718268	45719839	+	1572	1.17997
chr19	45720055	45722332	+	2278	1.51224
chr19	45737074	45739518	+	2445	1.48446
chr19	45824541	45828056	+	3516	1.10799
chr19	45898177	45900533	+	2357	0.775451
chr19	45926363	45927825	+	1463	-1.08589
chr19	46876077	46877648	+	1572	-1.28497
chr19	46990626	46994350	+	3725	1.24047
chr19	47150971	47153704	+	2734	1.25944
chr19	47225469	47226105	+	637	7.0179
chr19	47531090	47532015	+	926	2.64324
chr19	47759262	47761235	+	1974	-0.817191
chr19	47919348	47925889	+	6542	1.10176
chr19	47926233	47928569	+	2337	1.38251
chr19	48305295	48306808	+	1514	1.77841
chr19	48792493	48795409	+	2917	1.35858
chr19	48802030	48802535	+	506	6.93607
chr19	49047921	49049279	+	1359	1.65673
chr19	49071429	49072300	+	872	2.14776
chr19	49219823	49220406	+	584	1.84357
chr19	49255735	49257815	+	2081	-0.864723
chr19	49566608	49569751	+	3144	0.814504
chr19	49628037	49629129	+	1093	2.42678
chr19	49705010	49705495	+	486	-7.30971
chr19	50124435	50124821	+	387	-7.09731
chr19	50665833	50666823	+	991	1.48079
chr19	50737256	50738112	+	857	-1.89745
chr19	50991671	50995162	+	3492	1.30131
chr19	51066179	51074071	+	7893	0.657625
chr19	51169112	51172751	+	3640	1.33345
chr19	51195932	51200745	+	4814	0.825365
chr19	51346972	51348257	+	1286	-1.36135
chr19	51361132	51362892	+	1761	-0.928092
chr19	51567921	51569813	+	1893	0.916474
chr19	54756906	54759486	+	2581	1.79262
chr19	54982079	54985480	+	3402	1.28016
chr19	55586744	55588104	+	1361	1.22179
chr19	55720950	55721455	+	506	6.8567
chr19	55883646	55891384	+	7739	0.874439
chr19	55992454	55994548	+	2095	1.16602
chr19	56006986	56008540	+	1555	-2.28811
chr19	56047156	56050125	+	2970	0.98621
chr19	57262108	57263141	+	1034	-2.31174
chr2	467063	469882	+	2820	1.14896
chr2	1574959	1575446	+	488	-7.00428
chr2	1660200	1662692	+	2493	-2.28813
chr2	1711606	1712516	+	911	-1.87419
chr2	3652602	3653733	+	1132	-1.86777
chr2	8333401	8334397	+	997	-2.38072
chr2	8712847	8715312	+	2466	-1.16963
chr2	10197279	10199360	+	2082	-1.1166
chr2	10365091	10367055	+	1965	-2.34881
chr2	10465528	10467168	+	1641	-2.04338
chr2	10617208	10618549	+	1342	-2.80003
chr2	11816183	11818281	+	2099	-1.50585
chr2	14772170	14776056	+	3887	1.08876
chr2	15965967	15966875	+	909	-3.30759
chr2	19549373	19563962	+	14590	0.695209
chr2	20279422	20281461	+	2040	-1.82223
chr2	20549828	20552104	+	2277	-0.738894
chr2	20646004	20648723	+	2720	0.934111
chr2	20863054	20872867	+	9814	0.836314
chr2	25352733	25353354	+	622	6.9957
chr2	25461530	25462302	+	773	-7.07791
chr2	25481604	25483301	+	1698	1.21816
chr2	27069279	27073375	+	4097	0.595341
chr2	31805215	31806911	+	1697	1.31055
chr2	40677285	40680898	+	3614	1.27351
chr2	42256874	42258163	+	1290	1.83404
chr2	43444511	43447514	+	3004	-0.625063
chr2	45175375	45183869	+	8495	0.384934
chr2	46523009	46527684	+	4676	0.798691
chr2	48165545	48166001	+	457	6.7646
chr2	53580482	53581099	+	618	-7.02009
chr2	58473106	58474091	+	986	-7.06792
chr2	62531692	62533130	+	1439	-2.65683
chr2	64630460	64632167	+	1708	1.82324
chr2	65214994	65218160	+	3167	1.03398
chr2	66658697	66664078	+	5382	-0.512008
chr2	68545136	68547702	+	2567	1.43397
chr2	68631924	68633278	+	1355	2.8954
chr2	71149271	71150417	+	1147	-1.90183
chr2	71162127	71167859	+	5733	-0.672631
chr2	71168094	71172194	+	4101	-0.945485
chr2	71682262	71684182	+	1921	1.40099
chr2	72368562	72377889	+	9328	0.500791
chr2	73308047	73308931	+	885	2.04211
chr2	74724701	74732100	+	7400	0.998433
chr2	75835474	75836527	+	1054	-1.64633
chr2	80528148	80533262	+	5115	0.565997
chr2	85985007	85986284	+	1278	-3.53742
chr2	87014864	87019046	+	4183	1.19692
chr2	91776109	91778984	+	2876	0.952691
chr2	95820671	95822231	+	1561	-6.98857
chr2	96986683	96988230	+	1548	1.09923
chr2	97571790	97573997	+	2208	-0.98052
chr2	98279850	98281065	+	1216	-1.21328
chr2	99552084	99553916	+	1833	0.822468
chr2	100042313	100042769	+	457	-6.96669
chr2	102866246	102868367	+	2122	1.30664
chr2	105374362	105375262	+	901	-1.32515
chr2	105759865	105761062	+	1198	1.3588
chr2	107124813	107126263	+	1451	-2.03859
chr2	111538803	111539200	+	398	-7.10931
chr2	112462372	112464653	+	2282	-1.25141
chr2	112894197	112899520	+	5324	1.15192
chr2	114032600	114037810	+	5211	0.849803
chr2	114298573	114300506	+	1934	0.924541
chr2	119589156	119597256	+	8101	0.529935
chr2	119597328	119617749	+	20422	0.226522
chr2	119912952	119917277	+	4326	0.527105
chr2	119976051	119977343	+	1293	-2.13925
chr2	121100727	121105505	+	4779	0.785675
chr2	121222726	121224391	+	1666	-0.820657
chr2	122755593	122756951	+	1359	-7.24605
chr2	127457296	127457918	+	623	-3.31263
chr2	127642057	127644740	+	2684	1.43887
chr2	127699600	127701066	+	1467	-2.19152
chr2	127922589	127924695	+	2107	-1.70408
chr2	129119087	129121512	+	2426	1.66773
chr2	129247965	129252202	+	4238	1.54781
chr2	133425865	133429477	+	3613	1.07455
chr2	135474018	135477627	+	3610	0.932164
chr2	139536409	139539751	+	3343	0.868295
chr2	144694014	144695601	+	1588	0.960163
chr2	152119136	152119532	+	397	2.35934
chr2	152953868	152956541	+	2674	0.937027
chr2	155553765	155556348	+	2584	1.60019
chr2	168700765	168702037	+	1273	-1.58493
chr2	170217475	170221588	+	4114	0.640054
chr2	171536090	171537147	+	1058	-4.61799
chr2	171669670	171682303	+	12634	1.06978
chr2	172969202	172975698	+	6497	0.574019
chr2	175189735	175202925	+	13191	-0.39072
chr2	176961252	176983361	+	22110	0.354669
chr2	176984673	176990930	+	6258	0.922702
chr2	177002641	177006372	+	3732	0.872269
chr2	177010872	177018766	+	7895	1.2164
chr2	177019882	177030910	+	11029	0.763584
chr2	177034872	177044280	+	9409	0.527919
chr2	177050631	177056223	+	5593	0.515794
chr2	182321257	182323221	+	1965	1.73617
chr2	182542302	182550598	+	8297	0.628801
chr2	184269170	184269887	+	718	6.85852
chr2	191878587	191879437	+	851	-1.07642
chr2	191884890	191886531	+	1642	-0.970327
chr2	193057822	193061271	+	3450	0.8817
chr2	198028300	198029566	+	1267	1.80008
chr2	202836734	202838372	+	1639	0.831292
chr2	202859733	202861908	+	2176	0.985637
chr2	205069847	205071126	+	1280	-1.5198
chr2	206944566	206945139	+	574	-7.07628
chr2	210073438	210074990	+	1553	2.60626
chr2	211045616	211046862	+	1247	2.12022
chr2	217630270	217631253	+	984	-1.13566
chr2	217849915	217851014	+	1100	-2.08505
chr2	218873788	218877689	+	3902	1.22453
chr2	219717397	219727245	+	9849	1.07353
chr2	219734308	219740410	+	6103	1.19286
chr2	219755748	219764404	+	8657	0.785881
chr2	219823356	219826923	+	3568	0.543129
chr2	219844157	219862848	+	18692	0.574547
chr2	219921343	219926500	+	5158	0.985649
chr2	220222426	220224147	+	1722	1.04373
chr2	220370534	220376958	+	6425	1.28066
chr2	223287767	223291156	+	3390	0.969391
chr2	225904311	225908445	+	4135	2.0638
chr2	228735618	228736658	+	1041	3.07357
chr2	229044673	229046985	+	2313	1.59559
chr2	232054363	232055921	+	1559	1.60122
chr2	232347115	232349048	+	1934	1.64
chr2	233386285	233389794	+	3510	0.752848
chr2	236292766	236293774	+	1009	2.91132
chr2	236922055	236924358	+	2304	-1.63528
chr2	237066609	237080869	+	14261	0.493292
chr2	238632212	238632728	+	517	-2.26527
chr2	238706951	238708326	+	1376	2.84631
chr2	238864261	238865416	+	1156	1.80582
chr2	239071066	239073258	+	2193	1.59565
chr2	239694885	239696440	+	1556	7.021
chr2	239771758	239773634	+	1877	-1.75
chr2	240522387	240524935	+	2549	-1.42743
chr2	241034493	241035848	+	1356	1.76235
chr2	241458292	241460958	+	2667	1.60995
chr2	241863844	241865037	+	1194	4.62134
chr2	241901112	241903203	+	2092	-1.54183
chr2	241973366	241976702	+	3337	1.26132
chr2	242988664	242990058	+	1395	1.88623
chr20	360380	363101	+	2722	-0.813373
chr20	642019	647344	+	5326	1.05936
chr20	1407639	1409120	+	1482	-1.82598
chr20	2669954	2677989	+	8036	0.624666
chr20	2740102	2741825	+	1724	-1.13271
chr20	2784905	2787414	+	2510	1.79341
chr20	2800628	2803171	+	2544	1.17128
chr20	2852331	2854918	+	2588	0.805878
chr20	3051844	3053796	+	1953	1.06108
chr20	3061862	3064921	+	3060	1.25148
chr20	3086456	3088009	+	1554	-2.20681
chr20	3651222	3654500	+	3279	1.02298
chr20	3660402	3663549	+	3148	1.5186
chr20	3730027	3733642	+	3616	0.81443
chr20	9486363	9490547	+	4185	1.03274
chr20	17549583	17551722	+	2140	-0.687794
chr20	21678666	21691874	+	13209	0.397374
chr20	22555076	22568637	+	13562	0.338881
chr20	22643559	22645273	+	1715	-1.49702
chr20	23850857	23851480	+	624	-3.45057
chr20	24997876	24998752	+	877	-1.4819
chr20	25057276	25059001	+	1726	1.51607
chr20	25061549	25066221	+	4673	1.17026
chr20	30160165	30161628	+	1464	-1.35397
chr20	30281693	30282724	+	1032	-1.42391
chr20	30295424	30297647	+	2224	-1.10703
chr20	30777489	30779610	+	2122	1.38161
chr20	32297448	32299266	+	1819	1.77441
chr20	32450329	32451342	+	1014	1.79163
chr20	33570054	33575630	+	5577	-0.651236
chr20	34980223	34982662	+	2440	-2.83116
chr20	35093563	35094389	+	827	-3.01208
chr20	37267170	37268214	+	1045	-6.27041
chr20	37350869	37360700	+	9832	0.593647
chr20	39310121	39314505	+	4385	0.764782
chr20	39314739	39322639	+	7901	0.454816
chr20	41816467	41821328	+	4862	0.621316
chr20	42815061	42816941	+	1881	1.61215
chr20	43969044	43972570	+	3527	-0.889338
chr20	44561975	44564133	+	2159	-0.904307
chr20	44935392	44938538	+	3147	0.965193
chr20	47113976	47115137	+	1162	-2.28397
chr20	47298477	47300068	+	1592	-1.45677
chr20	47470014	47470770	+	757	-2.94679
chr20	48655070	48656075	+	1006	-1.4414
chr20	48758991	48760256	+	1266	-1.42856
chr20	48782033	48783051	+	1019	-1.39006
chr20	49545890	49548964	+	3075	-0.745082
chr20	50021092	50022153	+	1062	-3.1988
chr20	54578363	54581069	+	2707	2.24585
chr20	55264175	55266580	+	2406	-1.68851
chr20	55578034	55579054	+	1021	-2.03167
chr20	55607799	55609028	+	1230	-2.6706
chr20	55786514	55788362	+	1849	-2.3087
chr20	55867317	55868664	+	1348	-2.71421
chr20	55901662	55902294	+	633	-3.20447
chr20	55963941	55968467	+	4527	-0.539859
chr20	55970641	55971544	+	904	-2.02813
chr20	56028927	56030541	+	1615	-2.86032
chr20	57087665	57091510	+	3846	0.807951
chr20	57463274	57467886	+	4613	-0.563605
chr20	58043768	58045327	+	1560	1.34958
chr20	58507525	58509646	+	2122	1.03547
chr20	60696179	60699075	+	2897	-1.16285
chr20	60999239	61003017	+	3779	-1.06865
chr20	61393043	61393743	+	701	6.95235
chr20	61603669	61606741	+	3073	0.869502
chr20	61730717	61731247	+	531	6.85891
chr20	61731330	61736876	+	5547	1.09256
chr20	61852451	61856728	+	4278	-1.05597
chr20	62033683	62036298	+	2616	-1.84746
chr20	62177720	62179315	+	1596	1.48813
chr20	62484478	62487792	+	3315	1.36079
chr21	19272092	19274962	+	2871	-1.11495
chr21	26890703	26891891	+	1189	2.85667
chr21	28337464	28341271	+	3808	0.831491
chr21	33975334	33978326	+	2993	-1.24605
chr21	34391039	34404412	+	13374	0.331507
chr21	38063422	38083490	+	20069	0.222078
chr21	39448286	39449064	+	779	-7.5011
chr21	42848983	42850824	+	1842	-0.783564
chr21	43735298	43736030	+	733	-2.78973
chr21	43736746	43738800	+	2055	-1.5249
chr21	44709083	44711015	+	1933	-3.11526
chr21	44731139	44731787	+	649	-2.75917
chr21	45122933	45123641	+	709	7.18522
chr21	45758082	45759694	+	1613	-1.15822
chr21	45769367	45771352	+	1986	1.65522
chr22	17516847	17519006	+	2160	2.41143
chr22	17712393	17714244	+	1852	-1.70073
chr22	19134834	19139275	+	4442	1.31382
chr22	19742384	19752168	+	9785	0.663716
chr22	19949300	19953146	+	3847	-0.896627
chr22	22093189	22094612	+	1424	2.05824
chr22	22274302	22276552	+	2251	-1.00138
chr22	23579131	23580172	+	1042	-2.31553
chr22	23742934	23745521	+	2588	-1.23151
chr22	24188573	24192680	+	4108	-0.77538
chr22	25364018	25364592	+	575	3.4962
chr22	26564118	26567329	+	3212	1.03245
chr22	27043143	27044894	+	1752	-0.727835
chr22	27598282	27599619	+	1338	1.91787
chr22	28191810	28201336	+	9527	0.319336
chr22	29399762	29401931	+	2170	-1.28546
chr22	30096357	30101290	+	4934	-0.777337
chr22	30475511	30477241	+	1731	1.34687
chr22	30653167	30654401	+	1235	1.66152
chr22	31002174	31004309	+	2136	-0.9585
chr22	36766523	36766944	+	422	6.96313
chr22	36831214	36832515	+	1302	-1.66761
chr22	36924834	36925982	+	1149	-1.06086
chr22	37720031	37721967	+	1937	0.988544
chr22	37777222	37777980	+	759	-6.90748
chr22	38028083	38031250	+	3168	1.40014
chr22	38476551	38478863	+	2313	1.51111
chr22	38484333	38486297	+	1965	1.25724
chr22	38492558	38494612	+	2055	1.18622
chr22	39565801	39568804	+	3004	1.30484
chr22	39568925	39573392	+	4468	1.25731
chr22	39629841	39632213	+	2373	1.7564
chr22	39687922	39689213	+	1292	-1.25467
chr22	41633420	41634748	+	1329	1.40741
chr22	42305011	42308358	+	3348	0.901108
chr22	42308639	42312615	+	3977	1.00783
chr22	42321234	42323493	+	2260	0.967588
chr22	42857171	42858165	+	995	-2.36057
chr22	43581311	43584140	+	2830	-0.973113
chr22	44657897	44660002	+	2106	-1.92047
chr22	45020930	45024361	+	3432	-1.18832
chr22	45191153	45192871	+	1719	1.86647
chr22	45679896	45681866	+	1971	1.37293
chr22	46364438	46369858	+	5421	1.05379
chr22	46370063	46375525	+	5463	0.715185
chr22	47022789	47024271	+	1483	-1.12949
chr22	49191621	49193136	+	1516	-1.1707
chr22	49457367	49460094	+	2728	-1.68982
chr22	49547079	49549297	+	2219	-1.35513
chr22	49843609	49845722	+	2114	-1.78434
chr22	50240691	50248490	+	7800	0.584768
chr22	50944383	50945502	+	1120	-1.69843
chr22	50945677	50947015	+	1339	-1.00107
chr3	6901341	6905456	+	4116	1.47027
chr3	9745353	9747820	+	2468	1.18397
chr3	9987532	9989719	+	2188	1.26514
chr3	11634650	11635843	+	1194	-6.34721
chr3	13387023	13391535	+	4513	-1.53854
chr3	13606215	13607122	+	908	-2.34109
chr3	14504044	14506237	+	2194	-1.53551
chr3	14988576	14990498	+	1923	-1.16823
chr3	22413220	22414734	+	1515	1.71583
chr3	26663123	26667507	+	4385	1.34817
chr3	27753251	27758229	+	4979	0.682293
chr3	38698907	38701267	+	2361	3.84998
chr3	45532860	45533472	+	613	6.74597
chr3	50161007	50165385	+	4379	1.04859
chr3	50174959	50177918	+	2960	1.25136
chr3	50825939	50826406	+	468	7.04029
chr3	52443548	52445383	+	1836	-0.966331
chr3	55514666	55524545	+	9880	0.576204
chr3	55865630	55866341	+	712	2.80557
chr3	61673919	61674850	+	932	-1.93589
chr3	64670173	64675062	+	4890	0.629971
chr3	75667035	75670313	+	3279	1.10176
chr3	75716354	75717980	+	1627	0.953292
chr3	87841691	87843049	+	1359	1.20135
chr3	96531583	96534793	+	3211	1.43526
chr3	99917378	99917956	+	579	7.24349
chr3	108203812	108204425	+	614	-2.01327
chr3	113251082	113252683	+	1602	1.17851
chr3	121902205	121903947	+	1743	1.25451
chr3	122862098	122864070	+	1973	-2.74074
chr3	123355042	123356831	+	1790	-1.29707
chr3	123750934	123754026	+	3093	0.706217
chr3	126875683	126880120	+	4438	-1.40034
chr3	127173916	127177004	+	3089	1.04675
chr3	127450185	127451728	+	1544	-2.36149
chr3	128150223	128154689	+	4467	-0.854457
chr3	128719314	128723281	+	3968	0.766303
chr3	132440214	132441991	+	1778	-1.25265
chr3	134513754	134518402	+	4649	0.877088
chr3	137477893	137491959	+	14067	0.27436
chr3	138152294	138154878	+	2585	0.703215
chr3	138654503	138660714	+	6212	0.722646
chr3	138661102	138666983	+	5882	0.434291
chr3	138667289	138670798	+	3510	0.799047
chr3	155811777	155812737	+	961	-2.92685
chr3	161089076	161091031	+	1956	1.14495
chr3	170136191	170138190	+	2000	1.10855
chr3	170302350	170304304	+	1955	1.25691
chr3	172164997	172168506	+	3510	2.35181
chr3	181473801	181475292	+	1492	-1.85304
chr3	183993185	183994869	+	1685	2.09468
chr3	184318470	184324176	+	5707	0.9555
chr3	185362847	185365327	+	2481	-1.2829
chr3	186077751	186080809	+	3059	1.0852
chr3	186992293	186993935	+	1643	1.24743
chr3	193814038	193814766	+	729	-7.05191
chr3	193851401	193853274	+	1874	-0.758717
chr3	194233250	194234541	+	1292	-2.91994
chr3	194492980	194494370	+	1391	6.7574
chr3	195886524	195887480	+	957	-2.71886
chr3	196244164	196245655	+	1492	-3.2503
chr3	196259987	196260806	+	820	-2.15668
chr3	196693363	196697806	+	4444	0.733816
chr4	106571	108518	+	1948	1.97102
chr4	568207	574050	+	5844	0.648089
chr4	786848	790126	+	3279	0.950637
chr4	1395808	1402555	+	6748	1.69795
chr4	3497327	3497802	+	476	6.90307
chr4	3661867	3663239	+	1373	-2.87064
chr4	3836030	3839606	+	3577	-3.20169
chr4	4227471	4230450	+	2980	1.20873
chr4	4317518	4318177	+	660	-4.36552
chr4	5052151	5055064	+	2914	1.06207
chr4	6246882	6248001	+	1120	2.08336
chr4	7008799	7009655	+	857	6.17374
chr4	7443948	7444726	+	779	-1.75372
chr4	7540947	7542909	+	1963	-2.1097
chr4	8855226	8882273	+	27048	0.62228
chr4	8889338	8900327	+	10990	0.537865
chr4	11668409	11669436	+	1028	-6.9941
chr4	13523595	13528004	+	4410	1.29263
chr4	13528165	13547201	+	19037	0.494687
chr4	13666057	13666825	+	769	3.8475
chr4	17782287	17783995	+	1709	1.23694
chr4	18692834	18694158	+	1325	-1.9728
chr4	20252748	20257625	+	4878	1.04936
chr4	24800949	24803208	+	2260	1.29824
chr4	37244809	37247533	+	2725	1.00272
chr4	41878693	41885320	+	6628	0.516211
chr4	48484086	48487324	+	3239	1.22498
chr4	48491530	48494119	+	2590	1.06276
chr4	48987674	48988767	+	1094	2.25823
chr4	54457325	54459922	+	2598	-1.38942
chr4	56411818	56413764	+	1947	-0.903102
chr4	57520715	57523621	+	2907	0.842144
chr4	62065223	62069306	+	4084	0.767755
chr4	66533300	66536900	+	3601	0.815385
chr4	75229929	75232061	+	2133	1.17429
chr4	76626188	76626940	+	753	6.76791
chr4	77561394	77563232	+	1839	-4.63139
chr4	79290783	79291804	+	1022	-7.69885
chr4	80773432	80773798	+	367	-7.15048
chr4	81103703	81108658	+	4956	0.742136
chr4	81108806	81112341	+	3536	0.901983
chr4	81127246	81130119	+	2874	1.49362
chr4	81183833	81190754	+	6922	1.15209
chr4	81608774	81609688	+	915	2.61348
chr4	81950807	81953642	+	2836	1.00423
chr4	83293730	83295911	+	2182	-0.719935
chr4	83933356	83934481	+	1126	-0.952123
chr4	95068771	95069821	+	1051	1.58827
chr4	96467799	96471291	+	3493	1.05287
chr4	104640090	104641843	+	1754	1.79354
chr4	107955240	107959233	+	3994	1.77887
chr4	109038131	109039176	+	1046	-2.55738
chr4	111557320	111563409	+	6090	-0.429386
chr4	114567014	114568071	+	1058	-2.74085
chr4	122685072	122687669	+	2598	1.01948
chr4	138453057	138454002	+	946	-1.80887
chr4	143766345	143768568	+	2224	1.70353
chr4	144620286	144622537	+	2252	2.05128
chr4	147553643	147556539	+	2897	1.7786
chr4	147557834	147562462	+	4629	0.519271
chr4	154708886	154714660	+	5775	0.810061
chr4	155057540	155059740	+	2201	-2.12694
chr4	159492453	159494024	+	1572	-3.37578
chr4	164264068	164266241	+	2174	0.964925
chr4	166793175	166796686	+	3512	0.729606
chr4	174004833	174006367	+	1535	3.26468
chr4	174420658	174434000	+	13343	0.488173
chr4	175749882	175750904	+	1023	-2.03883
chr4	176922261	176923834	+	1574	1.09568
chr4	184643698	184644871	+	1174	-1.23729
chr4	184826229	184829157	+	2929	0.813008
chr4	185934427	185943200	+	8774	0.753903
chr4	186346809	186347610	+	802	-1.45596
chr4	190935774	190942926	+	7153	0.591479
chr4	190943827	190945198	+	1372	1.14063
chr5	300678	303343	+	2666	-1.24858
chr5	1097605	1099049	+	1445	1.75028
chr5	1118330	1120209	+	1880	-1.75978
chr5	1130159	1132080	+	1922	-1.69528
chr5	1603756	1605800	+	2045	-1.71518
chr5	1724072	1727303	+	3232	1.40033
chr5	1873160	1888605	+	15446	0.432706
chr5	2737095	2742142	+	5048	1.02683
chr5	5671939	5672508	+	570	-7.51579
chr5	6302164	6302865	+	702	-5.60591
chr5	12532503	12532945	+	443	-6.89447
chr5	31701351	31702385	+	1035	-7.04229
chr5	32708812	32715166	+	6355	0.93023
chr5	37834277	37841461	+	7185	0.817928
chr5	38255945	38259891	+	3947	0.91067
chr5	38396765	38397397	+	633	-6.97747
chr5	40679020	40682501	+	3482	0.913388
chr5	44387397	44390252	+	2856	0.988329
chr5	50677072	50681160	+	4089	-0.694622
chr5	52742516	52742786	+	271	3.85715
chr5	52777386	52779507	+	2122	1.62585
chr5	54385137	54385487	+	351	-6.90093
chr5	54515536	54531239	+	15704	0.483368
chr5	59217662	59218939	+	1278	2.91063
chr5	63254636	63258585	+	3950	1.07972
chr5	72675417	72678911	+	3495	1.14774
chr5	72737459	72748823	+	11365	-0.364619
chr5	73313039	73314072	+	1034	-7.04296
chr5	75377285	75381451	+	4167	1.24233
chr5	87954972	87957795	+	2824	-0.875786
chr5	90675790	90677056	+	1267	-1.10243
chr5	95769696	95770724	+	1029	-1.95591
chr5	107004463	107009642	+	5180	0.620713
chr5	107143907	107145791	+	1885	-1.95281
chr5	110405438	110407290	+	1853	1.96497
chr5	112628486	112631185	+	2700	1.91939
chr5	115910244	115910957	+	714	-1.03173
chr5	118787723	118788830	+	1108	-1.57012
chr5	122432927	122437333	+	4407	0.938315
chr5	126053959	126054529	+	571	7.28289
chr5	131991090	131993174	+	2085	1.47633
chr5	134360771	134378039	+	17269	0.417013
chr5	134385558	134387798	+	2241	1.52893
chr5	134407086	134409253	+	2168	-1.26735
chr5	134868725	134875867	+	7143	0.534464
chr5	135394072	135394447	+	376	-7.05818
chr5	139076194	139078741	+	2548	0.59919
chr5	139421266	139423685	+	2420	0.845044
chr5	140165751	140166620	+	870	6.68847
chr5	141080792	141083793	+	3002	1.34435
chr5	141132086	141133800	+	1715	2.43614
chr5	141232810	141233928	+	1119	2.31096
chr5	141260628	141263425	+	2798	1.04363
chr5	141614680	141616439	+	1760	0.999863
chr5	145469513	145470099	+	587	-7.14657
chr5	145716145	145726919	+	10775	0.548333
chr5	149545743	149547955	+	2213	-0.993285
chr5	149564394	149566882	+	2489	-1.84387
chr5	150466482	150467092	+	611	6.88849
chr5	150662452	150663051	+	600	-7.12603
chr5	152869346	152872046	+	2701	1.70264
chr5	155106558	155110275	+	3718	1.14909
chr5	157077937	157079653	+	1717	1.096
chr5	159614765	159615987	+	1223	1.28928
chr5	161274273	161276261	+	1989	2.54176
chr5	162757375	162758527	+	1153	6.983
chr5	167955451	167957838	+	2388	1.40531
chr5	168507309	168508905	+	1597	-1.67192
chr5	170733569	170746654	+	13086	0.287518
chr5	171050482	171051871	+	1390	-1.19873
chr5	171094373	171095773	+	1401	1.47317
chr5	174155540	174163982	+	8443	0.769814
chr5	175263358	175265678	+	2321	-1.28753
chr5	175559744	175562619	+	2876	1.76432
chr5	175962627	175965269	+	2643	-0.706696
chr5	176105433	176107818	+	2386	1.40541
chr5	176122538	176126556	+	4019	-1.37373
chr5	176521627	176522155	+	529	-2.66908
chr5	177512694	177514202	+	1509	2.13417
chr5	179023455	179024554	+	1100	-2.20647
chr5	180478669	180483186	+	4518	0.768365
chr5	180483903	180488303	+	4401	1.19104
chr5	180535440	180537182	+	1743	1.57012
chr5	180621632	180622864	+	1233	4.57972
chr6	390591	394937	+	4347	0.82717
chr6	1376711	1398044	+	21334	0.295898
chr6	1497382	1499055	+	1674	-1.68166
chr6	5084124	5088001	+	3878	0.769569
chr6	7540490	7543625	+	3136	-0.703545
chr6	10112619	10113762	+	1144	3.19452
chr6	10693924	10695870	+	1947	-1.72465
chr6	10722863	10723682	+	820	-1.10752
chr6	10747180	10748356	+	1177	-0.971877
chr6	13013009	13015665	+	2657	0.915981
chr6	13859961	13860850	+	890	1.43679
chr6	26499875	26502955	+	3081	1.49505
chr6	29715059	29717977	+	2919	0.960502
chr6	29795095	29796663	+	1569	1.25563
chr6	29941882	29945388	+	3507	1.28378
chr6	31136980	31141660	+	4681	1.26378
chr6	31707078	31708618	+	1541	-1.00701
chr6	32133846	32135664	+	1819	-1.31271
chr6	33178868	33183678	+	4811	0.92306
chr6	33556327	33559781	+	3455	-1.05595
chr6	33599812	33603025	+	3214	-0.965772
chr6	33727687	33728598	+	912	6.95531
chr6	34065125	34067217	+	2093	-1.20648
chr6	35502082	35503963	+	1882	-1.44702
chr6	37533159	37534537	+	1379	-1.07915
chr6	37661382	37668379	+	6998	0.560589
chr6	41371709	41378742	+	7034	0.529813
chr6	41378943	41385854	+	6912	0.924777
chr6	41423639	41425284	+	1646	-2.61449
chr6	41434977	41441693	+	6717	0.850883
chr6	42206768	42207939	+	1172	-4.62754
chr6	42906129	42907945	+	1817	-1.64314
chr6	43662990	43663944	+	955	-1.41682
chr6	43841932	43843237	+	1306	-2.96424
chr6	43857908	43859946	+	2039	-1.6087
chr6	45629807	45631932	+	2126	1.51795
chr6	50673743	50680659	+	6917	0.586355
chr6	51679051	51680081	+	1031	-2.15964
chr6	56934790	56935308	+	519	7.01521
chr6	70989913	70993769	+	3857	1.05244
chr6	71664291	71667728	+	3438	1.25701
chr6	73329264	73333542	+	4279	1.02061
chr6	74750904	74751742	+	839	2.13036
chr6	75911112	75912812	+	1701	1.19411
chr6	75913586	75919453	+	5868	0.70292
chr6	77088505	77089463	+	959	7.06432
chr6	85471709	85480036	+	8328	0.521489
chr6	95652140	95652688	+	549	6.9607
chr6	99294958	99297161	+	2204	1.46775
chr6	100049404	100058096	+	8693	0.449619
chr6	100065917	100067833	+	1917	0.835555
chr6	100676579	100677748	+	1170	-1.66003
chr6	101839283	101842354	+	3072	0.993902
chr6	101846370	101848110	+	1741	1.61866
chr6	106959210	106961212	+	2003	0.883135
chr6	108480835	108483171	+	2337	-2.51297
chr6	111827996	111829038	+	1043	1.86468
chr6	117196897	117199313	+	2417	1.26635
chr6	117583960	117588498	+	4539	1.02108
chr6	117588834	117590554	+	1721	1.37084
chr6	117590570	117592426	+	1857	1.21329
chr6	118698785	118699732	+	948	-2.45696
chr6	123316545	123319341	+	2797	0.943216
chr6	125905435	125906203	+	769	-1.88988
chr6	127438379	127442800	+	4422	1.02473
chr6	133561399	133565048	+	3650	0.711104
chr6	137241309	137245809	+	4501	0.755767
chr6	142970605	142970956	+	352	7.38214
chr6	148725601	148726007	+	407	2.1185
chr6	150242252	150247616	+	5365	1.57659
chr6	150258954	150265062	+	6109	1.10401
chr6	150305080	150313721	+	8642	1.22015
chr6	150334096	150337041	+	2946	1.73382
chr6	150345744	150347907	+	2164	1.20155
chr6	150357974	150359958	+	1985	1.67581
chr6	151710872	151713075	+	2204	-0.815883
chr6	153364592	153365406	+	815	-7.10414
chr6	155440982	155442027	+	1046	-3.06613
chr6	157411784	157412385	+	602	-1.20267
chr6	157547699	157551766	+	4068	-1.65691
chr6	158406479	158407669	+	1191	-2.32233
chr6	159330870	159332803	+	1934	-1.14076
chr6	160147565	160149122	+	1558	-0.891296
chr6	160768173	160771604	+	3432	1.01173
chr6	163759438	163760403	+	966	-4.74833
chr6	166267226	166269389	+	2164	1.70839
chr6	166398055	166404270	+	6216	1.04182
chr6	166418165	166424044	+	5880	0.745559
chr6	166575669	166585686	+	10018	0.927609
chr6	167683511	167685126	+	1616	-2.95444
chr6	168483678	168484467	+	790	-2.89915
chr7	123236	123644	+	409	6.33549
chr7	474765	475803	+	1039	-1.09728
chr7	914877	917802	+	2926	-0.871886
chr7	1262712	1290830	+	28119	-0.24251
chr7	1702589	1712006	+	9418	0.436236
chr7	1795370	1796365	+	996	-2.33273
chr7	2464855	2465999	+	1145	-1.90613
chr7	2726976	2729245	+	2270	1.48572
chr7	4681058	4682063	+	1006	-0.941591
chr7	4996346	5000212	+	3867	1.49488
chr7	5386899	5392028	+	5130	1.07264
chr7	5457223	5470411	+	13189	0.792695
chr7	8472493	8477628	+	5136	0.947199
chr7	12609500	12611210	+	1711	1.61166
chr7	19182665	19186137	+	3473	0.831048
chr7	19811289	19813660	+	2372	1.53906
chr7	20259097	20260569	+	1473	-2.45829
chr7	20822832	20827648	+	4817	0.615996
chr7	20828925	20835885	+	6961	-0.670716
chr7	22106045	22106811	+	767	6.1185
chr7	22472659	22474132	+	1474	-2.22114
chr7	24322737	24325511	+	2775	0.864268
chr7	25765265	25767106	+	1842	-2.00273
chr7	25895455	25903192	+	7738	-0.887148
chr7	27126647	27129147	+	2501	0.914214
chr7	27177857	27185778	+	7922	0.343109
chr7	27186091	27189414	+	3324	1.38835
chr7	27189784	27202103	+	12320	0.605238
chr7	27202410	27210425	+	8016	0.519479
chr7	27249639	27255435	+	5797	0.575724
chr7	27258275	27260759	+	2485	1.11374
chr7	27264529	27266361	+	1833	0.739109
chr7	27274608	27293407	+	18800	0.655277
chr7	28994679	28998862	+	4184	0.706877
chr7	29805027	29805407	+	381	-7.43382
chr7	30889530	30890779	+	1250	6.16566
chr7	32109651	32111855	+	2205	1.94344
chr7	32337028	32339036	+	2009	1.38815
chr7	32800254	32803449	+	3196	0.754559
chr7	43288519	43289056	+	538	6.96096
chr7	44299891	44300778	+	888	-7.24734
chr7	47366563	47369984	+	3422	1.15884
chr7	47410175	47412043	+	1869	-1.73405
chr7	47523219	47524478	+	1260	7.09733
chr7	47712574	47713532	+	959	-3.0043
chr7	48216932	48217619	+	688	7.41409
chr7	49811438	49816028	+	4591	1.09742
chr7	64341972	64344153	+	2182	1.65463
chr7	64699302	64700781	+	1480	1.25659
chr7	64973434	64975312	+	1879	1.04496
chr7	67478730	67479357	+	628	-3.26964
chr7	67710701	67712238	+	1538	-2.54701
chr7	71800047	71803102	+	3056	0.822835
chr7	73083557	73086442	+	2886	1.18226
chr7	73155030	73158445	+	3416	-0.870614
chr7	73650182	73650954	+	773	6.80628
chr7	73689441	73689966	+	526	6.88977
chr7	73875330	73876235	+	906	7.05506
chr7	73939801	73941516	+	1716	-1.38053
chr7	76139276	76140248	+	973	1.57234
chr7	76141900	76143172	+	1273	1.93366
chr7	79080929	79084659	+	3731	0.968732
chr7	90892697	90897420	+	4724	0.624011
chr7	92324676	92325976	+	1301	-2.81913
chr7	92462037	92466614	+	4578	0.50717
chr7	93203470	93205712	+	2243	1.70183
chr7	97360859	97363903	+	3045	0.926119
chr7	100073203	100077686	+	4484	-0.719227
chr7	101267425	101270393	+	2969	1.31844
chr7	101579517	101580834	+	1318	1.21708
chr7	103968084	103970690	+	2607	1.6515
chr7	104571592	104572370	+	779	-1.83018
chr7	105415840	105417397	+	1558	-1.35915
chr7	105924594	105926347	+	1754	-1.05676
chr7	106682794	106683357	+	564	6.81068
chr7	107641593	107645590	+	3998	0.714373
chr7	116962055	116965432	+	3378	1.28228
chr7	121938940	121948114	+	9175	-0.303556
chr7	121948423	121953862	+	5440	-0.575237
chr7	123671574	123674305	+	2732	0.853677
chr7	127804258	127809274	+	5017	0.731336
chr7	127990467	127993222	+	2756	0.928797
chr7	127999290	128003400	+	4111	0.736441
chr7	128808363	128809864	+	1502	1.12319
chr7	132257168	132263343	+	6176	1.06497
chr7	136553064	136556755	+	3692	1.22993
chr7	139298550	139299328	+	779	-2.60044
chr7	142493621	142496226	+	2606	0.856253
chr7	142551758	142555228	+	3471	1.1013
chr7	149460263	149464957	+	4695	0.989283
chr7	150496502	150499879	+	3378	1.26881
chr7	150665790	150670162	+	4373	-1.41599
chr7	150764792	150765332	+	541	7.37466
chr7	151135767	151138473	+	2707	1.08827
chr7	151487131	151488134	+	1004	7.01389
chr7	153867522	153869311	+	1790	-2.04135
chr7	155595023	155608622	+	13600	0.688298
chr7	158230187	158232050	+	1864	-2.50524
chr8	607807	608877	+	1071	6.10146
chr8	686587	690241	+	3655	0.614212
chr8	838628	844131	+	5504	1.06928
chr8	1426468	1427552	+	1085	-3.74359
chr8	1764262	1767070	+	2809	1.14743
chr8	2970309	2971122	+	814	-3.88214
chr8	4848337	4853088	+	4752	1.04695
chr8	8580026	8581281	+	1256	2.04179
chr8	9126935	9128280	+	1346	-2.92426
chr8	10586106	10592751	+	6646	0.392468
chr8	15093468	15095947	+	2480	1.15692
chr8	17490172	17490395	+	224	-7.07218
chr8	17940580	17942530	+	1951	-1.01792
chr8	18243906	18245292	+	1387	1.25425
chr8	19960711	19961292	+	582	6.74682
chr8	20116627	20117554	+	928	-7.01195
chr8	20315442	20317839	+	2398	-1.09286
chr8	20337828	20338302	+	475	-6.93625
chr8	21643641	21648556	+	4916	0.81411
chr8	21899357	21915642	+	16286	0.838241
chr8	21915891	21918393	+	2503	1.13899
chr8	21986689	21992562	+	5874	1.79723
chr8	22011706	22018666	+	6961	0.756785
chr8	22256486	22257112	+	627	6.95396
chr8	22546604	22553828	+	7225	0.813975
chr8	23415832	23416937	+	1106	-1.88766
chr8	25895715	25911326	+	15612	0.410239
chr8	26721242	26725215	+	3974	1.29989
chr8	28242336	28244399	+	2064	-0.917921
chr8	28258428	28260377	+	1950	-0.828306
chr8	29204343	29211119	+	6777	0.588336
chr8	31496335	31498770	+	2436	1.02446
chr8	37402921	37403784	+	864	-4.17157
chr8	37550182	37558901	+	8720	0.768199
chr8	37584294	37585285	+	992	2.79453
chr8	37653334	37662350	+	9017	0.787244
chr8	37682641	37684875	+	2235	1.69451
chr8	37821911	37825023	+	3113	1.31974
chr8	38008051	38009797	+	1747	1.90919
chr8	38594532	38595969	+	1438	-7.06396
chr8	49171297	49171704	+	408	-4.73068
chr8	49291884	49293620	+	1737	1.30952
chr8	53475828	53479030	+	3203	0.828058
chr8	53851106	53854984	+	3879	0.94209
chr8	54788515	54797310	+	8796	0.483517
chr8	61988999	61991140	+	2142	-1.16708
chr8	68867373	68868084	+	712	-2.5212
chr8	70981041	70985247	+	4207	-1.16311
chr8	73163297	73164543	+	1247	2.12042
chr8	81523223	81524246	+	1024	-1.89006
chr8	95246371	95247786	+	1416	1.80779
chr8	95986974	95988044	+	1071	-2.41039
chr8	96145490	96147077	+	1588	-1.01013
chr8	97155446	97158935	+	3490	1.57253
chr8	97160023	97163400	+	3378	2.02171
chr8	97163565	97168987	+	5423	0.861887
chr8	97169047	97174934	+	5888	0.836459
chr8	98540603	98541294	+	692	6.87091
chr8	99983929	99987179	+	3251	1.33498
chr8	103547783	103551219	+	3437	-1.08449
chr8	103806417	103806894	+	478	6.76405
chr8	104011179	104012618	+	1440	-2.9776
chr8	110985958	110988427	+	2470	0.783947
chr8	114444091	114451437	+	7347	0.815299
chr8	124212599	124213197	+	599	-7.26606
chr8	126441059	126443270	+	2212	-0.81106
chr8	128055714	128056353	+	640	-7.3321
chr8	128866109	128868512	+	2404	1.70488
chr8	140713221	140719586	+	6366	1.08634
chr8	142675938	142677973	+	2036	-1.61781
chr8	142690425	142693580	+	3156	-1.39222
chr8	142877346	142878907	+	1562	-2.02721
chr8	143528092	143536108	+	8017	0.644048
chr8	144098250	144101288	+	3039	1.04985
chr8	144160004	144163106	+	3103	1.22819
chr8	144392290	144392703	+	414	-7.34714
chr8	144502925	144506662	+	3738	0.772864
chr8	145013241	145019172	+	5932	-0.660564
chr8	145256878	145258662	+	1785	1.58186
chr8	145586403	145586689	+	287	-7.0302
chr8	145709040	145710996	+	1957	-1.78807
chr8	146036422	146037982	+	1561	-2.07063
chr8	146064302	146064845	+	544	-3.21058
chr9	1044085	1054415	+	10331	0.405483
chr9	17905303	17907737	+	2435	1.2033
chr9	21696006	21697098	+	1093	1.87897
chr9	22004634	22007868	+	3235	0.714019
chr9	22007955	22009677	+	1723	-0.803333
chr9	34555076	34556353	+	1278	2.60038
chr9	34575895	34581560	+	5666	0.892573
chr9	34584402	34593638	+	9237	0.937045
chr9	34623283	34625652	+	2370	1.45323
chr9	34809436	34810887	+	1452	1.86437
chr9	35538236	35539354	+	1119	1.49551
chr9	35649927	35651262	+	1336	1.09732
chr9	36163028	36164130	+	1103	-0.846763
chr9	36985001	36988658	+	3658	0.672029
chr9	37001455	37003816	+	2362	2.1877
chr9	37024204	37031239	+	7036	0.650833
chr9	66454593	66458952	+	4360	0.362506
chr9	66485985	66487775	+	1791	0.989399
chr9	69146780	69149056	+	2277	1.57397
chr9	69179742	69180958	+	1217	1.7412
chr9	69181262	69182434	+	1173	2.15877
chr9	79626724	79639336	+	12613	0.278389
chr9	86046621	86047697	+	1077	-1.51209
chr9	86151792	86154618	+	2827	0.811851
chr9	88137296	88138402	+	1107	1.86358
chr9	90145461	90146099	+	639	-5.86985
chr9	92063233	92063568	+	336	-6.92318
chr9	92300273	92302080	+	1808	-1.43892
chr9	95569394	95572586	+	3193	0.783539
chr9	96622894	96624432	+	1539	1.9849
chr9	96706699	96724377	+	17679	0.791055
chr9	98222463	98223501	+	1039	7.01296
chr9	100608531	100622211	+	13681	0.400282
chr9	102588607	102591601	+	2995	1.0674
chr9	109893171	109894165	+	995	-2.75941
chr9	115651926	115653844	+	1919	1.3355
chr9	115823764	115825718	+	1955	1.88498
chr9	116060608	116062172	+	1565	-1.42244
chr9	116362771	116366000	+	3230	-0.795577
chr9	116448602	116451281	+	2680	1.53433
chr9	116997601	116998153	+	553	-2.37026
chr9	117265159	117265948	+	790	-2.42362
chr9	120173872	120178438	+	4567	0.855128
chr9	124887246	124891582	+	4337	0.865019
chr9	124893606	124894310	+	705	1.67172
chr9	124977642	124992015	+	14374	0.412354
chr9	125132672	125136821	+	4150	1.51883
chr9	126758625	126764778	+	6154	0.531106
chr9	126765138	126767164	+	2027	-4.09285
chr9	127249103	127250367	+	1265	2.39845
chr9	127264878	127270631	+	5754	0.842056
chr9	129412011	129415427	+	3417	-1.45692
chr9	130473432	130475205	+	1774	-2.10876
chr9	130527289	130527864	+	576	-7.17219
chr9	131833055	131834845	+	1791	1.27975
chr9	132976294	132977252	+	959	-1.80416
chr9	133533345	133543269	+	9925	0.747698
chr9	133810833	133812231	+	1399	-1.32544
chr9	134420472	134422623	+	2152	1.31932
chr9	135453246	135468150	+	14905	0.642596
chr9	136113689	136114794	+	1106	1.27986
chr9	136200593	136201610	+	1018	-1.99441
chr9	136293061	136295332	+	2272	0.777985
chr9	136398959	136400852	+	1894	-0.937453
chr9	136449799	136452442	+	2644	-1.25557
chr9	136497987	136501748	+	3762	-1.95877
chr9	138021117	138021821	+	705	-4.49332
chr9	139022201	139024062	+	1862	-1.53265
chr9	139051654	139053182	+	1529	-1.96743
chr9	139081045	139092123	+	11079	0.39095
chr9	139481204	139483657	+	2454	-0.702975
chr9	139658547	139659939	+	1393	-2.26526
chr9	139878880	139880725	+	1846	1.34132
chr9	140204994	140207251	+	2258	-1.29585
chrX	3262496	3265644	+	3149	0.790311
chrX	23530542	23531789	+	1248	-4.60438
chrX	28677197	28677920	+	724	2.21193
chrX	48689410	48691235	+	1826	1.50919
chrX	50210543	50215628	+	5086	0.687383
chrX	57705249	57705564	+	316	-6.86946
chrX	66411636	66412428	+	793	6.7589
chrX	68047696	68053874	+	6179	0.596326
chrX	68197868	68199070	+	1203	1.5604
chrX	68240769	68241824	+	1056	-1.6924
chrX	71523299	71529746	+	6448	0.924716
chrX	99657361	99659110	+	1750	4.14982
chrX	99660491	99668150	+	7660	0.894067
chrX	103808708	103813846	+	5139	1.80706
chrX	108867222	108868867	+	1646	1.79711
chrX	110207662	110208658	+	997	1.5515
chrX	111324516	111327651	+	3136	1.17531
chrX	118107187	118111202	+	4016	0.825404
chrX	118738867	118740496	+	1630	1.66473
chrX	123870331	123872007	+	1677	-1.54146
chrX	130205619	130208256	+	2638	1.56676
chrX	130215104	130219201	+	4098	0.760755
chrX	133678349	133680847	+	2499	1.45385
chrX	133849392	133850560	+	1169	-2.14475
chrX	136112499	136117024	+	4526	1.7918
chrX	138284347	138289461	+	5115	0.674611
chrX	149393093	149394960	+	1868	-1.36275
chrX	149529168	149534466	+	5299	0.707005
chrX	150143735	150144858	+	1124	2.90782
chrX	152906085	152910997	+	4913	0.776976

## Sheet: Figure 5D
PeakID (cmd=annotatePeaks.pl Up_NP_D8.RING1B_IP_NMP_D3_WT.intersect.bed /camp/stp/babs/working/patelh/genome/hg19/index/bwa/0.7.7/hg19.fa -gid -gtf /camp/stp/babs/working/patelh/genome/hg19/genome_annotation/07-06-17/all_refseq_genePredToGTF.gtf)	Chr	Start	End	Strand	Annotation	Distance to TSS	Nearest PromoterID
interval_28643	chr14	104201702	104203700	+	intron (PPP1R13B, intron 15 of 16)	20620	ZFYVE21
interval_58913	chr3	112983502	112986800	+	intron (BOC, intron 4 of 19)	54839	BOC
interval_51143	chr20	20192402	20194500	+	intron (CFAP61, intron 17 of 26)	-155314	INSM1
interval_146	chr1	3157402	3158500	+	intron (PRDM16, intron 2 of 16)	113412	MIR4251
interval_27600	chr14	76113802	76115800	+	TTS (FLVCR2)	12737	ERG28
interval_668	chr1	15539202	15542200	+	intron (TMEM51, intron 2 of 3)	-33067	FHAD1
interval_2152	chr1	48376702	48380000	+	intron (TRABD2B, intron 2 of 6)	84211	TRABD2B
interval_5106	chr1	160371602	160372900	+	intron (VANGL2, intron 1 of 7)	1887	VANGL2
interval_385	chr1	8441202	8442800	+	intron (RERE, intron 12 of 22)	-42704	LOC102724552
interval_13529	chr11	10511402	10513500	+	intron (AMPD3, intron 5 of 13)	17422	MIR4485
interval_8897	chr10	13971402	13973300	+	intron (FRMD4A, intron 2 of 24)	-143932	LOC101928453
interval_59371	chr3	124760902	124763500	+	intron (HEG1, intron 1 of 16)	12601	HEG1
interval_93516	chr9	95488402	95490400	+	intron (BICD2, intron 2 of 6)	37682	BICD2
interval_13592	chr11	11992202	11996100	+	intron (DKK3, intron 3 of 6)	36766	DKK3
interval_18109	chr12	1325502	1328000	+	intron (ERC1, intron 12 of 19)	226377	ERC1
interval_2271	chr1	53759702	53764800	+	intron (LRP8, intron 2 of 17)	31570	LRP8
interval_31459	chr16	1019802	1023700	+	promoter-TSS (LMF1)	-767	LMF1
interval_17080	chr11	114038202	114044800	+	intron (ZBTB16, intron 3 of 6)	110213	ZBTB16
interval_46927	chr2	152830402	152832400	+	promoter-TSS (CACNB4)	124002	CACNB4
interval_30055	chr15	67064602	67067200	+	intron (SMAD6, intron 4 of 4)	71227	SMAD6
interval_51154	chr20	20472302	20474700	+	intron (RALGAPA2, intron 36 of 39)	124736	INSM1
interval_55349	chr3	8666202	8668100	+	intron (SSUH2, intron 10 of 11)	19333	SSUH2
interval_78292	chr6	111922302	111924100	+	exon (TRAF3IP2-AS1, exon 2 of 2)	4276	TRAF3IP2
interval_17313	chr11	118487902	118490300	+	intron (PHLDB1, intron 5 of 23)	11888	PHLDB1
interval_53854	chr22	23560002	23562200	+	intron (BCR, intron 1 of 21)	38549	BCR
interval_51889	chr20	43953202	43955100	+	exon (SDC4, exon 5 of 5)	-17184	MATN4
interval_10732	chr10	77042002	77044800	+	intron (ZNF503, intron 1 of 3)	-12740	ZNF503-AS1
interval_35486	chr17	38505602	38508300	+	intron (RARA, intron 3 of 7)	-7563	RARA-AS1
interval_34973	chr17	20186602	20189200	+	intron (SPECC1, intron 12 of 14)	-36586	CCDC144CP
interval_53442	chr21	43440802	43443400	+	promoter-TSS (ZNF295-AS1)	-277	ZNF295-AS1
interval_14895	chr11	57106102	57108900	+	intron (P2RX3, intron 1 of 11)	1660	P2RX3
interval_28114	chr14	90921102	90924000	+	intron (LINC00642, intron 1 of 3)	977	LINC00642
interval_52731	chr20	62860002	62862100	+	intron (MYT1, intron 18 of 22)	-25997	PCMTD2
interval_45190	chr2	99421102	99424000	+	intron (KIAA1211L, intron 7 of 9)	-34190	LOC101927070
interval_35795	chr17	45371702	45374200	+	intron (ITGB3, intron 10 of 14)	28316	THCAT158
interval_42215	chr2	8970302	8972100	+	intron (KIDINS220, intron 1 of 28)	6568	KIDINS220
interval_41466	chr19	48822302	48823300	+	exon (CCDC114, exon 1 of 14)	531	CCDC114
interval_38773	chr18	46206502	46208400	+	intron (CTIF, intron 6 of 11)	10480	MIR4743
interval_28747	chr15	23892102	23894100	+	promoter-TSS (MAGEL2)	-108	MAGEL2
interval_4313	chr1	111770302	111772000	+	intron (CHI3L2, intron 1 of 9)	870	CHI3L2
interval_10537	chr10	72312302	72314300	+	intron (PALD1, intron 18 of 19)	49230	PRF1
interval_5380	chr1	167431502	167434600	+	intron (CD247, intron 1 of 7)	54796	CD247
interval_52425	chr20	56075802	56077700	+	intron (CTCFL, intron 9 of 9)	23957	CTCFL
interval_36767	chr17	71606502	71611900	+	intron (SDK2, intron 1 of 44)	31026	SDK2
interval_14396	chr11	34309202	34311200	+	intron (ABTB2, intron 1 of 16)	69354	ABTB2
interval_5088	chr1	160022502	160024100	+	intron (KCNJ10, intron 1 of 1)	16750	KCNJ10
interval_11813	chr10	103410002	103412800	+	intron (FBXW4, intron 4 of 7)	43342	FBXW4
interval_34093	chr16	87758502	87759700	+	intron (KLHDC4, intron 5 of 9)	40497	KLHDC4
interval_73191	chr5	149633502	149636600	+	intron (CAMK2A, intron 6 of 17)	34352	CAMK2A
interval_31855	chr16	11072202	11073800	+	intron (CLEC16A, intron 7 of 22)	34656	CLEC16A
interval_7816	chr1	230986002	230988200	+	intron (C1orf198, intron 4 of 5)	4681	C1orf198
interval_11940	chr10	105841302	105842600	+	intron (COL17A1, intron 1 of 55)	3687	COL17A1
interval_22170	chr12	119732902	119734600	+	intron (LINC00934, intron 2 of 3)	7434	LINC00934
interval_31213	chr15	96862502	96864100	+	intron (NR2F2-AS1, intron 1 of 1)	7046	NR2F2-AS1
interval_36756	chr17	71344702	71346800	+	intron (SDK2, intron 43 of 44)	-37608	CDC42EP4
interval_59370	chr3	124756402	124759300	+	intron (HEG1, intron 1 of 16)	16951	HEG1
interval_67907	chr4	184016702	184018700	+	TTS (WWC2-AS2)	2651	WWC2-AS2
interval_11924	chr10	105559202	105561300	+	intron (SH3PXD2A, intron 2 of 13)	53714	SH3PXD2A-AS1
interval_45394	chr2	105987502	105989200	+	intron (FHL2, intron 3 of 5)	27330	FHL2
interval_10733	chr10	77053402	77056800	+	intron (ZNF503, intron 1 of 3)	-1040	ZNF503-AS1
interval_53371	chr21	41019902	41022100	+	intron (B3GALT5, intron 1 of 2)	36134	B3GALT5
interval_59481	chr3	127441002	127443200	+	intron (MGLL, intron 3 of 6)	50320	ABTB1
interval_15726	chr11	75584102	75586000	+	intron (UVRAG, intron 3 of 14)	58839	UVRAG
interval_34864	chr17	17102502	17104300	+	TTS (PLD6)	6245	PLD6
interval_21706	chr12	108721802	108723700	+	intron (CMKLR1, intron 1 of 2)	10343	CMKLR1
interval_54344	chr22	35600702	35602500	+	intron (LINC01399, intron 1 of 5)	25448	LINC01399
interval_93411	chr9	92289102	92291300	+	intron (UNQ6494, intron 3 of 5)	35503	UNQ6494
interval_94306	chr9	116988402	116993200	+	intron (COL27A1, intron 14 of 60)	19087	MIR455
interval_17687	chr11	126418102	126420600	+	intron (KIRREL3, intron 2 of 13)	-106630	LOC101929427
interval_7959	chr1	234416802	234418700	+	intron (SLC35F3, intron 2 of 6)	-24462	MIR4671
interval_51662	chr20	37432202	37433700	+	Intergenic	-1385	PPP1R16B
interval_42022	chr2	3479302	3481400	+	intron (TRAPPC12, intron 9 of 11)	41167	ADI1
interval_65441	chr4	108948002	108949100	+	intron (HADH, intron 5 of 7)	37681	HADH
interval_52520	chr20	57785102	57787700	+	intron (ZNF831, intron 3 of 4)	20326	ZNF831
interval_41946	chr2	1689602	1691500	+	intron (PXDN, intron 4 of 22)	57768	PXDN
interval_82490	chr7	47546002	47548700	+	intron (TNS3, intron 2 of 30)	-42950	SNORD151
interval_49504	chr2	220310002	220311900	+	intron (SPEG, intron 3 of 40)	11251	SPEG
interval_2577	chr1	60019102	60021100	+	intron (FGGY, intron 9 of 16)	178867	MIR4711
interval_40387	chr19	13136902	13138400	+	intron (NFIX, intron 2 of 9)	2256	NFIX
interval_45081	chr2	95981902	95983900	+	intron (KCNIP3, intron 2 of 8)	19829	KCNIP3
interval_9174	chr10	22613102	22614900	+	intron (BMI1, intron 1 of 9)	3862	BMI1
interval_87600	chr8	41577402	41578800	+	intron (ANK1, intron 9 of 41)	-60075	MIR486-1
interval_1419	chr1	31696302	31697900	+	intron (NKAIN1, intron 1 of 6)	15633	NKAIN1
interval_17266	chr11	117527602	117529600	+	intron (DSCAML1, intron 3 of 32)	139375	DSCAML1
interval_86432	chr8	10157502	10159700	+	intron (MSRA, intron 3 of 5)	-173474	LINCR-0001
interval_22840	chr13	23948202	23950800	+	exon (SACS, exon 1 of 8)	-43609	SACS-AS1
interval_27712	chr14	78714002	78716100	+	intron (NRXN3, intron 2 of 20)	78335	NRXN3
interval_2151	chr1	48371402	48373400	+	intron (TRABD2B, intron 2 of 6)	90161	TRABD2B
interval_17434	chr11	120513302	120515300	+	intron (GRIK4, intron 1 of 19)	79156	GRIK4
interval_37052	chr17	77307402	77309300	+	intron (RBFOX3, intron 2 of 14)	170329	RBFOX3
interval_87598	chr8	41515802	41517400	+	intron (ANK1, intron 2 of 2)	-1361	MIR486-2
interval_32956	chr16	57165502	57168000	+	intron (CPNE2, intron 12 of 15)	40296	CPNE2
interval_18120	chr12	1590402	1592300	+	intron (ERC1, intron 18 of 18)	-18306	LINC00942
interval_34318	chr17	1902102	1904000	+	intron (RTN4RL1, intron 1 of 1)	-17959	LOC105371485
interval_6441	chr1	198844602	198846800	+	intron (MIR181A1HG, intron 2 of 2)	-17419	MIR181A1
interval_28441	chr14	100036602	100039200	+	intron (CCDC85C, intron 1 of 5)	32826	CCDC85C
interval_10604	chr10	73488802	73489800	+	intron (CDH23, intron 29 of 67)	8280	C10orf105
interval_45222	chr2	100590102	100591700	+	intron (AFF3, intron 6 of 23)	131144	AFF3
interval_505	chr1	10787502	10790200	+	intron (CASZ1, intron 2 of 15)	67882	CASZ1
interval_29962	chr15	65336502	65338200	+	promoter-TSS (SLC51B)	-357	SLC51B
interval_4844	chr1	151674702	151676200	+	exon (CELF3, exon 12 of 12)	13845	CELF3
interval_96843	chrX	68055802	68057300	+	intron (EFNB1, intron 1 of 4)	7711	EFNB1
interval_43783	chr2	50353302	50355000	+	intron (NRXN1, intron 17 of 21)	569249	MIR8485
interval_38769	chr18	46101202	46103000	+	intron (CTIF, intron 2 of 12)	36674	CTIF
interval_26825	chr14	56598302	56600200	+	intron (PELI2, intron 1 of 5)	14158	PELI2
interval_70152	chr5	71747002	71749100	+	intron (ZNF366, intron 3 of 4)	55198	ZNF366
interval_93978	chr9	107690102	107691900	+	promoter-TSS (ABCA1)	-474	ABCA1
interval_54673	chr22	42567502	42569200	+	intron (TCF20, intron 2 of 3)	-27775	CYP2D7
interval_4916	chr1	154804402	154805900	+	intron (KCNN3, intron 1 of 8)	37603	KCNN3
interval_13933	chr11	19801902	19804100	+	intron (NAV2, intron 1 of 39)	-21372	MIR4694
interval_66477	chr4	140736502	140738600	+	intron (MAML3, intron 3 of 5)	150629	MGST2
interval_38784	chr18	46332302	46334200	+	intron (CTIF, intron 9 of 11)	136280	MIR4743
interval_81796	chr7	29433302	29435000	+	intron (CHN2, intron 5 of 13)	-85177	CHN2
interval_1968	chr1	44704202	44706800	+	intron (ERI3-IT1, intron 2 of 3)	4454	ERI3-IT1
interval_55470	chr3	12190202	12191800	+	intron (SYN2, intron 5 of 13)	9850	TIMP4
interval_34928	chr17	18314002	18315900	+	exon (LINC02076, exon 1 of 2)	478	LINC02076
interval_42238	chr2	9391002	9393200	+	intron (ASAP2, intron 1 of 26)	45207	ASAP2
interval_86115	chr7	158817902	158820100	+	TTS (LINC00689)	17956	LINC00689
interval_53910	chr22	24896302	24898400	+	intron (UPB1, intron 2 of 9)	6100	UPB1
interval_56973	chr3	50662802	50663900	+	intron (MAPKAPK3, intron 4 of 12)	8789	MAPKAPK3
interval_82375	chr7	44296502	44298400	+	intron (CAMK2B, intron 4 of 19)	56873	YKT6
interval_10808	chr10	78312502	78314800	+	intron (LRMDA, intron 5 of 5)	-334151	KCNMA1-AS1
interval_91137	chr8	144103402	144105500	+	TTS (LY6E)	4549	LY6E
interval_29090	chr15	37216902	37219600	+	intron (MEIS2, intron 8 of 11)	-39517	LOC145845
interval_53754	chr22	20002102	20005300	+	promoter-TSS (TANGO2)	608	ARVCF
interval_85863	chr7	151124602	151127000	+	TTS (CRYGN)	4924	MIR3907
interval_88382	chr8	70438602	70440700	+	intron (SULF1, intron 3 of 22)	60792	SULF1
interval_67458	chr4	170022902	170026400	+	intron (SH3RF1, intron 11 of 11)	-93183	CBR4
interval_52543	chr20	58410002	58412000	+	intron (PHACTR3, intron 8 of 12)	97717	SYCP2
interval_15249	chr11	65353202	65355300	+	intron (EHBP1L1, intron 12 of 18)	9216	KCNK7
interval_51568	chr20	35125502	35127400	+	intron (DLGAP4, intron 2 of 6)	36265	DLGAP4
interval_94652	chr9	124755402	124756700	+	intron (TTLL11, intron 3 of 8)	99834	TTLL11
interval_22518	chr12	128837002	128839100	+	intron (TMEM132C, intron 1 of 8)	59414	MIR3612
interval_95142	chr9	135435502	135436600	+	intron (CFAP77, intron 6 of 6)	-21942	BARHL1
interval_17613	chr11	125083402	125086500	+	intron (PKNOX2, intron 1 of 12)	50392	PKNOX2
interval_2147	chr1	48341202	48343000	+	intron (TRABD2B, intron 2 of 6)	120461	TRABD2B
interval_48813	chr2	202329602	202331400	+	intron (STRADB, intron 3 of 11)	14109	STRADB
interval_155	chr1	3266902	3270700	+	intron (PRDM16, intron 3 of 16)	-102346	ARHGEF16
interval_36123	chr17	54402702	54405700	+	intron (ANKFN1, intron 3 of 16)	173365	ANKFN1
interval_71645	chr5	112043302	112045200	+	intron (APC, intron 1 of 13)	-25666	LOC102467216
interval_31555	chr16	2519202	2520200	+	Intergenic	-1487	LOC729652
interval_92404	chr9	34576702	34581600	+	intron (CNTFR, intron 1 of 8)	10584	CNTFR
interval_93608	chr9	97586602	97590100	+	intron (C9orf3, intron 5 of 14)	16107	MIR2278
interval_69858	chr5	60968302	60971900	+	intron (LOC101928651, intron 6 of 7)	24158	LOC101928651
interval_47208	chr2	159944902	159948400	+	exon (TANC1, exon 4 of 4)	-96695	MIR6888
interval_40388	chr19	13141902	13143500	+	intron (NFIX, intron 2 of 9)	7306	NFIX
interval_11436	chr10	93139802	93142400	+	intron (HECTD2-AS1, intron 3 of 4)	-28941	HECTD2
interval_90534	chr8	128341702	128343600	+	intron (CASC21, intron 2 of 3)	-69993	CCAT2
interval_60549	chr3	156173602	156175800	+	intron (KCNAB1, intron 3 of 13)	-9976	KCNAB1-AS1
interval_13009	chr10	132996502	132999300	+	intron (TCERG1L, intron 4 of 11)	104420	TCERG1L-AS1
interval_90992	chr8	141206902	141208800	+	intron (TRAPPC9, intron 16 of 21)	-97217	PEG13
interval_11687	chr10	100225902	100227700	+	intron (HPSE2, intron 11 of 12)	-20081	HPS1
interval_29539	chr15	53949702	53952600	+	intron (WDR72, intron 14 of 19)	103924	WDR72
interval_19788	chr12	54521202	54523500	+	intron (LINC02381, intron 1 of 1)	2496	LINC02381
interval_73960	chr5	167829902	167832000	+	intron (WWC1, intron 5 of 22)	-82512	RARS
interval_35963	chr17	48591402	48593400	+	intron (MYCBPAP, intron 1 of 18)	6656	MYCBPAP
interval_40517	chr19	17489402	17491200	+	Intergenic	-2143	PLVAP
interval_78306	chr6	112166402	112167700	+	intron (FYN, intron 2 of 13)	27604	FYN
interval_27687	chr14	77771902	77774200	+	intron (POMT2, intron 2 of 20)	14174	POMT2
interval_62243	chr4	3393302	3394800	+	intron (RGS12, intron 4 of 16)	-49609	HGFAC
interval_13630	chr11	12713302	12715300	+	intron (TEAD1, intron 2 of 12)	18332	TEAD1
interval_34472	chr17	6382002	6384200	+	intron (PITPNM3, intron 6 of 19)	35366	PIMREG
interval_27711	chr14	78697802	78699800	+	intron (NRXN3, intron 1 of 20)	62085	NRXN3
interval_41013	chr19	36346302	36348700	+	promoter-TSS (KIRREL2)	-451	KIRREL2
interval_95984	chrX	18371802	18373600	+	intron (SCML2, intron 1 of 15)	143	SCML2
interval_6872	chr1	208353302	208355900	+	intron (PLXNA2, intron 3 of 31)	63064	PLXNA2
interval_41292	chr19	45138602	45139700	+	intron (IGSF23, intron 4 of 4)	-7947	PVR
interval_42029	chr2	3657902	3659700	+	intron (COLEC11, intron 1 of 3)	16379	COLEC11
interval_2139	chr1	48236702	48238400	+	intron (TRABD2B, intron 6 of 6)	225011	TRABD2B
interval_7345	chr1	219239102	219240500	+	intron (MIR548F3, intron 6 of 6)	107329	LYPLAL1-AS1
interval_8371	chr1	245382902	245385200	+	intron (KIF26B, intron 2 of 14)	65764	KIF26B
interval_12723	chr10	124905402	124906400	+	Intergenic	-1737	HMX2
interval_51613	chr20	36386902	36388800	+	intron (CTNNBL1, intron 5 of 15)	65494	CTNNBL1
interval_95970	chrX	17671002	17674000	+	intron (NHS, intron 1 of 7)	19088	NHS
interval_36167	chr17	55359602	55361600	+	intron (MSI2, intron 4 of 9)	26670	MSI2
interval_36251	chr17	56457802	56459700	+	intron (RNF43, intron 2 of 9)	-29152	SUPT4H1
interval_29649	chr15	57829102	57831400	+	intron (CGNL1, intron 14 of 18)	-53851	MYZAP
interval_21759	chr12	110155702	110159100	+	intron (FAM222A, intron 1 of 2)	5214	FAM222A
interval_51069	chr20	18011702	18016500	+	intron (OVOL2, intron 2 of 2)	25731	OVOL2
interval_95381	chr9	139690302	139692300	+	intron (CCDC183, intron 1 of 13)	511	CCDC183
interval_32261	chr16	24098402	24100500	+	intron (PRKCB, intron 5 of 16)	-114986	MIR1273H
interval_53810	chr22	22089302	22091500	+	promoter-TSS (YPEL1)	-278	YPEL1
interval_23058	chr13	30460402	30464500	+	promoter-TSS (LINC00297)	91	LINC00297
interval_29591	chr15	56028702	56036900	+	exon (PRTG, exon 2 of 20)	2516	PRTG
interval_54842	chr22	45947002	45948200	+	intron (FBLN1, intron 14 of 16)	48882	FBLN1
interval_70402	chr5	78203302	78205400	+	intron (ARSB, intron 5 of 7)	78006	ARSB
interval_29986	chr15	65675102	65676800	+	exon (IGDCC4, exon 20 of 20)	-5573	IGDCC3
interval_2269	chr1	53746602	53747700	+	intron (LRP8, intron 3 of 17)	-42869	MAGOH
interval_26645	chr14	51486002	51487700	+	intron (TRIM9, intron 3 of 9)	75571	TRIM9
interval_31471	chr16	1139202	1142100	+	intron (C1QTNF8, intron 4 of 4)	5593	C1QTNF8
interval_18150	chr12	1945802	1947700	+	TTS (LRTM2)	17318	LRTM2
interval_27327	chr14	69404402	69407700	+	intron (ACTN1, intron 1 of 20)	40032	ACTN1
interval_87398	chr8	37309802	37311700	+	intron (LINC01605, intron 3 of 6)	68153	LINC01605
interval_37122	chr17	78724702	78727000	+	intron (RPTOR, intron 5 of 29)	53581	LOC101928855
interval_49731	chr2	225772702	225775700	+	intron (DOCK10, intron 3 of 55)	101056	MIR4439
interval_98716	chrX	153310702	153312700	+	intron (MECP2, intron 1 of 2)	-26261	MIR718
interval_7691	chr1	228224602	228226800	+	intron (WNT3A, intron 2 of 3)	30978	WNT3A
interval_61979	chr3	194088502	194089800	+	intron (LRRC15, intron 1 of 2)	1321	LRRC15
interval_63809	chr4	56262102	56263800	+	intron (TMEM165, intron 1 of 5)	871	TMEM165
interval_36181	chr17	55535302	55537300	+	intron (MSI2, intron 5 of 9)	64657	LOC101927557
interval_52078	chr20	47402502	47404700	+	intron (PREX1, intron 1 of 39)	40819	PREX1
interval_2270	chr1	53752602	53755700	+	intron (LRP8, intron 3 of 17)	39670	LRP8
interval_6621	chr1	202606602	202609800	+	intron (SYT2, intron 1 of 8)	71350	SYT2
interval_39355	chr18	60796402	60798200	+	intron (BCL2, intron 2 of 2)	189312	BCL2
interval_41295	chr19	45252202	45253200	+	intron (BCL3, intron 1 of 8)	723	BCL3
interval_33968	chr16	85745502	85747400	+	intron (C16orf74, intron 2 of 3)	-23863	GINS2
interval_81682	chr7	27176202	27182700	+	promoter-TSS (HOXA-AS3)	-532	HOXA-AS3
interval_15504	chr11	70169502	70171400	+	intron (PPFIA1, intron 2 of 25)	40390	MIR548K
interval_13570	chr11	11465402	11467100	+	intron (GALNT18, intron 2 of 10)	-91347	CSNK2A3
interval_44988	chr2	86930102	86931900	+	intron (RNF103-CHMP3, intron 1 of 7)	-16413	RMND5A
interval_45489	chr2	109270402	109271800	+	promoter-TSS (LIMS1)	-167	LIMS1
interval_46081	chr2	127426302	127428400	+	intron (GYPC, intron 1 of 2)	13840	GYPC
interval_37176	chr17	79424302	79426000	+	intron (BAHCC1, intron 17 of 27)	-6937	MIR3186
interval_34879	chr17	17443002	17444800	+	intron (PEMT, intron 2 of 6)	-44192	RASD1
interval_41552	chr19	50268902	50271400	+	promoter-TSS (AP2A1)	-29	AP2A1
interval_26220	chr14	33529902	33531800	+	intron (NPAS3, intron 2 of 11)	122392	NPAS3
interval_34600	chr17	9122702	9125200	+	intron (NTN1, intron 5 of 6)	-41516	LOC101928266
interval_54300	chr22	34152602	34154600	+	intron (LARGE1, intron 2 of 14)	32629	LARGE-AS1
interval_47948	chr2	178212802	178214700	+	intron (LOC100130691, intron 1 of 8)	-35141	MIR6512
interval_11579	chr10	97320402	97323700	+	promoter-TSS (SORBS1)	94516	ALDH18A1
interval_53401	chr21	41989702	41991300	+	TTS (DSCAM-IT1)	12192	DSCAM-IT1
interval_64714	chr4	86849502	86852500	+	promoter-TSS (ARHGAP24)	-189958	LOC101929064
interval_17299	chr11	118064902	118067100	+	intron (JAML, intron 8 of 8)	-18664	SCN2B
interval_17079	chr11	114029802	114034200	+	intron (ZBTB16, intron 3 of 6)	100713	ZBTB16
interval_92655	chr9	72059102	72060700	+	intron (APBA1, intron 10 of 12)	119675	FAM189A2
interval_44246	chr2	64860802	64862600	+	exon (SERTAD2, exon 2 of 2)	19345	SERTAD2
interval_52211	chr20	50294002	50297100	+	intron (ATP9A, intron 9 of 27)	89399	ATP9A
interval_43634	chr2	47228702	47230800	+	intron (TTC7A, intron 9 of 20)	86483	TTC7A
interval_37017	chr17	76411502	76413800	+	intron (PGS1, intron 8 of 9)	37952	PGS1
interval_13803	chr11	16833102	16835100	+	intron (PLEKHA7, intron 13 of 22)	73953	C11orf58
interval_14940	chr11	58692902	58694900	+	Intergenic	-16821	GLYATL1
interval_27843	chr14	81892902	81894900	+	promoter-TSS (STON2)	-153	STON2
interval_80280	chr6	163597302	163599400	+	intron (PACRG, intron 4 of 4)	14683	PACRG-AS3
interval_32823	chr16	53953802	53959800	+	intron (FTO, intron 7 of 8)	-116504	FTO-IT1
interval_54383	chr22	36592202	36594700	+	intron (APOL4, intron 3 of 5)	7428	APOL4
interval_75800	chr6	31730202	31732500	+	TTS (MSH5)	578	SAPCD1
interval_42935	chr2	27134102	27138500	+	intron (DPYSL5, intron 2 of 12)	-56938	MAPRE3
interval_45273	chr2	102019502	102021400	+	intron (RFX8, intron 10 of 11)	-16486	CREG2
interval_76179	chr6	40378402	40379700	+	intron (LRFN2, intron 2 of 2)	32888	TDRG1
interval_94268	chr9	116253702	116256400	+	intron (RGS3, intron 8 of 25)	29071	RGS3
interval_39214	chr18	57121502	57123400	+	intron (CCBE1, intron 5 of 10)	-95943	LMAN1
interval_49433	chr2	218699802	218702200	+	intron (TNS1, intron 17 of 32)	-2545	SNORA115
interval_80843	chr7	5730602	5732500	+	intron (RNF216, intron 13 of 16)	-11459	RNF216-IT1
interval_63752	chr4	54567902	54570200	+	intron (LOC100506444, intron 1 of 2)	6983	LOC100506444
interval_8901	chr10	14031502	14034400	+	intron (FRMD4A, intron 2 of 24)	-83332	LOC101928453
interval_56852	chr3	47930502	47933300	+	intron (MAP4, intron 8 of 18)	40856	MIR1226
interval_37584	chr18	8781402	8782500	+	intron (MTCL1, intron 5 of 16)	64582	MTCL1
interval_95664	chrX	8607002	8609300	+	intron (ANOS1, intron 2 of 13)	92077	ANOS1
interval_62098	chr3	197246602	197248800	+	intron (BDH1, intron 5 of 6)	-11169	LINC02012
interval_36169	chr17	55365002	55367900	+	intron (MSI2, intron 4 of 9)	32520	MSI2
interval_15250	chr11	65356402	65358200	+	intron (EHBP1L1, intron 13 of 18)	6166	KCNK7
interval_21541	chr12	105050202	105052200	+	intron (CHST11, intron 2 of 2)	65790	MIR3922
interval_52203	chr20	50113602	50115300	+	intron (NFATC2, intron 3 of 10)	44807	NFATC2
interval_154	chr1	3254402	3256400	+	intron (PRDM16, intron 3 of 16)	-115746	ARHGEF16
interval_36722	chr17	70613202	70615500	+	intron (LINC00511, intron 3 of 4)	22260	LINC00511
interval_34811	chr17	15360002	15361800	+	intron (CDRT4, intron 1 of 3)	10024	CDRT4
interval_32593	chr16	48478102	48481500	+	intron (MIR5095, intron 2 of 4)	-60572	SIAH1
interval_15607	chr11	72488902	72490600	+	intron (STARD10, intron 2 of 6)	-4824	MIR4692
interval_82488	chr7	47527702	47529600	+	intron (TNS3, intron 3 of 30)	-24250	SNORD151
interval_4849	chr1	151734602	151736200	+	promoter-TSS (OAZ3)	-555	OAZ3
interval_57176	chr3	55546302	55548200	+	intron (ERC2, intron 16 of 16)	-31825	WNT5A
interval_59425	chr3	126247102	126249600	+	intron (C3orf22, intron 4 of 5)	5220	CHST13
interval_10590	chr10	73355802	73357400	+	intron (CDH23, intron 9 of 12)	-84924	CDH23-AS1
interval_58945	chr3	113790102	113791100	+	intron (QTRT2, intron 6 of 9)	15019	QTRT2
interval_2846	chr1	66019002	66021000	+	intron (LEPR, intron 1 of 18)	28629	LEPR
interval_55452	chr3	11550002	11553000	+	intron (ATG7, intron 17 of 17)	58897	VGLL4
interval_14478	chr11	36137202	36138700	+	intron (LDLRAD3, intron 4 of 5)	-38500	LOC101928510
interval_62386	chr4	6447602	6450000	+	intron (PPP2R2C, intron 2 of 9)	-65204	PPP2R2C
interval_87698	chr8	49558402	49560100	+	intron (LOC101929268, intron 2 of 3)	26288	LOC101929217
interval_82762	chr7	55490902	55492800	+	intron (LANCL2, intron 6 of 8)	58710	LANCL2
interval_51967	chr20	45659602	45661600	+	intron (EYA2, intron 5 of 15)	-135008	MIR3616
interval_12298	chr10	114786202	114789200	+	intron (TCF7L2, intron 4 of 13)	-17413	SNORA87
interval_19627	chr12	51755602	51756600	+	intron (GALNT6, intron 6 of 11)	-15638	CELA1
interval_59868	chr3	138100002	138102000	+	intron (MRAS, intron 2 of 5)	33493	MRAS
interval_37211	chr17	80004902	80006700	+	TTS (RFNG)	3849	RFNG
interval_78146	chr6	107910602	107912800	+	intron (SOBP, intron 5 of 6)	100384	SOBP
interval_72644	chr5	136529902	136531400	+	intron (SPOCK1, intron 3 of 10)	66765	LOC105379192
interval_42149	chr2	7166102	7168600	+	intron (RNF144A, intron 6 of 7)	50660	LOC101929452
interval_95347	chr9	139219002	139221800	+	exon (DKFZP434A062, exon 1 of 1)	1378	DKFZP434A062
interval_87395	chr8	37240402	37242200	+	intron (MIR1268A, intron 2 of 2)	137603	LINC01605
interval_48670	chr2	198491802	198494000	+	intron (RFTN2, intron 5 of 8)	47683	RFTN2
interval_82984	chr7	70082902	70086600	+	intron (AUTS2, intron 5 of 18)	-512772	GALNT17
interval_35677	chr17	42437202	42438300	+	intron (FAM171A2, intron 1 of 7)	3484	FAM171A2
interval_94317	chr9	117178902	117180200	+	intron (WHRN, intron 7 of 11)	-29308	AKNA
interval_28518	chr14	101295802	101299700	+	intron (MEG3, intron 4 of 7)	5306	MEG3
interval_15835	chr11	78519302	78522500	+	intron (TENM4, intron 14 of 33)	-234992	NARS2
interval_53900	chr22	24659602	24660600	+	exon (POM121L9P, exon 7 of 7)	-6684	SPECC1L
interval_29709	chr15	59551602	59553500	+	intron (MYO1E, intron 3 of 27)	53536	LDHAL6B
interval_28272	chr14	95686102	95687100	+	intron (CLMN, intron 4 of 12)	62576	DICER1-AS1
interval_32916	chr16	56328702	56331200	+	intron (GNAO1, intron 3 of 8)	50519	MIR3935
interval_59294	chr3	123101402	123104600	+	intron (ADCY5, intron 1 of 20)	64391	ADCY5
interval_31699	chr16	6264902	6266800	+	intron (RBFOX1, intron 1 of 14)	583383	MIR8065
interval_34860	chr17	17028402	17030000	+	intron (MPRIP, intron 3 of 22)	80445	PLD6
interval_54650	chr22	41964102	41965100	+	intron (CSDC2, intron 1 of 3)	7587	CSDC2
interval_47201	chr2	159826902	159827900	+	intron (TANC1, intron 1 of 26)	2255	TANC1
interval_35978	chr17	48766202	48772100	+	TTS (ABCC3)	16119	ANKRD40
interval_53258	chr21	37862602	37864700	+	intron (CLDN14, intron 2 of 2)	-11263	CLDN14
interval_5167	chr1	161955402	161957200	+	intron (OLFML2B, intron 6 of 7)	37954	OLFML2B
interval_14395	chr11	34305402	34307500	+	intron (ABTB2, intron 1 of 16)	73104	ABTB2
interval_59970	chr3	140809902	140811100	+	intron (SPSB4, intron 2 of 2)	40257	SPSB4
interval_38382	chr18	35083302	35085500	+	intron (CELF4, intron 1 of 12)	-37934	SNORA111
interval_38885	chr18	48243002	48245000	+	intron (MAPK4, intron 3 of 3)	102433	MRO
interval_17083	chr11	114078802	114084000	+	intron (ZBTB16, intron 4 of 6)	-85134	NNMT
interval_6779	chr1	205488002	205490000	+	intron (CDK18, intron 1 of 15)	15317	CDK18
interval_50123	chr2	235872702	235873800	+	intron (SH3BP4, intron 1 of 5)	12623	SH3BP4
interval_26850	chr14	57322102	57324100	+	intron (OTX2-AS1, intron 2 of 2)	43225	OTX2-AS1
interval_93495	chr9	94696602	94699600	+	intron (ROR2, intron 1 of 8)	14343	ROR2
interval_97400	chrX	96233102	96234900	+	intron (DIAPH2, intron 17 of 26)	95094	RPA4
interval_59484	chr3	127468102	127469300	+	intron (MGLL, intron 3 of 6)	73392	MGLL
interval_44593	chr2	74519002	74520800	+	intron (SLC4A5, intron 7 of 30)	50633	SLC4A5
interval_86966	chr8	25238802	25241200	+	intron (DOCK5, intron 39 of 51)	37083	MIR6876
interval_8386	chr1	245526202	245529700	+	intron (KIF26B, intron 2 of 14)	209664	KIF26B
interval_10498	chr10	71608802	71611400	+	intron (COL13A1, intron 3 of 34)	48457	COL13A1
interval_40401	chr19	13616102	13618900	+	promoter-TSS (CACNA1A)	-227	CACNA1A
interval_17892	chr11	131337002	131338800	+	intron (NTM, intron 1 of 7)	72860	LOC101929653
interval_7630	chr1	226764602	226766300	+	intron (STUM, intron 1 of 3)	28950	STUM
interval_69085	chr5	31195002	31196300	+	intron (CDH6, intron 1 of 11)	1889	CDH6
interval_951	chr1	21652502	21654400	+	intron (ECE1, intron 1 of 18)	33668	LOC100506801
interval_61635	chr3	185762602	185763800	+	TTS (ETV5)	63700	ETV5
interval_40846	chr19	31826902	31829900	+	intron (TSHZ3, intron 1 of 1)	12030	TSHZ3
interval_125	chr1	3016202	3023300	+	intron (PRDM16, intron 1 of 16)	-24788	MIR4251
interval_25175	chr13	95726502	95728700	+	intron (ABCC4, intron 21 of 29)	115306	LINC00557
interval_8902	chr10	14061302	14063400	+	intron (FRMD4A, intron 2 of 24)	-53932	LOC101928453
interval_93484	chr9	94605102	94607300	+	intron (ROR2, intron 1 of 8)	106243	ROR2
interval_37135	chr17	78910402	78912700	+	intron (RPTOR, intron 20 of 29)	-54090	CHMP6
interval_25794	chr13	112628102	112629800	+	intron (LINC00403, intron 1 of 3)	2327	LINC00403
interval_51650	chr20	37268302	37270300	+	intron (ARHGAP40, intron 9 of 14)	38724	ARHGAP40
interval_82750	chr7	55197702	55200400	+	intron (EGFR, intron 1 of 27)	57591	EGFR-AS1
interval_10978	chr10	81169902	81172100	+	intron (ZCCHC24, intron 2 of 3)	34382	ZCCHC24
interval_96990	chrX	73068102	73070100	+	exon (XIST, exon 1 of 6)	3487	XIST
interval_50029	chr2	233770802	233772800	+	intron (NGEF, intron 5 of 14)	31311	C2orf82
interval_40006	chr19	3442702	3445600	+	intron (NFIC, intron 6 of 8)	36389	SMIM24
interval_13282	chr11	2912202	2913400	+	intron (SLC22A18AS, intron 2 of 2)	-5806	CDKN1C
interval_23057	chr13	30457402	30460000	+	intron (LINC00297, intron 1 of 1)	3841	LINC00297
interval_51622	chr20	36535002	36537400	+	intron (VSTM2L, intron 1 of 3)	4702	VSTM2L
interval_48849	chr2	202948202	202950200	+	intron (KIAA2012, intron 2 of 23)	11225	KIAA2012
interval_19784	chr12	54508002	54510400	+	intron (FLJ12825, intron 1 of 1)	-10654	LINC02381
interval_86184	chr8	2007102	2009800	+	intron (MYOM2, intron 6 of 36)	15293	MYOM2
interval_56489	chr3	37947102	37950400	+	intron (CTDSPL, intron 1 of 6)	45082	CTDSPL
interval_29918	chr15	64529002	64531200	+	intron (CSNK1G1, intron 4 of 11)	-74747	PPIB
interval_50102	chr2	235589002	235590900	+	Intergenic	-1361	LINC01173
interval_80688	chr7	1855202	1857200	+	intron (MAD1L1, intron 18 of 18)	27688	MIR4655
interval_6875	chr1	208391802	208394500	+	intron (PLXNA2, intron 1 of 31)	24514	PLXNA2
interval_29845	chr15	63123802	63126100	+	intron (TLN2, intron 51 of 55)	8795	MIR190A
interval_353	chr1	7727602	7729700	+	intron (CAMTA1, intron 9 of 22)	-36247	CAMTA1
interval_6722	chr1	204598702	204600400	+	intron (LRRN2, intron 1 of 1)	54930	LRRN2
interval_30451	chr15	75335402	75336600	+	intron (PPCDC, intron 3 of 4)	20105	PPCDC
interval_60947	chr3	168867702	168869300	+	intron (MECOM, intron 1 of 15)	-4408	MECOM
interval_18072	chr12	239402	240900	+	intron (IQSEC3, intron 3 of 13)	18181	LOC574538
interval_44289	chr2	65555502	65557700	+	intron (SPRED2, intron 4 of 5)	37330	SPRED2
interval_9427	chr10	30300602	30303800	+	exon (JCAD, exon 5 of 5)	46314	JCAD
interval_58914	chr3	112993102	112996100	+	intron (BOC, intron 9 of 19)	64289	BOC
interval_22626	chr12	131523002	131525000	+	intron (ADGRD1, intron 13 of 24)	-45480	ADGRD1-AS1
interval_2693	chr1	62764702	62766400	+	intron (KANK4, intron 1 of 8)	19534	KANK4
interval_51929	chr20	44895102	44898100	+	intron (CDH22, intron 1 of 11)	40536	CDH22
interval_10747	chr10	77289202	77292200	+	intron (LRMDA, intron 2 of 6)	-21515	MIR606
interval_21628	chr12	107064902	107068600	+	intron (RFX4, intron 4 of 17)	11727	LOC100505978
interval_70296	chr5	75409502	75411300	+	intron (SV2C, intron 1 of 12)	31162	SV2C
interval_13208	chr11	1902102	1905100	+	intron (LSP1, intron 3 of 10)	2326	MIR7847
interval_43006	chr2	29284102	29285400	+	exon (C2orf71, exon 2 of 2)	12376	C2orf71
interval_28464	chr14	100278102	100280000	+	intron (EML1, intron 1 of 22)	19306	EML1
interval_35970	chr17	48669802	48672900	+	intron (CACNA1G, intron 13 of 33)	-31882	CACNA1G-AS1
interval_1176	chr1	26053402	26055500	+	intron (MAN1C1, intron 2 of 11)	-72216	SELENON
interval_6868	chr1	208327502	208329900	+	intron (PLXNA2, intron 3 of 31)	88964	PLXNA2
interval_27297	chr14	69004902	69009100	+	exon (RAD51B, exon 11 of 11)	88503	LOC100996664
interval_86740	chr8	19367802	19369300	+	intron (CSGALNACT1, intron 2 of 9)	91505	CSGALNACT1
interval_43647	chr2	47453902	47456100	+	intron (LOC101927043, intron 1 of 2)	-51239	CALM2
interval_53541	chr21	45375302	45378300	+	intron (AGPAT3, intron 1 of 8)	-55405	TRAPPC10
interval_89481	chr8	102062802	102064500	+	promoter-TSS (FLJ42969)	-631	FLJ42969
interval_35861	chr17	46695102	46701900	+	TTS (HOXB9)	5334	HOXB9
interval_10975	chr10	81156802	81159900	+	intron (ZCCHC24, intron 2 of 3)	47032	ZCCHC24
interval_86435	chr8	10273602	10275900	+	intron (MSRA, intron 5 of 5)	-57324	LINCR-0001
interval_80479	chr6	168432802	168434000	+	intron (KIF25, intron 3 of 7)	14848	KIF25
interval_83717	chr7	92383202	92385600	+	intron (CDK6, intron 3 of 7)	-81396	LOC101927497
interval_49435	chr2	218722502	218724400	+	intron (TNS1, intron 16 of 32)	-24995	SNORA115
interval_10581	chr10	73291102	73293000	+	intron (CDH23, intron 6 of 12)	-20374	CDH23-AS1
interval_56298	chr3	32491702	32493400	+	intron (CMTM7, intron 3 of 4)	51852	CMTM6
interval_1277	chr1	27892502	27894900	+	intron (AHDC1, intron 1 of 6)	36304	AHDC1
interval_42818	chr2	23709902	23711700	+	intron (KLHL29, intron 2 of 13)	102503	KLHL29
interval_10977	chr10	81164202	81166600	+	intron (ZCCHC24, intron 2 of 3)	39982	ZCCHC24
interval_4758	chr1	149048402	149050300	+	intron (NBPF25P, intron 2 of 17)	121038	LOC645166
interval_17672	chr11	126206502	126208100	+	intron (DCPS, intron 3 of 5)	18181	GSEC
interval_45228	chr2	100656302	100659700	+	intron (AFF3, intron 2 of 23)	64044	AFF3
interval_28225	chr14	94227502	94229500	+	intron (PRIMA1, intron 3 of 4)	26265	PRIMA1
interval_54746	chr22	43712102	43713900	+	intron (SCUBE1, intron 3 of 21)	26393	SCUBE1
interval_54906	chr22	47365802	47368100	+	intron (TBC1D22A, intron 10 of 13)	-55013	TBC1D22A-AS1
interval_28275	chr14	95717902	95719300	+	intron (CLMN, intron 1 of 12)	67644	CLMN
interval_35416	chr17	37041402	37043400	+	intron (LASP1, intron 2 of 5)	16289	LASP1
interval_23121	chr13	31798302	31799600	+	intron (B3GLCT, intron 3 of 14)	24839	B3GLCT
interval_45512	chr2	109816802	109818000	+	intron (SH3RF3, intron 1 of 9)	-59357	MIR4265
interval_72479	chr5	132707102	132709400	+	intron (FSTL4, intron 4 of 15)	55147	MIR1289-2
interval_2273	chr1	53780602	53783500	+	intron (LRP8, intron 2 of 17)	11770	LRP8
interval_85880	chr7	151386702	151387700	+	intron (PRKAG2, intron 3 of 15)	-57497	PRKAG2
interval_6669	chr1	203604102	203606000	+	intron (ATP2B4, intron 1 of 21)	9136	ATP2B4
interval_6636	chr1	203120402	203122100	+	intron (ADORA1, intron 3 of 3)	23691	MYBPH
interval_73166	chr5	149156102	149158700	+	intron (PPARGC1B, intron 1 of 10)	45013	MIR378A
interval_31876	chr16	11366702	11369000	+	promoter-TSS (PRM3)	-399	PRM3
interval_21739	chr12	109728302	109730700	+	intron (FOXN4, intron 2 of 9)	17524	FOXN4
interval_85170	chr7	131822902	131824500	+	intron (PLXNA4, intron 30 of 31)	-121919	LOC101928807
interval_35086	chr17	27381402	27382400	+	intron (PIPOX, intron 5 of 7)	11983	PIPOX
interval_2328	chr1	54777602	54779900	+	intron (SSBP3, intron 4 of 16)	76635	SSBP3-AS1
interval_1975	chr1	44777502	44779500	+	intron (ERI3, intron 4 of 7)	42450	ERI3
interval_14318	chr11	31896502	31899700	+	intron (PAX6-AS1, intron 1 of 2)	49987	PAUPAR
interval_44960	chr2	85999302	86001000	+	intron (ATOH8, intron 2 of 2)	10649	MIR6071
interval_14311	chr11	31828302	31830500	+	promoter-TSS (PAX6)	-8713	PAX6-AS1
interval_92517	chr9	37573102	37576100	+	intron (FBXO10, intron 1 of 10)	1649	FBXO10
interval_96381	chrX	39240002	39241700	+	intron (LINC01282, intron 1 of 5)	10177	LINC01282
interval_29981	chr15	65634702	65638200	+	intron (IGDCC3, intron 2 of 13)	33927	IGDCC3
interval_57518	chr3	63954602	63957800	+	intron (ATXN7, intron 1 of 8)	2781	ATXN7
interval_38687	chr18	44602002	44603000	+	intron (KATNAL2, intron 11 of 14)	-40513	ELOA2
interval_30374	chr15	74277602	74279700	+	intron (STOML1, intron 5 of 7)	6038	STOML1
interval_95150	chr9	135631702	135633400	+	intron (AK8, intron 13 of 14)	-86763	DDX31
interval_95077	chr9	134499502	134500600	+	intron (RAPGEF1, intron 10 of 23)	85178	RAPGEF1
interval_42105	chr2	6085002	6087900	+	intron (LINC01105, intron 1 of 1)	13632	LINC01105
interval_7780	chr1	230241802	230243700	+	intron (GALNT2, intron 1 of 15)	49215	GALNT2
interval_1408	chr1	31358102	31359900	+	intron (SDC3, intron 1 of 4)	22479	SDC3
interval_51131	chr20	19869202	19872600	+	intron (RIN2, intron 1 of 10)	691	RIN2
interval_95348	chr9	139222002	139224800	+	intron (GPSM1, intron 1 of 13)	1469	GPSM1
interval_80707	chr7	2146802	2149700	+	intron (MAD1L1, intron 11 of 18)	-19564	SNORA114
interval_56996	chr3	51312402	51313600	+	intron (DOCK3, intron 25 of 52)	-109667	MANF
interval_29909	chr15	64270202	64271800	+	intron (DAPK2, intron 3 of 11)	50528	LOC101928988
interval_95375	chr9	139613902	139615900	+	intron (FAM69B, intron 2 of 4)	5788	SNORA17B
interval_49506	chr2	220317902	220319800	+	intron (SPEG, intron 6 of 40)	19151	SPEG
interval_52592	chr20	59892102	59893300	+	intron (CDH4, intron 2 of 15)	-181776	CDH4
interval_86994	chr8	25815102	25817400	+	intron (EBF2, intron 6 of 15)	86389	EBF2
interval_60993	chr3	170142502	170145000	+	intron (CLDN11, intron 2 of 2)	2860	MIR6828
interval_27281	chr14	68858202	68862700	+	intron (RAD51B, intron 7 of 9)	235053	LOC100996664
interval_42139	chr2	6870402	6872000	+	intron (LINC00487, intron 4 of 5)	39241	LINC00487
interval_59280	chr3	122868602	122872600	+	intron (PDIA5, intron 14 of 16)	-10040	MIR7110
interval_32637	chr16	49584402	49586100	+	intron (ZNF423, intron 5 of 7)	-32755	ADAM3B
interval_36166	chr17	55347602	55352100	+	intron (MSI2, intron 4 of 9)	15920	MSI2
interval_742	chr1	17435502	17437600	+	intron (PADI2, intron 1 of 15)	9397	PADI2
interval_51592	chr20	35806602	35808900	+	exon (MROH8, exon 2 of 25)	240	MROH8
interval_76188	chr6	40542702	40543700	+	intron (LRFN2, intron 1 of 2)	12002	LRFN2
interval_12660	chr10	123284402	123287500	+	intron (FGFR2, intron 4 of 16)	70208	FGFR2
interval_2927	chr1	68185002	68186100	+	intron (GNG12, intron 2 of 3)	34691	GADD45A
interval_68461	chr5	9834502	9836700	+	intron (LINC02112, intron 4 of 12)	-18888	LINC02221
interval_26066	chr14	25285602	25288500	+	intron (STXBP6, intron 5 of 5)	-183576	GZMB
interval_34331	chr17	2116602	2118700	+	intron (SMG6, intron 10 of 18)	-18321	LOC101927839
interval_59376	chr3	124848002	124849500	+	intron (SLC12A8, intron 5 of 12)	21645	MIR5092
interval_16133	chr11	86298402	86301900	+	intron (ME3, intron 2 of 14)	83527	ME3
interval_66472	chr4	140666902	140668800	+	intron (MAML3, intron 3 of 5)	80929	MGST2
interval_10477	chr10	71254302	71255300	+	intron (TSPAN15, intron 3 of 7)	43578	TSPAN15
interval_29908	chr15	64260002	64264600	+	intron (DAPK2, intron 4 of 11)	41828	LOC101928988
interval_33834	chr16	82921402	82923300	+	intron (CDH13, intron 2 of 12)	101552	LOC101928417
interval_76055	chr6	37447802	37451100	+	TTS (CMTR1)	18249	CCDC167
interval_26835	chr14	57045502	57047800	+	exon (TMEM260, exon 1 of 16)	140	TMEM260
interval_55377	chr3	9242902	9247600	+	intron (SRGAP3, intron 1 of 21)	11074	SRGAP3-AS2
interval_49652	chr2	223399402	223401500	+	intron (SGPP2, intron 4 of 4)	111680	SGPP2
interval_36568	chr17	66436502	66437900	+	intron (WIPI1, intron 3 of 11)	16464	WIPI1
interval_59500	chr3	127879302	127881100	+	intron (EEFSEC, intron 1 of 6)	-7444	RUVBL1
interval_39939	chr19	2139102	2141000	+	intron (AP3D1, intron 1 of 29)	11505	AP3D1
interval_70400	chr5	78190402	78191700	+	intron (ARSB, intron 5 of 7)	91306	ARSB
interval_96889	chrX	68414002	68415800	+	intron (LINC00269, intron 1 of 4)	15501	LINC00269
interval_17606	chr11	125036302	125039900	+	intron (PKNOX2, intron 1 of 12)	3542	PKNOX2
interval_76243	chr6	41535502	41539300	+	intron (FOXP4, intron 2 of 16)	23237	FOXP4
interval_97511	chrX	99612402	99615900	+	intron (PCDH19, intron 2 of 4)	51120	PCDH19
interval_84052	chr7	101739702	101742400	+	intron (CUX1, intron 4 of 21)	-187302	SH2B2
interval_47394	chr2	164587602	164593800	+	intron (FIGN, intron 1 of 1)	1816	FIGN
interval_37808	chr18	18940502	18945600	+	intron (GREB1L, intron 1 of 32)	120848	GREB1L
interval_70160	chr5	71948602	71950700	+	intron (LINC02056, intron 1 of 2)	6845	LINC02056
interval_2582	chr1	60134502	60136800	+	intron (FGGY, intron 12 of 13)	63317	MIR4711
interval_42000	chr2	2963402	2965600	+	intron (LINC01250, intron 5 of 6)	165297	LINC01250
interval_31913	chr16	12185102	12187300	+	intron (SNX29, intron 11 of 20)	115610	SNX29
interval_29483	chr15	52090702	52092600	+	intron (TMOD2, intron 7 of 8)	-30174	TMOD3
interval_82979	chr7	70048502	70049700	+	intron (AUTS2, intron 5 of 18)	-548422	GALNT17
interval_35483	chr17	38490102	38492300	+	intron (RARA, intron 2 of 6)	8187	RARA-AS1
interval_33503	chr16	73024902	73027500	+	intron (ZFHX3, intron 1 of 9)	56073	ZFHX3
interval_56493	chr3	37987302	37989200	+	intron (CTDSPL, intron 1 of 6)	-22644	MIR26A1
interval_49637	chr2	223162802	223167800	+	intron (CCDC140, intron 1 of 1)	-1586	PAX3
interval_92636	chr9	71658702	71660400	+	intron (FXN, intron 1 of 4)	9072	FXN
interval_81773	chr7	29023302	29025600	+	intron (LOC100506497, intron 1 of 4)	4868	LOC100506497
interval_32649	chr16	49775502	49777500	+	intron (ZNF423, intron 2 of 7)	115329	ZNF423
interval_35259	chr17	32927002	32930700	+	intron (TMEM132E, intron 1 of 8)	21083	TMEM132E
interval_22595	chr12	130911702	130913400	+	intron (RIMBP2, intron 14 of 20)	90118	PIWIL1
interval_1199	chr1	26484202	26487300	+	intron (FAM110D, intron 1 of 1)	240	FAM110D
interval_2340	chr1	54856202	54858500	+	intron (SSBP3, intron 4 of 16)	14717	SSBP3
interval_34154	chr16	89034602	89036100	+	intron (CBFA2T3, intron 1 of 11)	-27743	CBFA2T3
interval_34878	chr17	17440302	17441600	+	intron (PEMT, intron 2 of 6)	-41242	RASD1
interval_13815	chr11	17002202	17004600	+	intron (PLEKHA7, intron 3 of 22)	32562	PLEKHA7
interval_52649	chr20	61436002	61438300	+	promoter-TSS (OGFR-AS1)	-212	OGFR-AS1
interval_86162	chr8	1446502	1448400	+	intron (DLGAP2, intron 3 of 14)	122379	DLGAP2-AS1
interval_30570	chr15	78108502	78111000	+	intron (LINGO1, intron 1 of 5)	109437	LOC645752
interval_35085	chr17	27377302	27379400	+	intron (PIPOX, intron 2 of 7)	8433	PIPOX
interval_17027	chr11	113016802	113018400	+	intron (NCAM1, intron 2 of 16)	127022	NCAM1-AS1
interval_30143	chr15	68991802	68994000	+	intron (CORO2B, intron 3 of 11)	59059	CORO2B
interval_86868	chr8	22586202	22587300	+	intron (PEBP4, intron 4 of 6)	-36658	EGR3
interval_53956	chr22	26235302	26237300	+	intron (MYO18B, intron 17 of 43)	98190	MYO18B
interval_36917	chr17	74681802	74683800	+	intron (MXRA7, intron 2 of 3)	2168	MXRA7
interval_93040	chr9	82590202	82591800	+	intron (LINC01507, intron 2 of 4)	1063	LINC01507
interval_34257	chr17	943302	944300	+	intron (ABR, intron 16 of 22)	-18002	MIR3183
interval_34190	chr16	89688302	89689600	+	intron (DPEP1, intron 1 of 10)	9235	DPEP1
interval_49424	chr2	218481702	218483600	+	intron (DIRC3, intron 1 of 12)	138665	DIRC3
interval_85108	chr7	130129302	130132900	+	promoter-TSS (MESTIT1)	-69	MEST
interval_76647	chr6	52237202	52239100	+	intron (PAQR8, intron 1 of 1)	11225	PAQR8
interval_55422	chr3	10397402	10399300	+	intron (ATP2B2, intron 11 of 21)	26438	MIR378B
interval_23371	chr13	40360202	40363300	+	intron (COG6, intron 18 of 18)	-123479	MIR4305
interval_22790	chr13	21808102	21809400	+	promoter-TSS (LINC01046)	44	LINC01046
interval_19609	chr12	51014402	51016800	+	intron (DIP2B, intron 1 of 37)	116833	DIP2B
interval_37805	chr18	18909902	18912200	+	intron (GREB1L, intron 1 of 32)	88848	GREB1L
interval_56818	chr3	47001202	47002700	+	intron (CCDC12, intron 1 of 6)	-19222	NBEAL2
interval_36190	chr17	55604102	55606300	+	intron (MSI2, intron 5 of 9)	-4243	LOC101927557
interval_80407	chr6	166908002	166909500	+	intron (RPS6KA2, intron 8 of 20)	14170	MIR1913
interval_81684	chr7	27185702	27190000	+	promoter-TSS (HOXA6)	-458	HOXA6
interval_47882	chr2	177036802	177041100	+	exon (HAGLR, exon 3 of 3)	-3943	HAGLROS
interval_29498	chr15	52571702	52572700	+	intron (MYO5C, intron 2 of 40)	-2804	MIR1266
interval_11208	chr10	87370002	87372100	+	intron (GRID1, intron 15 of 15)	33563	GRID1-AS1
interval_5081	chr1	159910002	159912400	+	intron (IGSF9, intron 3 of 20)	4185	IGSF9
interval_30020	chr15	66421102	66422800	+	intron (MEGF11, intron 1 of 22)	89380	MIR4311
interval_54783	chr22	44692602	44695800	+	intron (KIAA1644, intron 2 of 4)	14530	KIAA1644
interval_59274	chr3	122808302	122811300	+	intron (PDIA5, intron 2 of 16)	23945	PDIA5
interval_37129	chr17	78845402	78848600	+	intron (RPTOR, intron 13 of 29)	-67569	LOC101928855
interval_74254	chr5	173762202	173766800	+	intron (LINC01411, intron 1 of 5)	1144	LINC01411
interval_6859	chr1	208262902	208264900	+	intron (PLXNA2, intron 9 of 31)	153764	PLXNA2
interval_31085	chr15	93623602	93624700	+	intron (RGMA, intron 1 of 3)	7601	RGMA
interval_12800	chr10	126359302	126361400	+	intron (FAM53B, intron 4 of 4)	-32246	FAM53B-AS1
interval_54124	chr22	29338102	29340400	+	intron (ZNRF3, intron 1 of 8)	25874	ZNRF3
interval_13910	chr11	19443102	19444900	+	intron (NAV2, intron 1 of 37)	71730	NAV2
interval_35840	chr17	46315602	46323300	+	intron (SKAP1, intron 4 of 12)	-52258	THRA1/BTR
interval_31929	chr16	12522602	12524700	+	intron (SNX29, intron 18 of 20)	-290527	MIR4718
interval_30296	chr15	71926002	71928200	+	intron (THSD4, intron 1 of 11)	56777	THSD4-AS2
interval_75660	chr6	28234202	28236100	+	promoter-TSS (ZSCAN26)	363	ZSCAN26
interval_92656	chr9	72066502	72067500	+	intron (APBA1, intron 9 of 12)	126775	FAM189A2
interval_18081	chr12	338102	343600	+	intron (SLC6A13, intron 7 of 14)	-18238	SLC6A12
interval_97051	chrX	76708602	76710000	+	promoter-TSS (FGF16)	-346	FGF16
interval_59369	chr3	124750302	124752300	+	intron (HEG1, intron 1 of 16)	23501	HEG1
interval_19772	chr12	54384202	54385600	+	promoter-TSS (MIR196A2)	-621	MIR196A2
interval_512	chr1	10848102	10850000	+	intron (CASZ1, intron 1 of 15)	7682	CASZ1
interval_68654	chr5	14674602	14676700	+	intron (OTULIN, intron 2 of 6)	10897	OTULIN
interval_90421	chr8	125722502	125723500	+	intron (MTSS1, intron 1 of 13)	17747	MTSS1
interval_41430	chr19	47924302	47926400	+	intron (MEIS3, intron 1 of 12)	139	MEIS3
interval_38796	chr18	46450502	46452700	+	intron (SMAD7, intron 3 of 3)	24102	SMAD7
interval_34681	chr17	11511002	11513000	+	intron (DNAH9, intron 2 of 68)	10253	DNAH9
interval_21917	chr12	114184602	114185800	+	intron (LINC01234, intron 1 of 1)	26287	LINC01234
interval_36193	chr17	55622102	55624200	+	intron (MSI2, intron 6 of 9)	-22193	LOC101927557
interval_31658	chr16	5055202	5057500	+	intron (SEC14L5, intron 12 of 15)	-27352	NAGPA-AS1
interval_25816	chr13	113223202	113225200	+	intron (TUBGCP3, intron 1 of 9)	18298	TUBGCP3
interval_86758	chr8	20039602	20042000	+	promoter-TSS (SLC18A1)	-84	SLC18A1
interval_53135	chr21	34543202	34545100	+	Intergenic	-1610	LINC01548
interval_55342	chr3	8573702	8575100	+	intron (LMCD1, intron 1 of 4)	30908	LMCD1
interval_30347	chr15	73649802	73651400	+	intron (HCN4, intron 1 of 7)	11004	HCN4
interval_95137	chr9	135405802	135408500	+	intron (CFAP77, intron 4 of 6)	-50842	BARHL1
interval_37422	chr18	4351602	4354400	+	intron (DLGAP1, intron 1 of 12)	88399	DLGAP1-AS5
interval_10515	chr10	71864602	71866100	+	intron (H2AFY2, intron 7 of 8)	27339	AIFM2
interval_2325	chr1	54756302	54758200	+	intron (SSBP3, intron 4 of 16)	55135	SSBP3-AS1
interval_32067	chr16	17253602	17256200	+	intron (XYLT1, intron 5 of 11)	26540	LOC102723692
interval_20186	chr12	66238502	66241000	+	intron (HMGA2, intron 3 of 4)	-18997	RPSAP52
interval_11585	chr10	97573002	97574600	+	intron (ENTPD1, intron 2 of 9)	-93921	CC2D2B
interval_79792	chr6	150498002	150500000	+	intron (PPP1R14C, intron 1 of 3)	34813	PPP1R14C
interval_6704	chr1	204290602	204292700	+	intron (PLEKHA6, intron 1 of 22)	37406	PLEKHA6
interval_73984	chr5	168311402	168315000	+	intron (SLIT3, intron 4 of 35)	-117941	MIR218-2
interval_26654	chr14	51797502	51799400	+	Intergenic	-1660	LINC00640
interval_18231	chr12	3373402	3374600	+	intron (TSPAN9, intron 2 of 7)	-103273	LINC02417
interval_30402	chr15	74555502	74557600	+	intron (CCDC33, intron 3 of 18)	-54331	CCDC33
interval_79810	chr6	150937902	150941700	+	intron (PLEKHG1, intron 1 of 15)	-64938	PLEKHG1
interval_561	chr1	12066402	12067400	+	intron (MFN2, intron 15 of 17)	-12398	MIIP
interval_76236	chr6	41476402	41478100	+	intron (LINC01276, intron 2 of 2)	7069	LINC01276
interval_15399	chr11	68140202	68141200	+	intron (LRP5, intron 5 of 22)	60624	LRP5
interval_92458	chr9	35832802	35834900	+	intron (TMEM8B, intron 2 of 10)	4629	TMEM8B
interval_75765	chr6	31024002	31026500	+	intron (HCG22, intron 3 of 3)	4024	HCG22
interval_93838	chr9	102588802	102590700	+	intron (NR4A3, intron 3 of 8)	5614	NR4A3
interval_54535	chr22	39628802	39631600	+	intron (PDGFB, intron 2 of 6)	6713	PDGFB
interval_88064	chr8	61592302	61594700	+	intron (CHD7, intron 1 of 37)	2177	CHD7
interval_44922	chr2	85415802	85417800	+	intron (TCF7L1, intron 3 of 11)	3269	TCF7L1-IT1
interval_7819	chr1	231014702	231016300	+	TTS (LOC101927604)	4909	LOC101927604
interval_62442	chr4	7429102	7431200	+	intron (SORCS2, intron 2 of 26)	6549	PSAPL1
interval_88075	chr8	61779402	61780900	+	exon (CHD7, exon 38 of 38)	100156	LOC100130298
interval_54443	chr22	37879102	37883300	+	intron (MFNG, intron 1 of 7)	1224	MFNG
interval_2111	chr1	47877102	47879000	+	intron (LINC01389, intron 1 of 4)	-3693	FOXE3
interval_52159	chr20	49289302	49291100	+	intron (RIPOR3, intron 1 of 21)	28193	LOC100506175
interval_18547	chr12	12013502	12015400	+	intron (ETV6, intron 4 of 7)	-209427	BCL2L14
interval_12362	chr10	116109402	116111800	+	intron (AFAP1L2, intron 1 of 18)	53936	AFAP1L2
interval_3761	chr1	93042602	93044100	+	intron (EVI5, intron 16 of 17)	-91723	GFI1
interval_17680	chr11	126352602	126354600	+	intron (KIRREL3, intron 4 of 13)	127812	ST3GAL4
interval_14391	chr11	34270002	34274000	+	intron (ABTB2, intron 1 of 16)	107554	ABTB2
interval_7950	chr1	234229702	234231000	+	intron (SLC35F3, intron 2 of 7)	189893	SLC35F3
interval_59510	chr3	128089602	128092500	+	intron (EEFSEC, intron 6 of 6)	-91386	DNAJB8-AS1
interval_38334	chr18	34059702	34063400	+	intron (FHOD3, intron 3 of 23)	181830	LOC105372071
interval_1611	chr1	36070102	36072200	+	intron (PSMB2, intron 4 of 5)	32180	TFAP2E
interval_52297	chr20	52060102	52062400	+	intron (TSHZ2, intron 2 of 2)	-108058	LOC101927770
interval_6671	chr1	203640602	203642900	+	intron (ATP2B4, intron 1 of 21)	45836	ATP2B4
interval_33492	chr16	72911502	72913300	+	intron (ZFHX3, intron 3 of 8)	169873	ZFHX3
interval_19206	chr12	32714102	32716100	+	intron (FGD4, intron 1 of 16)	60124	FGD4
interval_52588	chr20	59845502	59848100	+	intron (CDH4, intron 2 of 15)	192681	LINC01718
interval_19778	chr12	54451002	54456700	+	intron (FLJ12825, intron 1 of 1)	1813	FLJ12825
interval_57843	chr3	72212002	72213700	+	intron (LINC00870, intron 2 of 2)	12443	LINC00870
interval_1973	chr1	44760902	44763600	+	intron (ERI3, intron 5 of 7)	-44020	SNORA110
interval_8926	chr10	14590702	14592100	+	promoter-TSS (FAM107B)	-16692	FAM107B
interval_17038	chr11	113347202	113348200	+	Intergenic	-1700	DRD2
interval_51968	chr20	45663002	45665100	+	intron (EYA2, intron 5 of 15)	-131558	MIR3616
interval_47881	chr2	177033702	177036500	+	intron (HOXD3, intron 2 of 2)	6296	HOXD3
interval_5588	chr1	173226302	173228500	+	intron (LOC100506023, intron 2 of 2)	-52704	TNFSF4
interval_4326	chr1	112266602	112269300	+	exon (FAM212B, exon 2 of 2)	14095	FAM212B
interval_59508	chr3	128072202	128074300	+	intron (EEFSEC, intron 5 of 6)	-109186	DNAJB8-AS1
interval_50980	chr20	15497702	15499600	+	intron (MACROD2, intron 8 of 17)	405308	LOC613266
interval_92494	chr9	36960402	36962400	+	intron (PAX5, intron 6 of 9)	-67873	MIR4476
interval_12964	chr10	131660202	131663100	+	intron (EBF3, intron 10 of 15)	-20013	MIR4297
interval_56510	chr3	38408502	38410100	+	intron (XYLB, intron 5 of 16)	21050	XYLB
interval_73290	chr5	151386002	151389300	+	intron (LINC01933, intron 1 of 2)	49192	LINC01933
interval_12617	chr10	122551802	122553800	+	intron (WDR11-AS1, intron 1 of 2)	-57886	WDR11
interval_13068	chr10	134415302	134417300	+	intron (INPP5A, intron 1 of 15)	-78478	INPP5A
interval_77174	chr6	76723402	76725700	+	intron (IMPG1, intron 6 of 15)	57844	IMPG1
interval_15151	chr11	63852002	63855300	+	intron (MACROD1, intron 3 of 10)	-17711	FLRT1
interval_12551	chr10	121006502	121007900	+	intron (GRK5, intron 1 of 15)	40004	GRK5
interval_84988	chr7	127613902	127617800	+	intron (SND1, intron 15 of 23)	-21711	SND1-IT1
interval_30864	chr15	88487502	88489200	+	intron (NTRK3, intron 14 of 18)	-307610	NTRK3-AS1
interval_78307	chr6	112178902	112180700	+	intron (FYN, intron 1 of 13)	14854	FYN
interval_43019	chr2	29556702	29558900	+	intron (ALK, intron 5 of 28)	140442	LOC105374389
interval_12623	chr10	122725102	122726200	+	Intergenic	-114960	WDR11-AS1
interval_81759	chr7	28723702	28726400	+	promoter-TSS (CREB5)	249817	CREB5
interval_22156	chr12	119526202	119528800	+	intron (SRRM4, intron 1 of 12)	86788	LOC105370024
interval_28038	chr14	88775902	88779300	+	intron (KCNK10, intron 1 of 6)	-40346	KCNK10
interval_2110	chr1	47874102	47876200	+	intron (LINC01389, intron 2 of 4)	-6593	FOXE3
interval_57409	chr3	61566002	61567900	+	intron (PTPRG, intron 1 of 29)	19708	PTPRG
interval_21243	chr12	97052102	97053600	+	intron (CFAP54, intron 38 of 67)	169502	CFAP54
interval_16993	chr11	112369102	112371000	+	intron (LOC101928823, intron 2 of 2)	14983	LOC101928823
interval_51670	chr20	37657102	37659400	+	intron (DHX35, intron 19 of 21)	67270	DHX35
interval_47180	chr2	159519302	159521000	+	intron (PKP4, intron 15 of 21)	71363	PKP4-AS1
interval_62379	chr4	6328302	6330200	+	intron (PPP2R2C, intron 8 of 8)	54346	PPP2R2C
interval_10580	chr10	73287202	73289100	+	intron (CDH23, intron 6 of 12)	-16474	CDH23-AS1
interval_55427	chr3	10511302	10513500	+	intron (ATP2B2, intron 1 of 21)	34973	ATP2B2
interval_95845	chrX	14043402	14045400	+	intron (GEMIN8, intron 1 of 4)	3634	GEMIN8
interval_93649	chr9	98221902	98223500	+	intron (PTCH1, intron 16 of 23)	-3190	LOC100507346
interval_73212	chr5	149901302	149903600	+	intron (NDST1, intron 2 of 14)	25111	NDST1
interval_71	chr1	2065202	2068100	+	intron (PRKCZ, intron 1 of 14)	48663	PRKCZ-AS1
interval_53793	chr22	21220902	21222800	+	intron (SNAP29, intron 1 of 4)	8559	SNAP29
interval_60937	chr3	168530302	168532200	+	intron (EGFEM1P, intron 13 of 15)	-88482	LINC02082
interval_14384	chr11	34207202	34209100	+	intron (ABTB2, intron 3 of 16)	81040	NAT10
interval_72638	chr5	136440202	136442400	+	intron (SPOCK1, intron 5 of 10)	-22585	LOC105379192
interval_7920	chr1	233222002	233225300	+	intron (PCNX2, intron 23 of 33)	137374	NTPCR
interval_37719	chr18	12013302	12014600	+	intron (IMPA2, intron 4 of 7)	32524	IMPA2
interval_74011	chr5	168587302	168589400	+	intron (SLIT3, intron 4 of 35)	102347	MIR585
interval_34143	chr16	88869102	88871000	+	promoter-TSS (CDT1)	-135	CDT1
interval_833	chr1	18969502	18971300	+	intron (PAX7, intron 4 of 7)	12901	PAX7
interval_17244	chr11	117169202	117172100	+	intron (BACE1, intron 1 of 8)	8589	BACE1-AS
interval_53204	chr21	36166902	36168800	+	intron (RUNX1, intron 8 of 8)	49729	LINC01426
interval_5002	chr1	156808302	156810900	+	intron (NTRK1, intron 1 of 16)	19111	INSRR
interval_62463	chr4	7772602	7774700	+	intron (AFAP1, intron 16 of 17)	17834	AFAP1-AS1
interval_58708	chr3	107840102	107843200	+	Intergenic	-3017	LINC01215
interval_33501	chr16	73018702	73020700	+	intron (ZFHX3, intron 1 of 9)	62573	ZFHX3
interval_61995	chr3	194477402	194479500	+	intron (LINC01968, intron 3 of 3)	10987	LINC01972
interval_57560	chr3	64627202	64629400	+	intron (ADAMTS9, intron 10 of 38)	-42245	ADAMTS9-AS2
interval_36224	chr17	55968702	55971700	+	intron (CUEDC1, intron 1 of 10)	-42768	MRPS23
interval_95148	chr9	135618702	135622000	+	intron (AK8, intron 13 of 14)	-74563	DDX31
interval_59410	chr3	125888502	125890600	+	intron (ALDH1L1, intron 1 of 22)	-9357	ALDH1L1-AS2
interval_7785	chr1	230265602	230267400	+	intron (GALNT2, intron 1 of 15)	72965	GALNT2
interval_31563	chr16	2642902	2644600	+	intron (PDPK1, intron 11 of 11)	-9634	LOC652276
interval_4493	chr1	117189602	117192000	+	intron (IGSF3, intron 1 of 10)	18777	IGSF3
interval_17076	chr11	114013602	114016200	+	intron (ZBTB16, intron 2 of 6)	83613	ZBTB16
interval_82653	chr7	51341102	51344500	+	intron (COBL, intron 1 of 12)	41757	COBL
interval_29084	chr15	37177702	37182000	+	Intergenic	-1117	LOC145845
interval_51789	chr20	41330202	41331700	+	intron (PTPRT, intron 6 of 31)	16828	LOC101927159
interval_25355	chr13	100607902	100613500	+	Intergenic	-1282	LOC101927437
interval_18354	chr12	6232602	6235100	+	promoter-TSS (VWF)	-10	VWF
interval_9819	chr10	50288902	50292200	+	intron (VSTM4, intron 3 of 7)	33026	VSTM4
interval_14308	chr11	31816602	31819400	+	intron (PAX6, intron 4 of 9)	-20113	PAX6-AS1
interval_3808	chr1	94543502	94546400	+	exon (ABCA4, exon 9 of 50)	41754	ABCA4
interval_40756	chr19	29086602	29088800	+	intron (LOC100420587, intron 5 of 9)	-9894	LOC102724908
interval_82085	chr7	37010802	37012800	+	intron (ELMO1, intron 16 of 21)	14070	ELMO1
interval_59972	chr3	140820902	140823100	+	intron (SPSB4, intron 2 of 2)	51757	SPSB4
interval_78148	chr6	107931102	107933600	+	intron (SOBP, intron 5 of 6)	121034	SOBP
interval_36732	chr17	70731002	70732000	+	intron (SLC39A11, intron 7 of 9)	-94890	LINC00511
interval_1505	chr1	33626002	33627900	+	intron (TRIM62, intron 2 of 4)	15200	TRIM62
interval_6744	chr1	204851802	204853600	+	intron (NFASC, intron 1 of 14)	54919	NFASC
interval_59758	chr3	134655202	134658000	+	intron (EPHB1, intron 2 of 15)	142502	EPHB1
interval_37423	chr18	4356902	4358700	+	intron (DLGAP1, intron 1 of 12)	93199	DLGAP1-AS5
interval_36620	chr17	67784202	67786400	+	intron (LINC01483, intron 3 of 5)	-172547	LINC01497
interval_52482	chr20	57144602	57148100	+	intron (APCDD1L-AS1, intron 6 of 6)	55916	APCDD1L-AS1
interval_62464	chr4	7780702	7781900	+	TTS (AFAP1-AS1)	25484	AFAP1-AS1
interval_86070	chr7	157823602	157826000	+	intron (PTPRN2, intron 11 of 22)	177524	LOC100506585
interval_46821	chr2	150022502	150025600	+	intron (LYPD6B, intron 4 of 7)	49363	LYPD6B
interval_59021	chr3	115384902	115387500	+	intron (GAP43, intron 2 of 3)	44050	GAP43
interval_37207	chr17	79949302	79953900	+	intron (ASPSCR1, intron 4 of 16)	16175	ASPSCR1
interval_45591	chr2	112133202	112135700	+	intron (MIR4435-2HG, intron 1 of 4)	-55783	MIR4435-1
interval_6949	chr1	209819902	209821700	+	intron (LAMB3, intron 3 of 22)	5019	LAMB3
interval_19776	chr12	54407702	54442800	+	TTS (HOXC6)	-1581	HOXC5
interval_38839	chr18	47446302	47448200	+	intron (MYO5B, intron 17 of 39)	106858	SCARNA17
interval_52160	chr20	49295602	49298100	+	intron (RIPOR3, intron 1 of 21)	34843	LOC100506175
interval_18921	chr12	24047802	24050100	+	exon (SOX5, exon 5 of 18)	-316404	MIR920
interval_96708	chrX	50388402	50390400	+	intron (SHROOM4, intron 2 of 9)	167643	SHROOM4
interval_56942	chr3	50203202	50205300	+	intron (SEMA3F, intron 2 of 18)	-6508	MIR566
interval_22474	chr12	127496202	127497400	+	intron (LINC02405, intron 2 of 6)	48141	LINC02405
interval_70929	chr5	92908902	92911200	+	intron (NR2F1-AS1, intron 1 of 6)	6975	NR2F1-AS1
interval_14655	chr11	44227702	44230100	+	intron (EXT2, intron 10 of 13)	102815	ALX4
interval_21949	chr12	114798502	114800300	+	intron (TBX5, intron 8 of 8)	44567	TBX5
interval_54478	chr22	38478702	38481100	+	promoter-TSS (SLC16A8)	-731	SLC16A8
interval_35588	chr17	40860602	40862500	+	intron (EZH1, intron 12 of 19)	-1382	MIR6780A
interval_23235	chr13	36287902	36289300	+	Intergenic	16737	LINC00445
interval_12624	chr10	122736702	122742500	+	Intergenic	-128910	WDR11-AS1
interval_90972	chr8	140833102	140835200	+	intron (TRAPPC9, intron 20 of 21)	-118852	KCNK9
interval_40755	chr19	29076102	29078400	+	intron (LOC100420587, intron 5 of 9)	-20344	LOC102724908
interval_8255	chr1	242347202	242349600	+	intron (PLD5, intron 6 of 10)	-186016	MAP1LC3C
interval_30279	chr15	71605202	71607200	+	intron (THSD4, intron 5 of 16)	-124803	THSD4-AS1
interval_87747	chr8	51469902	51471800	+	intron (SNTG1, intron 12 of 18)	646618	SNTG1
interval_87486	chr8	38596502	38598600	+	intron (TACC1, intron 1 of 12)	-47171	TACC1
interval_31914	chr16	12188702	12190600	+	intron (SNX29, intron 11 of 20)	119060	SNX29
interval_50642	chr20	5800502	5802400	+	intron (C20orf196, intron 3 of 3)	70418	C20orf196
interval_670	chr1	15652102	15654500	+	intron (FHAD1, intron 11 of 30)	79533	FHAD1
interval_10716	chr10	76751502	76753600	+	intron (KAT6B, intron 13 of 17)	-28940	SNORD172
interval_829	chr1	18953502	18956100	+	Intergenic	-2699	PAX7
interval_28954	chr15	33066302	33068600	+	intron (FMN1, intron 16 of 16)	-56385	LOC100131315
interval_12966	chr10	131683902	131685800	+	intron (EBF3, intron 6 of 15)	-43213	MIR4297
interval_8935	chr10	14689302	14691300	+	intron (FAM107B, intron 2 of 5)	-115592	FAM107B
interval_28511	chr14	101197002	101200600	+	intron (DLK1, intron 4 of 4)	5599	DLK1
interval_86263	chr8	4637702	4639700	+	intron (CSMD1, intron 1 of 69)	213627	CSMD1
interval_92654	chr9	72055602	72057300	+	intron (APBA1, intron 10 of 12)	116225	FAM189A2
interval_15648	chr11	73362602	73364500	+	intron (PLEKHB1, intron 4 of 6)	3816	PLEKHB1
interval_31432	chr16	678102	682700	+	promoter-TSS (WFIKKN1)	-611	WFIKKN1
interval_54146	chr22	29601602	29604400	+	intron (EMID1, intron 1 of 14)	1100	EMID1
interval_50264	chr2	238608302	238610400	+	intron (LRRFIP1, intron 1 of 9)	8544	LRRFIP1
interval_33476	chr16	72402402	72407500	+	intron (LINC01572, intron 7 of 13)	-198887	PMFBP1
interval_36307	chr17	58224302	58228200	+	Intergenic	-1046	CA4
interval_74256	chr5	173797802	173799700	+	intron (LINC01411, intron 1 of 5)	35394	LINC01411
interval_5006	chr1	156836302	156837300	+	intron (NTRK1, intron 4 of 15)	-8089	INSRR
interval_22980	chr13	28017002	28018000	+	intron (MTIF3, intron 2 of 5)	6833	MTIF3
interval_95035	chr9	133539202	133542000	+	intron (PRDM12, intron 1 of 4)	620	PRDM12
interval_2005	chr1	45098202	45099200	+	intron (RNF220, intron 5 of 13)	38027	SNORD145
interval_54950	chr22	48970702	48975900	+	intron (FAM19A5, intron 1 of 3)	1183	FAM19A5
interval_48850	chr2	202960402	202962700	+	intron (KIAA2012, intron 4 of 23)	20230	LOC729224
interval_41933	chr2	1356502	1357500	+	intron (SNTG2, intron 16 of 16)	-60232	TPO
interval_4327	chr1	112271302	112273400	+	intron (FAM212B, intron 1 of 1)	9695	FAM212B
interval_35373	chr17	36089002	36091700	+	intron (HNF1B, intron 4 of 6)	14718	HNF1B
interval_70480	chr5	80462602	80464500	+	intron (RASGRF2, intron 17 of 26)	-37911	RNU5E-1
interval_27324	chr14	69375802	69377700	+	exon (ACTN1, exon 5 of 21)	69332	ACTN1
interval_14827	chr11	47366002	47368200	+	intron (MYBPC3, intron 12 of 33)	7152	MYBPC3
interval_68631	chr5	14264002	14266700	+	intron (TRIO, intron 1 of 56)	121540	TRIO
interval_49376	chr2	217513502	217516600	+	intron (IGFBP2, intron 2 of 4)	17500	IGFBP2
interval_5044	chr1	158012202	158014200	+	intron (KIRREL, intron 1 of 12)	17861	KIRREL-IT1
interval_28960	chr15	33152702	33155200	+	intron (FMN1, intron 12 of 16)	-142885	LOC100131315
interval_30047	chr15	66999502	67001200	+	intron (SMAD6, intron 1 of 3)	5677	SMAD6
interval_85004	chr7	127721902	127723600	+	TTS (MIR593)	838	MIR593
interval_63397	chr4	38110402	38112700	+	promoter-TSS (TBC1D1)	149495	PTTG2
interval_17821	chr11	129716202	129717700	+	intron (TMEM45B, intron 2 of 6)	31275	TMEM45B
interval_92563	chr9	38420502	38422800	+	intron (IGFBPL1, intron 1 of 4)	2793	IGFBPL1
interval_92658	chr9	72110202	72111400	+	intron (APBA1, intron 2 of 12)	170575	FAM189A2
interval_13468	chr11	9057702	9060100	+	intron (SCUBE2, intron 15 of 21)	-33305	NRIP3
interval_94706	chr9	126312302	126314200	+	intron (DENND1A, intron 13 of 20)	-65350	MIR7150
interval_1976	chr1	44781102	44783100	+	intron (ERI3, intron 3 of 7)	38850	ERI3
interval_25883	chr13	114885402	114888200	+	intron (RASA3, intron 1 of 25)	11297	RASA3
interval_32069	chr16	17353302	17355200	+	intron (XYLT1, intron 2 of 11)	125890	LOC102723692
interval_51932	chr20	44921002	44924100	+	intron (CDH22, intron 1 of 11)	14586	CDH22
interval_3789	chr1	94100502	94103000	+	intron (BCAR3, intron 5 of 13)	44226	LOC100129046
interval_91496	chr9	7164202	7166500	+	exon (KDM4C, exon 18 of 20)	407710	KDM4C
interval_2690	chr1	62748102	62750100	+	intron (KANK4, intron 1 of 8)	35984	KANK4
interval_1969	chr1	44709802	44711500	+	promoter-TSS (ERI3-IT1)	-696	ERI3-IT1
interval_14951	chr11	58939102	58943800	+	intron (DTX4, intron 1 of 8)	1639	DTX4
interval_6880	chr1	208412302	208416300	+	intron (PLXNA2, intron 1 of 31)	3364	PLXNA2
interval_44959	chr2	85991202	85993700	+	intron (ATOH8, intron 2 of 2)	11542	ATOH8
interval_19777	chr12	54443302	54450300	+	promoter-TSS (HOXC4)	-860	HOXC4
interval_24678	chr13	79359802	79361700	+	TTS (LINC00331)	53434	LINC00331
interval_35372	chr17	36084802	36088800	+	intron (HNF1B, intron 4 of 6)	18268	HNF1B
interval_75502	chr6	24376302	24378200	+	intron (DCDC2, intron 1 of 10)	-18971	DCDC2
interval_48935	chr2	205831202	205833000	+	intron (PARD3B, intron 3 of 21)	421585	PARD3B
interval_57247	chr3	57185602	57187500	+	intron (IL17RD, intron 2 of 13)	12876	IL17RD
interval_27667	chr14	77491502	77495700	+	exon (IRF2BPL, exon 1 of 1)	1441	IRF2BPL
interval_56900	chr3	49208202	49212300	+	exon (KLHDC8B, exon 2 of 6)	1233	KLHDC8B
interval_50196	chr2	237393302	237395400	+	intron (IQCA1, intron 5 of 18)	17989	IQCA1
interval_16347	chr11	92399602	92401900	+	intron (FAT3, intron 2 of 24)	248043	LOC105369431
interval_16470	chr11	95744602	95746400	+	intron (MAML2, intron 2 of 4)	-88130	MTMR2
interval_56325	chr3	33156202	33157700	+	intron (CRTAP, intron 1 of 6)	1501	CRTAP
interval_52278	chr20	51705002	51706200	+	intron (TSHZ2, intron 1 of 2)	-96221	TSHZ2
interval_496	chr1	10708502	10711800	+	intron (CASZ1, intron 13 of 15)	146582	CASZ1
interval_10717	chr10	76777502	76781000	+	intron (KAT6B, intron 13 of 17)	-2240	SNORD172
interval_60516	chr3	155364802	155367500	+	intron (PLCH1, intron 1 of 21)	55902	PLCH1
interval_14468	chr11	36022002	36025000	+	intron (LDLRAD3, intron 1 of 5)	-8147	MIR3973
interval_57105	chr3	53784102	53785400	+	intron (CACNA1D, intron 27 of 47)	95669	CHDH
interval_82960	chr7	69647302	69649800	+	intron (AUTS2, intron 4 of 18)	584646	AUTS2
interval_35597	chr17	41169402	41171400	+	intron (VAT1, intron 2 of 5)	4058	VAT1
interval_26995	chr14	61109602	61111900	+	TTS (SIX1)	4817	SALRNA1
interval_12565	chr10	121168502	121170600	+	intron (GRK5, intron 4 of 15)	32067	MIR4681
interval_1039	chr1	23125702	23129400	+	intron (EPHB2, intron 3 of 16)	62168	MIR4253
interval_9738	chr10	45397102	45399700	+	intron (TMEM72-AS1, intron 2 of 7)	-8363	TMEM72
interval_27441	chr14	72204302	72205400	+	intron (SIPA1L1, intron 19 of 20)	-193966	RGS6
interval_93211	chr9	87427602	87429100	+	exon (NTRK2, exon 15 of 15)	144978	NTRK2
interval_19809	chr12	54746202	54751900	+	intron (LOC102724050, intron 1 of 3)	1576	LOC102724050
interval_57525	chr3	64073302	64075200	+	intron (PRICKLE2-AS1, intron 1 of 2)	-1212	LINC00994
interval_86991	chr8	25791702	25794000	+	intron (EBF2, intron 6 of 15)	109789	EBF2
interval_37054	chr17	77361702	77363500	+	intron (RBFOX3, intron 2 of 14)	116079	RBFOX3
interval_87569	chr8	41151002	41152000	+	intron (SFRP1, intron 2 of 2)	15489	SFRP1
interval_43327	chr2	38693502	38695400	+	intron (LOC101929596, intron 4 of 4)	36015	LINC01883
interval_36953	chr17	75383702	75385700	+	intron (SEPT9, intron 1 of 10)	8435	MIR4316
interval_13425	chr11	7688002	7691300	+	intron (CYB5R2, intron 5 of 7)	5178	CYB5R2
interval_838	chr1	19001902	19003800	+	intron (PAX7, intron 4 of 7)	45351	PAX7
interval_31214	chr15	96864602	96871700	+	intron (NR2F2-AS1, intron 1 of 1)	2196	NR2F2-AS1
interval_23240	chr13	36358802	36360900	+	intron (DCLK1, intron 16 of 16)	70147	DCLK1
interval_14405	chr11	34490002	34491500	+	intron (CAT, intron 11 of 12)	30279	CAT
interval_2611	chr1	61161102	61162100	+	intron (LOC101926964, intron 4 of 5)	-73244	LINC01748
interval_53675	chr22	17915002	17917400	+	intron (CECR2, intron 1 of 18)	-40427	CECR2
interval_82282	chr7	42215402	42217100	+	intron (GLI3, intron 2 of 14)	60367	GLI3
interval_33497	chr16	72971402	72972800	+	intron (ZFHX3, intron 2 of 8)	110173	ZFHX3
interval_17927	chr11	131866402	131869700	+	intron (NTM, intron 1 of 5)	87339	NTM
interval_39136	chr18	55112002	55114300	+	intron (ONECUT2, intron 1 of 1)	10234	ONECUT2
interval_46815	chr2	149938202	149939400	+	intron (LYPD6B, intron 1 of 6)	-35887	LYPD6B
interval_43089	chr2	31283002	31284100	+	intron (GALNT14, intron 1 of 12)	78041	GALNT14
interval_91050	chr8	142367602	142370500	+	intron (GPR20, intron 1 of 1)	8314	GPR20
interval_91815	chr9	16428902	16431000	+	intron (BNC2, intron 5 of 5)	-153640	C9orf92
interval_12552	chr10	121010702	121012600	+	intron (GRK5, intron 1 of 15)	44454	GRK5
interval_34895	chr17	17673102	17674900	+	intron (RAI1, intron 2 of 5)	-4385	RAI1-AS1
interval_95958	chrX	17554802	17557000	+	intron (LOC101928389, intron 1 of 1)	9343	LOC101928389
interval_36867	chr17	73566302	73567700	+	intron (LLGL2, intron 16 of 24)	-17138	MYO15B
interval_85882	chr7	151416302	151418100	+	intron (PRKAG2, intron 3 of 15)	-87497	PRKAG2
interval_86148	chr8	936902	938400	+	intron (DLGAP2, intron 2 of 14)	249103	LOC401442
interval_51155	chr20	20478202	20480200	+	intron (RALGAPA2, intron 35 of 39)	130436	INSM1
interval_21817	chr12	111707502	111709400	+	intron (CUX2, intron 4 of 21)	-33495	MIR6760
interval_35856	chr17	46620702	46627800	+	intron (HOXB-AS1, intron 3 of 6)	-1858	HOXB2
interval_34934	chr17	18869602	18871800	+	intron (SLC5A10, intron 5 of 14)	15223	SLC5A10
interval_49490	chr2	220113202	220115100	+	TTS (TUBA4A)	-3814	TUBA4B
interval_31454	chr16	942002	943300	+	intron (LMF1, intron 5 of 10)	-28382	LMF1-AS1
interval_52319	chr20	52565402	52566600	+	intron (BCAS1, intron 9 of 9)	-73753	SUMO1P1
interval_52594	chr20	59945102	59947000	+	intron (CDH4, intron 2 of 15)	-128426	CDH4
interval_54414	chr22	37326002	37327200	+	intron (CSF2RB, intron 7 of 13)	16926	CSF2RB
interval_87571	chr8	41157002	41159800	+	intron (SFRP1, intron 2 of 2)	8589	SFRP1
interval_35815	chr17	46058902	46060800	+	TTS (CDK5RAP3)	11529	CDK5RAP3
interval_11220	chr10	87885702	87887600	+	intron (GRID1, intron 4 of 15)	137894	MIR346
interval_35914	chr17	47780402	47781400	+	intron (SLC35B1, intron 6 of 8)	4412	SLC35B1
interval_10848	chr10	79270602	79273400	+	intron (KCNMA1, intron 1 of 30)	125576	KCNMA1
interval_19780	chr12	54472502	54477600	+	intron (LOC100240735, intron 1 of 2)	556	LOC100240735
interval_40744	chr19	28933502	28935300	+	intron (LOC100420587, intron 7 of 9)	-163194	LOC102724908
interval_32814	chr16	53789202	53791600	+	intron (FTO, intron 1 of 8)	52526	FTO
interval_54279	chr22	33389002	33391900	+	intron (SYN3, intron 1 of 11)	12355	SYN3
interval_6876	chr1	208398902	208401100	+	intron (PLXNA2, intron 1 of 31)	17664	PLXNA2
interval_6765	chr1	205281902	205284400	+	intron (NUAK2, intron 1 of 6)	7768	NUAK2
interval_47875	chr2	176992902	176996400	+	exon (HOXD8, exon 1 of 2)	183	HOXD8
interval_50804	chr20	10631902	10634400	+	exon (JAG1, exon 6 of 26)	-2808	MIR6870
interval_36777	chr17	71733702	71736300	+	intron (LOC100134391, intron 1 of 5)	1008	LOC100134391
interval_80415	chr6	167058502	167060500	+	intron (RPS6KA2, intron 2 of 21)	-136580	MIR1913
interval_39219	chr18	57236502	57239100	+	intron (CCBE1, intron 2 of 10)	126843	CCBE1
interval_54451	chr22	38005102	38006100	+	intron (GGA1, intron 1 of 17)	554	GGA1
interval_35210	chr17	31466602	31469000	+	intron (ASIC2, intron 1 of 9)	147932	SPACA3
interval_7781	chr1	230248102	230249200	+	intron (GALNT2, intron 1 of 15)	55115	GALNT2
interval_68462	chr5	9861402	9862700	+	intron (LINC02112, intron 4 of 12)	7562	LINC02221
interval_85111	chr7	130561302	130563000	+	promoter-TSS (MIR29A)	147	MIR29B1
interval_52484	chr20	57164202	57166100	+	intron (APCDD1L-AS1, intron 6 of 6)	-44677	LINC01711
interval_33489	chr16	72881002	72884000	+	intron (ZFHX3, intron 3 of 8)	-183593	LINC01572
interval_44920	chr2	85401902	85403800	+	intron (TCF7L1, intron 3 of 11)	-10681	TCF7L1-IT1
interval_95302	chr9	138363002	138364900	+	exon (PPP1R26-AS1, exon 1 of 3)	144	PPP1R26-AS1
interval_36108	chr17	53851402	53853400	+	intron (PCTP, intron 5 of 5)	24061	PCTP
interval_78215	chr6	109614402	109616400	+	promoter-TSS (CCDC162P)	-105	CCDC162P
interval_2089	chr1	47137502	47139500	+	intron (TEX38, intron 1 of 1)	996	TEX38
interval_47876	chr2	176996702	177002400	+	TTS (HOXD-AS2)	2275	HOXD-AS2
interval_32983	chr16	57734102	57736000	+	intron (DRC7, intron 4 of 16)	6338	DRC7
interval_36741	chr17	70972802	70974700	+	intron (SLC39A11, intron 4 of 9)	115102	SLC39A11
interval_35460	chr17	38080802	38084100	+	exon (ORMDL3, exon 1 of 6)	648	ORMDL3
interval_65007	chr4	96279002	96280700	+	intron (UNC5C, intron 1 of 15)	190510	UNC5C
interval_6560	chr1	201465102	201466100	+	promoter-TSS (CSRP1)	10786	CSRP1
interval_837	chr1	18986402	18989400	+	intron (PAX7, intron 4 of 7)	30401	PAX7
interval_13841	chr11	17562302	17564400	+	intron (USH1C, intron 1 of 20)	2612	USH1C
interval_11766	chr10	102567202	102569700	+	intron (PAX2, intron 6 of 9)	62983	PAX2
interval_94893	chr9	130712102	130713800	+	promoter-TSS (FAM102A)	-12188	DPM2
interval_34601	chr17	9134602	9136500	+	intron (NTN1, intron 6 of 6)	-53116	LOC101928266
interval_20622	chr12	78411502	78413500	+	intron (NAV3, intron 8 of 39)	187432	NAV3
interval_2334	chr1	54819202	54822200	+	intron (SSBP3, intron 4 of 16)	51367	SSBP3
interval_76129	chr6	39160102	39162400	+	intron (KCNK5, intron 4 of 4)	36000	KCNK5
interval_76140	chr6	39334002	39335600	+	intron (KIF6, intron 15 of 21)	-44471	KCNK16
interval_27382	chr14	70452902	70455500	+	intron (SMOC1, intron 5 of 11)	9351	SNORD169
interval_57028	chr3	52114302	52116000	+	intron (POC1A, intron 9 of 9)	-16023	LINC00696
interval_20083	chr12	63094402	63097400	+	intron (PPM1H, intron 6 of 9)	98435	MIRLET7I
interval_45170	chr2	98896002	98898500	+	intron (VWA3B, intron 16 of 21)	-65367	CNGA3
interval_1699	chr1	38192002	38193000	+	intron (EPHA10, intron 8 of 16)	34428	CDCA8
interval_94690	chr9	126118502	126121700	+	intron (CRB2, intron 1 of 12)	1655	CRB2
interval_91209	chr8	145277902	145279900	+	intron (MROH1, intron 14 of 43)	38739	MIR7112
interval_71658	chr5	112394102	112396300	+	intron (MCC, intron 12 of 16)	82794	DCP2
interval_75184	chr6	15551902	15553100	+	intron (DTNBP1, intron 7 of 9)	110788	DTNBP1
interval_28492	chr14	100988302	100991500	+	intron (WDR25, intron 4 of 6)	46230	BEGAIN
interval_2289	chr1	53984002	53986300	+	intron (GLIS1, intron 6 of 9)	60079	DMRTB1
interval_48973	chr2	206648702	206649800	+	intron (NRP2, intron 15 of 16)	102027	NRP2
interval_71501	chr5	108369302	108371200	+	intron (FER, intron 13 of 19)	285623	FER
interval_85931	chr7	153095902	153097500	+	TTS (LINC01287)	12618	LINC01287
interval_80416	chr6	167062902	167064800	+	intron (RPS6KA2, intron 2 of 21)	-140930	MIR1913
interval_22514	chr12	128779802	128783300	+	intron (TMEM132C, intron 1 of 8)	2914	MIR3612
interval_56933	chr3	49908402	49911100	+	Intergenic	-2096	CAMKV
interval_40930	chr19	34248502	34250400	+	intron (CHST8, intron 3 of 4)	-38300	KCTD15
interval_21927	chr12	114268302	114270400	+	intron (RBM19, intron 23 of 24)	-57863	LINC01234
interval_13340	chr11	4902402	4904300	+	exon (OR51T1, exon 1 of 1)	302	OR51T1
interval_80634	chr7	1013802	1018700	+	Intergenic	-1016	COX19
interval_98603	chrX	147886902	147889200	+	intron (AFF2, intron 1 of 17)	305912	AFF2
interval_40126	chr19	6086402	6088600	+	intron (RFX2, intron 1 of 16)	23163	RFX2
interval_35022	chr17	25860802	25863000	+	intron (KSR1, intron 2 of 20)	62865	KSR1
interval_28082	chr14	89895202	89897100	+	intron (FOXN3, intron 1 of 6)	12453	FOXN3-AS1
interval_10944	chr10	80705202	80706200	+	exon (ZMIZ1-AS1, exon 9 of 10)	121504	ZMIZ1-AS1
interval_8916	chr10	14337302	14339300	+	intron (FRMD4A, intron 2 of 3)	34582	FRMD4A
interval_72769	chr5	139360002	139363600	+	intron (NRG2, intron 1 of 10)	61083	NRG2
interval_77556	chr6	90139202	90141500	+	Intergenic	-2546	ANKRD6
interval_27329	chr14	69421602	69423600	+	intron (ACTN1, intron 1 of 20)	23482	ACTN1
interval_34222	chr17	200302	205900	+	promoter-TSS (RPH3AL)	-468	RPH3AL
interval_76180	chr6	40380402	40381800	+	intron (LRFN2, intron 2 of 2)	34938	TDRG1
interval_32376	chr16	27740602	27742300	+	intron (KIAA0556, intron 14 of 27)	158027	GSG1L
interval_93615	chr9	97684302	97685600	+	intron (C9orf3, intron 5 of 14)	22885	LOC101928119
interval_22625	chr12	131514402	131516400	+	intron (ADGRD1, intron 13 of 24)	-36880	ADGRD1-AS1
interval_62742	chr4	16057402	16059900	+	intron (PROM1, intron 1 of 25)	19090	PROM1
interval_31783	chr16	8984802	8986500	+	TTS (USP7)	-23075	CARHSP1
interval_13207	chr11	1884302	1887200	+	promoter-TSS (LSP1)	-4152	LSP1
interval_15850	chr11	78755402	78758300	+	intron (TENM4, intron 6 of 33)	356302	MIR708
interval_30428	chr15	74879402	74882300	+	intron (ARID3B, intron 4 of 8)	-19862	CLK3
interval_95105	chr9	134835402	134837400	+	intron (MED27, intron 3 of 6)	118873	MED27
interval_32164	chr16	20977402	20981200	+	intron (DNAH3, intron 52 of 61)	67313	LYRM1
interval_27565	chr14	75416902	75419500	+	intron (PGF, intron 2 of 6)	4266	PGF
interval_81848	chr7	30695302	30696600	+	intron (CRHR2, intron 10 of 13)	26190	CRHR2
interval_39323	chr18	60208802	60211100	+	intron (ZCCHC2, intron 3 of 14)	19293	ZCCHC2
interval_86053	chr7	157462602	157464600	+	intron (PTPRN2, intron 13 of 22)	-96487	MIR153-2
interval_51947	chr20	45302202	45303800	+	intron (SLC13A3, intron 1 of 12)	10123	SLC13A3
interval_39869	chr19	960102	961900	+	intron (ARID3A, intron 4 of 8)	-23327	WDR18
interval_18162	chr12	2321702	2324000	+	intron (CACNA1C, intron 3 of 46)	9796	CACNA1C-AS4
interval_74421	chr5	177815902	177817300	+	intron (COL23A1, intron 2 of 28)	-156778	PHYKPL
interval_18219	chr12	3247102	3249200	+	intron (TSPAN9, intron 2 of 8)	61630	TSPAN9
interval_149	chr1	3186602	3188800	+	intron (PRDM16, intron 3 of 16)	143162	MIR4251
interval_59470	chr3	127254802	127256600	+	intron (LINC01471, intron 1 of 6)	922	LINC01471
interval_90777	chr8	134118702	134120700	+	intron (TG, intron 43 of 47)	-4391	SLA
interval_28795	chr15	26359802	26361800	+	promoter-TSS (LINC00929)	-159	LINC00929
interval_70250	chr5	73922602	73926000	+	exon (ENC1, exon 3 of 3)	12948	ENC1
interval_47494	chr2	166720102	166721900	+	intron (LOC100506124, intron 1 of 3)	7450	LOC100506124
interval_62465	chr4	7784402	7786400	+	intron (AFAP1, intron 12 of 17)	29584	AFAP1-AS1
interval_10607	chr10	73506302	73508500	+	TTS (VSIR)	-9820	C10orf105
interval_86078	chr7	158119802	158121100	+	intron (PTPRN2, intron 1 of 21)	205054	MIR595
interval_336	chr1	7446802	7448500	+	TTS (LOC102725193)	2163	LOC102725193
interval_37293	chr18	685402	687200	+	intron (ENOSF1, intron 9 of 15)	26363	ENOSF1
interval_74802	chr6	7142902	7144800	+	intron (RREB1, intron 1 of 11)	35765	RREB1
interval_1506	chr1	33628302	33630600	+	intron (TRIM62, intron 2 of 4)	12700	TRIM62
interval_34607	chr17	9330402	9332000	+	intron (STX8, intron 4 of 5)	148074	STX8
interval_22517	chr12	128810202	128812000	+	intron (TMEM132C, intron 1 of 8)	32464	MIR3612
interval_17082	chr11	114063002	114065500	+	intron (ZBTB16, intron 4 of 6)	-102284	NNMT
interval_77581	chr6	90694302	90696300	+	intron (BACH2, intron 4 of 6)	91113	GJA10
interval_6856	chr1	208249502	208251700	+	intron (PLXNA2, intron 12 of 31)	-165918	CD34
interval_29172	chr15	39936402	39937400	+	intron (FSIP1, intron 10 of 11)	63621	THBS1
interval_39	chr1	1291402	1293500	+	intron (MXRA8, intron 1 of 9)	1723	MXRA8
interval_94321	chr9	117257302	117259500	+	intron (WHRN, intron 1 of 11)	9335	WHRN
interval_51552	chr20	34766602	34768700	+	intron (EPB41L1, intron 6 of 20)	-23969	LOC100130373
interval_50316	chr2	240130602	240133200	+	intron (HDAC4, intron 3 of 26)	-14748	MGC16025
interval_32115	chr16	19300602	19304100	+	intron (CLEC19A, intron 1 of 4)	5246	CLEC19A
interval_50309	chr2	239847202	239848500	+	intron (LINC01940, intron 1 of 9)	114	LINC01940
interval_77894	chr6	100053402	100054800	+	promoter-TSS (PRDM13)	-549	PRDM13
interval_26229	chr14	33830802	33833400	+	intron (NPAS3, intron 3 of 11)	-346042	SNORA89
interval_93625	chr9	97820102	97821500	+	intron (C9orf3, intron 12 of 15)	-6831	MIR6081
interval_34215	chr17	165602	166600	+	intron (RPH3AL, intron 5 of 9)	-14895	LOC100506388
interval_97686	chrX	107590102	107592200	+	intron (COL4A6, intron 2 of 45)	90509	COL4A6
interval_10527	chr10	72189402	72192700	+	TTS (NODAL)	10414	NODAL
interval_46313	chr2	135040902	135042000	+	intron (MGAT5, intron 2 of 15)	29621	MGAT5
interval_11815	chr10	103424702	103427100	+	intron (FBXW4, intron 4 of 7)	28842	FBXW4
interval_38322	chr18	33834202	33836400	+	intron (MOCOS, intron 11 of 14)	-42358	FHOD3
interval_30595	chr15	78485702	78487400	+	intron (ACSBG1, intron 3 of 13)	40498	ACSBG1
interval_17271	chr11	117583202	117585600	+	intron (DSCAML1, intron 3 of 32)	83575	DSCAML1
interval_32569	chr16	47881302	47884400	+	TTS (LINC02192)	-9641	LINC02133
interval_968	chr1	21894202	21896200	+	intron (ALPL, intron 6 of 10)	59350	ALPL
interval_29666	chr15	58355002	58358000	+	promoter-TSS (LOC283665)	-922	LOC283665
interval_35526	chr17	39662902	39665000	+	Intergenic	-2086	KRT13
interval_57304	chr3	58565902	58568500	+	intron (FAM107A, intron 2 of 4)	-25606	FAM3D-AS1
interval_13045	chr10	134055902	134057700	+	intron (STK32C, intron 2 of 11)	56387	DPYSL4
interval_64146	chr4	69214102	69215300	+	intron (YTHDC1, intron 1 of 16)	1134	YTHDC1
interval_35158	chr17	29739202	29744700	+	intron (RAB11FIP4, intron 1 of 14)	-73068	RAB11FIP4
interval_21501	chr12	104228102	104229500	+	intron (NT5DC3, intron 1 of 13)	6174	NT5DC3
interval_61517	chr3	183238102	183239800	+	intron (KLHL6, intron 2 of 6)	-27572	KLHL6-AS1
interval_36962	chr17	75466902	75469700	+	intron (SEPT9, intron 1 of 9)	-74722	LOC100507351
interval_22640	chr12	131829902	131831600	+	Intergenic	-1264	LINC02370
interval_89329	chr8	97558102	97560100	+	intron (SDC2, intron 1 of 4)	53219	SDC2
interval_38330	chr18	34027202	34030000	+	intron (FHOD3, intron 3 of 23)	150942	FHOD3
interval_23390	chr13	41006002	41007900	+	intron (LINC00598, intron 5 of 5)	48192	LINC00598
interval_95738	chrX	10643802	10646700	+	intron (MID1, intron 1 of 9)	206558	MID1
interval_94886	chr9	130658902	130660700	+	promoter-TSS (ST6GALNAC6)	2126	ST6GALNAC6
interval_17371	chr11	119530102	119532000	+	TTS (NECTIN1)	68384	NECTIN1
interval_36229	chr17	55992202	55996300	+	intron (CUEDC1, intron 1 of 10)	38433	CUEDC1
interval_91392	chr9	3847702	3849800	+	intron (GLIS3, intron 8 of 9)	-49895	GLIS3-AS1
interval_34604	chr17	9224702	9227000	+	intron (STX8, intron 5 of 5)	-143416	LOC101928266
interval_5905	chr1	182258402	182260300	+	intron (LINC01344, intron 2 of 2)	23845	LINC01344
interval_82652	chr7	51322902	51327000	+	intron (COBL, intron 1 of 12)	59607	COBL
interval_53587	chr21	46378502	46379500	+	intron (FAM207A, intron 2 of 5)	19089	FAM207A
interval_94054	chr9	109809002	109811000	+	intron (LOC340512, intron 4 of 4)	55268	LOC340512
interval_52519	chr20	57782602	57784100	+	intron (ZNF831, intron 3 of 4)	17276	ZNF831
interval_25826	chr13	113415602	113417500	+	intron (ATP11A, intron 1 of 28)	-7506	ATP11A-AS1
interval_95021	chr9	133340202	133344000	+	intron (ASS1, intron 6 of 15)	22007	ASS1
interval_35857	chr17	46627802	46659100	+	intron (HOXB3, intron 1 of 3)	8359	HOXB3
interval_73180	chr5	149519502	149522600	+	intron (PDGFRB, intron 1 of 22)	14371	PDGFRB
interval_34310	chr17	1842402	1846800	+	intron (RTN4RL1, intron 1 of 1)	-76409	LOC105371485
interval_96010	chrX	19985902	19987300	+	intron (CXorf23, intron 1 of 10)	1781	CXorf23
interval_55994	chr3	25387102	25389100	+	intron (RARB, intron 1 of 7)	38317	LOC105376997
interval_12803	chr10	126396002	126398400	+	intron (FAM53B-AS1, intron 2 of 2)	4604	FAM53B-AS1
interval_13932	chr11	19799602	19801600	+	intron (NAV2, intron 1 of 39)	-18972	MIR4694
interval_74573	chr6	1821202	1823100	+	intron (GMDS, intron 7 of 10)	211470	FOXC1
interval_87386	chr8	37158802	37162900	+	intron (MIR1268A, intron 2 of 2)	181380	MIR1268A
interval_29199	chr15	40585102	40587200	+	intron (PLCB2, intron 19 of 31)	-11364	ANKRD63
interval_13913	chr11	19461502	19463500	+	intron (NAV2, intron 1 of 37)	66275	NAV2-AS5
interval_57246	chr3	57178202	57180300	+	intron (IL17RD, intron 2 of 13)	20176	IL17RD
interval_8508	chr10	1654302	1656200	+	intron (ADARB2, intron 1 of 9)	86426	ADARB2-AS1
interval_31859	chr16	11100402	11103000	+	intron (CLEC16A, intron 10 of 22)	63356	CLEC16A
interval_9036	chr10	17754302	17756200	+	intron (STAM, intron 14 of 14)	-39009	TMEM236
interval_53692	chr22	18385702	18387900	+	intron (MICAL3, intron 2 of 19)	2851	MICAL3
interval_8563	chr10	3510302	3512300	+	intron (LOC105376360, intron 1 of 1)	150414	LOC105376360
interval_37161	chr17	79283802	79285700	+	TTS (TMEM105)	-1703	LINC00482
interval_70392	chr5	77928702	77930900	+	intron (LHFPL2, intron 1 of 4)	14847	LHFPL2
interval_15854	chr11	78790902	78795200	+	intron (TENM4, intron 4 of 33)	320102	MIR708
interval_20082	chr12	63086602	63088600	+	intron (PPM1H, intron 7 of 9)	90135	MIRLET7I
interval_59963	chr3	140774802	140776800	+	intron (SPSB4, intron 1 of 2)	5557	SPSB4
interval_86676	chr8	17519102	17520300	+	intron (MTUS1, intron 7 of 13)	14309	MTUS1
interval_94646	chr9	124645202	124648000	+	intron (TTLL11, intron 6 of 8)	209284	TTLL11
interval_8697	chr10	7407102	7409700	+	intron (SFMBT2, intron 4 of 20)	42902	SFMBT2
interval_37081	chr17	77924802	77926800	+	intron (TBC1D16, intron 4 of 11)	-1145	TBC1D16
interval_70933	chr5	92941002	92942700	+	Intergenic	14643	MIR2277
interval_927	chr1	20939902	20941900	+	intron (CDA, intron 3 of 3)	-19047	PINK1
interval_30949	chr15	90578702	90580800	+	intron (ZNF710, intron 1 of 4)	29764	MIR3174
interval_28440	chr14	100028302	100031500	+	intron (CCDC85C, intron 1 of 5)	40826	CCDC85C
interval_36779	chr17	71781202	71785000	+	exon (LINC02092, exon 1 of 7)	140	LINC02092
interval_55369	chr3	9139902	9141900	+	intron (SRGAP3, intron 3 of 21)	-93276	SRGAP3-AS2
interval_52517	chr20	57770302	57772500	+	intron (ZNF831, intron 2 of 4)	5326	ZNF831
interval_28994	chr15	34076602	34078600	+	intron (RYR3, intron 65 of 102)	-183488	CHRM5
interval_75802	chr6	31743902	31744900	+	TTS (VARS)	707	VWA7
interval_62995	chr4	23818602	23821100	+	intron (PPARGC1A, intron 7 of 12)	71849	PPARGC1A
interval_37037	chr17	76968402	76970400	+	intron (LGALS3BP, intron 4 of 5)	6660	LGALS3BP
interval_95349	chr9	139235602	139237200	+	TTS (GPSM1)	14469	GPSM1
interval_93650	chr9	98225502	98230600	+	intron (LOC100507346, intron 1 of 3)	2160	LOC100507346
interval_6	chr1	854902	858400	+	Intergenic	-1579	LOC100130417
interval_20168	chr12	65903002	65905600	+	intron (LOC100507065, intron 4 of 4)	46790	LOC105369187
interval_70240	chr5	73802502	73803600	+	intron (LINC01331, intron 1 of 2)	29750	LINC01331
interval_82985	chr7	70094502	70097300	+	intron (AUTS2, intron 5 of 18)	-501622	GALNT17
interval_30000	chr15	66083402	66086200	+	promoter-TSS (DENND4A)	-170	DENND4A
interval_74211	chr5	173008602	173011000	+	intron (LOC285593, intron 2 of 3)	3164	LOC285593
interval_82983	chr7	70077002	70080500	+	intron (AUTS2, intron 5 of 18)	-518772	GALNT17
interval_12680	chr10	123680202	123682300	+	intron (ATE1, intron 1 of 9)	6327	ATE1
interval_94298	chr9	116920002	116923100	+	intron (COL27A1, intron 1 of 60)	3726	COL27A1
interval_72481	chr5	132760002	132762800	+	intron (FSTL4, intron 3 of 15)	1997	MIR1289-2
interval_23014	chr13	28889502	28891500	+	intron (FLT1, intron 25 of 29)	-177190	PAN3-AS1
interval_33897	chr16	84637402	84639400	+	intron (COTL1, intron 2 of 3)	13301	COTL1
interval_53453	chr21	43695302	43697400	+	intron (ABCG1, intron 5 of 15)	39355	TFF3
interval_57921	chr3	73597102	73598800	+	intron (LOC101927296, intron 1 of 1)	27478	LOC101927296
interval_36820	chr17	72759002	72761200	+	intron (SLC9A3R1, intron 3 of 5)	12463	NAT9
interval_4909	chr1	154669902	154671900	+	exon (KCNN3, exon 8 of 8)	-90177	ADAR
interval_7631	chr1	226791202	226793400	+	exon (STUM, exon 4 of 4)	55800	STUM
interval_593	chr1	12537202	12539400	+	intron (VPS13D, intron 67 of 69)	-28999	SNORA59A
interval_14995	chr11	60778102	60781400	+	intron (CD6, intron 6 of 11)	40638	CD6
interval_29130	chr15	38543602	38547700	+	intron (SPRED1, intron 1 of 6)	599	SPRED1
interval_29189	chr15	40383602	40386700	+	intron (BMF, intron 3 of 3)	15924	BMF
interval_59971	chr3	140812802	140815100	+	intron (SPSB4, intron 2 of 2)	43707	SPSB4
interval_43929	chr2	55167902	55169400	+	intron (EML6, intron 27 of 40)	196316	RTN4
interval_53783	chr22	20886202	20888300	+	intron (MED15, intron 1 of 16)	25422	MED15
interval_55007	chr22	50584202	50585600	+	promoter-TSS (MOV10L1)	-583	MOV10L1
interval_73192	chr5	149636702	149638700	+	intron (CAMK2A, intron 3 of 17)	31702	CAMK2A
interval_52795	chr21	17681502	17682500	+	intron (MIR99AHG, intron 4 of 7)	-24912	SNORD74B
interval_54220	chr22	31342202	31344600	+	intron (MORC2, intron 5 of 25)	20872	MORC2
interval_86018	chr7	156449002	156450100	+	intron (RNF32, intron 4 of 8)	13880	RNF32
interval_57757	chr3	70049302	70051100	+	intron (SAMMSON, intron 1 of 3)	1306	SAMMSON
interval_28870	chr15	29517802	29519300	+	intron (FAM189A1, intron 3 of 10)	43469	NSMCE3
interval_79015	chr6	131179202	131180800	+	intron (EPB41L2, intron 14 of 15)	31456	SMLR1
interval_53216	chr21	36415702	36417300	+	intron (RUNX1, intron 2 of 8)	-4778	RUNX1-IT1
interval_50754	chr20	9339902	9341800	+	intron (PLCB4, intron 6 of 37)	52404	PLCB4
interval_97078	chrX	79487102	79488800	+	exon (CHMP1B2P, exon 6 of 6)	102866	CHMP1B2P
interval_13817	chr11	17020002	17021900	+	intron (PLEKHA7, intron 3 of 22)	15012	PLEKHA7
interval_31625	chr16	4266302	4269800	+	intron (SRL, intron 1 of 6)	24030	SRL
interval_45618	chr2	112895402	112898100	+	intron (FBLN7, intron 1 of 7)	789	FBLN7
interval_32353	chr16	27218502	27221000	+	intron (KDM8, intron 1 of 7)	4455	KDM8
interval_9191	chr10	22892802	22894900	+	intron (PIP4K2A, intron 3 of 9)	109186	PIP4K2A
interval_9405	chr10	29811202	29812900	+	intron (SVIL, intron 13 of 35)	21975	MIR604
interval_17273	chr11	117593902	117595800	+	intron (DSCAML1, intron 3 of 32)	73125	DSCAML1
interval_46102	chr2	127842002	127846000	+	intron (BIN1, intron 1 of 15)	20902	BIN1
interval_57232	chr3	56968502	56970300	+	intron (ARHGEF3, intron 3 of 12)	-4667	ARHGEF3-AS1
interval_4795	chr1	150477202	150480000	+	intron (TARS2, intron 13 of 13)	-1886	ECM1
interval_35829	chr17	46198502	46201500	+	exon (SNX11, exon 7 of 7)	15054	SNX11
interval_10965	chr10	80934602	80940900	+	intron (ZMIZ1, intron 4 of 24)	108959	ZMIZ1
interval_37144	chr17	79067502	79070100	+	intron (BAIAP2, intron 6 of 13)	30372	MIR657
interval_31035	chr15	92505502	92507300	+	intron (SLCO3A1, intron 2 of 9)	109463	SLCO3A1
interval_51425	chr20	31366602	31369800	+	exon (DNMT3B, exon 2 of 18)	18010	DNMT3B
interval_20352	chr12	71314602	71316200	+	promoter-TSS (PTPRR)	-167013	PTPRR
interval_31866	chr16	11178002	11180000	+	intron (CLEC16A, intron 18 of 22)	140656	CLEC16A
interval_27531	chr14	74606702	74611000	+	intron (LIN52, intron 5 of 5)	57195	LIN52
interval_49416	chr2	218235902	218237800	+	intron (DIRC3, intron 8 of 12)	89395	DIRC3-AS1
interval_95266	chr9	137569602	137571700	+	intron (COL5A1, intron 1 of 65)	-25962	COL5A1-AS1
interval_94126	chr9	111927502	111929500	+	intron (FRRS1L, intron 1 of 4)	1070	FRRS1L
interval_80647	chr7	1161702	1164300	+	intron (C7orf50, intron 2 of 2)	14892	C7orf50
interval_64415	chr4	77919502	77920600	+	intron (SEPT11, intron 4 of 11)	49184	2011-09-01
interval_73995	chr5	168437702	168439500	+	intron (SLIT3, intron 4 of 35)	-1631	LOC728095
interval_93653	chr9	98239902	98241800	+	intron (PTCH1, intron 8 of 23)	14960	LOC100507346
interval_13472	chr11	9113002	9115800	+	Intergenic	-1247	SCUBE2
interval_62444	chr4	7470402	7472100	+	intron (SORCS2, intron 2 of 26)	9496	MIR4274
interval_94976	chr9	132261602	132263700	+	intron (LINC00963, intron 2 of 4)	11712	LINC00963
interval_22352	chr12	124391302	124392700	+	intron (DNAH10, intron 56 of 77)	65531	CCDC92
interval_51088	chr20	18446202	18447600	+	intron (DZANK1, intron 1 of 20)	928	DZANK1
interval_30018	chr15	66396802	66400400	+	intron (MEGF11, intron 4 of 22)	66030	MIR4311
interval_52116	chr20	48481502	48482600	+	intron (SLC9A8, intron 8 of 11)	50029	SPATA2
interval_66911	chr4	153023502	153025500	+	intron (LINC02273, intron 2 of 2)	2596	LINC02273
interval_8887	chr10	13799602	13802200	+	intron (FRMD4A, intron 7 of 23)	171962	PRPF18
interval_54796	chr22	44835902	44838400	+	Intergenic	-2056	LINC01656
interval_13949	chr11	20034002	20037500	+	intron (NAV2, intron 12 of 39)	35098	NAV2-AS2
interval_57891	chr3	72895902	72897600	+	intron (SHQ1, intron 1 of 10)	847	SHQ1
interval_54087	chr22	28446902	28450000	+	intron (TTC28, intron 12 of 22)	-131851	MIR3199-1
interval_15626	chr11	72976402	72978100	+	intron (P2RY6, intron 1 of 2)	-5936	P2RY6
interval_13247	chr11	2429202	2432500	+	intron (TRPM5, intron 18 of 23)	9133	TSSC4
interval_14476	chr11	36125902	36126900	+	intron (LDLRAD3, intron 4 of 5)	-26950	LOC101928510
interval_70931	chr5	92921102	92922700	+	intron (NR2F1, intron 1 of 2)	2858	NR2F1
interval_62700	chr4	14868502	14870700	+	intron (LINC00504, intron 1 of 6)	20192	LINC00504
interval_5904	chr1	182247902	182250600	+	intron (LINC01344, intron 2 of 2)	33945	LINC01344
interval_66495	chr4	141001902	141004600	+	intron (MAML3, intron 1 of 5)	-45918	LOC101927516
interval_11835	chr10	103661302	103664700	+	intron (C10orf76, intron 23 of 25)	-63390	KCNIP2
interval_62306	chr4	4579502	4582100	+	intron (STX18-AS1, intron 2 of 5)	36943	STX18-AS1
interval_4478	chr1	116957402	116959900	+	intron (ATP1A1-AS1, intron 1 of 2)	2546	ATP1A1-AS1
interval_17267	chr11	117533902	117538300	+	intron (DSCAML1, intron 3 of 32)	131875	DSCAML1
interval_54742	chr22	43691102	43693500	+	intron (SCUBE1, intron 3 of 21)	20353	LOC101927447
interval_34921	chr17	18133402	18135700	+	intron (LLGL1, intron 2 of 22)	5615	LLGL1
interval_52541	chr20	58384502	58386900	+	intron (PHACTR3, intron 8 of 12)	89436	PHACTR3
interval_94829	chr9	129432902	129437200	+	intron (LMX1B, intron 2 of 7)	58329	LMX1B
interval_74484	chr5	179605202	179608100	+	intron (RASGEF1C, intron 1 of 13)	29479	RASGEF1C
interval_17907	chr11	131538902	131540000	+	intron (NTM, intron 1 of 7)	-6001	NTM-AS1
interval_67946	chr4	185024002	185026200	+	intron (ENPP6, intron 6 of 7)	114013	ENPP6
interval_52052	chr20	46995502	46997600	+	intron (LINC00494, intron 4 of 4)	7897	LINC00494
interval_9818	chr10	50264802	50265800	+	intron (VSTM4, intron 5 of 7)	58276	VSTM4
interval_78300	chr6	112021502	112023400	+	intron (FYN, intron 8 of 13)	-94974	TRAF3IP2
interval_70237	chr5	73787502	73789200	+	intron (LINC01331, intron 1 of 2)	44450	LINC01331
interval_22102	chr12	118030802	118033000	+	intron (KSR2, intron 5 of 19)	-232294	NOS1
interval_40269	chr19	10337102	10338800	+	intron (S1PR2, intron 1 of 1)	-3138	MIR4322
interval_49109	chr2	210340902	210342100	+	intron (MAP2, intron 1 of 14)	-102902	MAP2
interval_52716	chr20	62599502	62600800	+	intron (ZNF512B, intron 1 of 16)	1072	ZNF512B
interval_54340	chr22	35529502	35532400	+	intron (LINC01399, intron 4 of 5)	68822	ISX
interval_95079	chr9	134519902	134521600	+	intron (RAPGEF1, intron 3 of 23)	64478	RAPGEF1
interval_39685	chr18	72937702	72939900	+	intron (TSHZ1, intron 1 of 1)	16091	TSHZ1
interval_32304	chr16	25702802	25706100	+	exon (HS3ST4, exon 1 of 2)	1104	HS3ST4
interval_74568	chr6	1707502	1709500	+	intron (GMDS, intron 9 of 10)	97820	FOXC1
interval_87394	chr8	37232802	37234000	+	intron (MIR1268A, intron 2 of 2)	145503	LINC01605
interval_32827	chr16	54023902	54026200	+	intron (FTO, intron 8 of 8)	-48254	FTO-IT1
interval_85883	chr7	151432302	151434600	+	promoter-TSS (PRKAG2)	-103747	PRKAG2
interval_75849	chr6	33173402	33177200	+	promoter-TSS (MIR219A1)	-311	MIR219A1
interval_81681	chr7	27157602	27175000	+	intron (HOXA-AS2, intron 3 of 3)	4098	HOXA4
interval_33964	chr16	85659102	85662000	+	intron (GSE1, intron 1 of 14)	13815	GSE1
interval_11209	chr10	87404102	87405900	+	intron (GRID1, intron 13 of 15)	67513	GRID1-AS1
interval_36802	chr17	72268002	72269900	+	Intergenic	-1435	DNAI2
interval_2437	chr1	57013102	57014700	+	intron (PLPP3, intron 1 of 5)	31356	PLPP3
interval_10587	chr10	73340302	73342000	+	intron (CDH23, intron 9 of 12)	-69474	CDH23-AS1
interval_37755	chr18	13300302	13303800	+	intron (LDLRAD4, intron 2 of 5)	62509	C18orf15
interval_147	chr1	3163602	3167400	+	intron (PRDM16, intron 3 of 16)	120962	MIR4251
interval_54949	chr22	48962202	48963400	+	intron (FAM19A5, intron 1 of 3)	-9317	FAM19A5
interval_31057	chr15	92955702	92958000	+	intron (ST8SIA2, intron 1 of 4)	19711	ST8SIA2
interval_36250	chr17	56440502	56444200	+	intron (RNF43, intron 3 of 9)	-12752	SUPT4H1
interval_12566	chr10	121171202	121174700	+	intron (GRK5, intron 4 of 15)	35467	MIR4681
interval_28719	chr14	105965402	105966800	+	TTS (C14orf80)	9581	C14orf80
interval_2543	chr1	59335102	59337200	+	intron (LINC01135, intron 1 of 1)	85328	LINC01135
interval_81838	chr7	30510202	30512000	+	intron (NOD1, intron 1 of 13)	7292	NOD1
interval_93870	chr9	103788302	103790600	+	Intergenic	-157866	PLPPR1
interval_156	chr1	3278302	3280800	+	intron (PRDM16, intron 3 of 16)	-91596	ARHGEF16
interval_54889	chr22	46895202	46897500	+	intron (CELSR1, intron 1 of 34)	36716	CELSR1
interval_84014	chr7	101033302	101035300	+	intron (COL26A1, intron 1 of 13)	28200	COL26A1
interval_32978	chr16	57670502	57674200	+	promoter-TSS (ADGRG1)	-856	ADGRG1
interval_52079	chr20	47409502	47412100	+	intron (PREX1, intron 1 of 39)	33619	PREX1
interval_95104	chr9	134825902	134828200	+	intron (MED27, intron 3 of 6)	128223	MED27
interval_347	chr1	7568602	7571000	+	intron (CAMTA1, intron 6 of 22)	-119987	LOC102725193
interval_14754	chr11	45919802	45922300	+	intron (MAPK8IP1, intron 2 of 11)	7782	C11orf94
interval_13176	chr11	1245902	1249000	+	exon (MUC5B, exon 3 of 49)	3156	MUC5B
interval_27454	chr14	72564302	72565800	+	intron (RGS6, intron 2 of 16)	166234	RGS6
interval_62504	chr4	8283202	8284800	+	intron (HTRA3, intron 1 of 6)	12509	HTRA3
interval_42239	chr2	9398502	9400100	+	intron (ASAP2, intron 1 of 26)	52407	ASAP2
interval_1637	chr1	36816402	36820300	+	intron (STK40, intron 7 of 11)	-29102	EVA1B
interval_10741	chr10	77187002	77191300	+	Intergenic	20236	LOC101929234
interval_33595	chr16	75352802	75355500	+	intron (CFDP1, intron 5 of 6)	-54246	BCAR1
interval_38781	chr18	46312502	46315000	+	intron (CTIF, intron 9 of 11)	116780	MIR4743
interval_44634	chr2	75360802	75363200	+	intron (TACR1, intron 1 of 3)	44062	MIR5000
interval_39807	chr18	77265802	77268000	+	intron (NFATC1, intron 9 of 9)	111129	NFATC1
interval_59968	chr3	140801802	140804300	+	intron (SPSB4, intron 2 of 2)	32807	SPSB4
interval_74273	chr5	174149802	174153500	+	promoter-TSS (MSX2)	76	MSX2
interval_17610	chr11	125061302	125063900	+	intron (PKNOX2, intron 1 of 12)	28042	PKNOX2
interval_72612	chr5	135643702	135645900	+	intron (TRPC7-AS2, intron 2 of 3)	56363	TRPC7
interval_25341	chr13	100373202	100379700	+	intron (CLYBL, intron 1 of 8)	4804	CLYBL-AS1
interval_21612	chr12	106631202	106633100	+	exon (CKAP4, exon 2 of 2)	9562	CKAP4
interval_18075	chr12	272102	273300	+	exon (IQSEC3, exon 8 of 13)	-14369	LOC574538
interval_19693	chr12	52829602	52831400	+	Intergenic	-2391	KRT75
interval_86895	chr8	23150102	23152300	+	intron (R3HCC1, intron 6 of 7)	5596	R3HCC1
interval_12794	chr10	126256502	126258800	+	intron (LHPP, intron 6 of 6)	107310	LHPP
interval_72470	chr5	132557602	132559900	+	intron (FSTL4, intron 11 of 15)	171089	HSPA4
interval_34796	chr17	14934102	14937800	+	TTS (CDRT7)	1659	CDRT7
interval_33368	chr16	69497002	69499200	+	exon (CYB5B, exon 5 of 5)	39603	CYB5B
interval_27685	chr14	77741502	77742900	+	exon (POMT2, exon 21 of 21)	-4546	NGB
interval_55292	chr3	7521102	7522100	+	intron (GRM7, intron 7 of 10)	55370	GRM7-AS1
interval_1970	chr1	44731502	44734400	+	intron (ERI3, intron 6 of 7)	-14720	SNORA110
interval_85179	chr7	132012102	132013900	+	intron (PLXNA4, intron 3 of 31)	67381	LOC101928807
interval_40004	chr19	3403602	3404600	+	intron (NFIC, intron 2 of 8)	44540	NFIC
interval_31858	chr16	11084702	11086800	+	intron (CLEC16A, intron 9 of 22)	47406	CLEC16A
interval_29581	chr15	55943202	55946500	+	intron (PRTG, intron 11 of 19)	-64675	PYGO1
interval_33490	chr16	72890902	72893600	+	intron (ZFHX3, intron 3 of 8)	190023	ZFHX3
interval_93490	chr9	94658202	94662200	+	intron (ROR2, intron 1 of 8)	52243	ROR2
interval_68158	chr5	989502	991700	+	exon (LOC100506688, exon 2 of 2)	6854	LOC100506688
interval_19967	chr12	59310002	59313700	+	intron (LRIG3, intron 1 of 18)	1476	LRIG3
interval_19775	chr12	54401802	54406700	+	intron (HOXC8, intron 1 of 1)	1361	HOXC8
interval_30919	chr15	89741902	89744000	+	exon (ABHD2, exon 11 of 11)	21971	RLBP1
interval_47877	chr2	177002902	177004900	+	Intergenic	-2075	HOXD-AS2
interval_27378	chr14	70403002	70405500	+	intron (SMOC1, intron 1 of 11)	-40599	SNORD169
interval_63529	chr4	41886102	41888000	+	Intergenic	-2423	LINC00682
interval_16414	chr11	94320402	94322700	+	intron (PIWIL4, intron 7 of 19)	21077	PIWIL4
interval_33229	chr16	66409502	66411200	+	intron (CDH5, intron 1 of 11)	9841	CDH5
interval_68642	chr5	14423102	14424200	+	intron (TRIO, intron 34 of 56)	-40441	SNORD170
interval_17673	chr11	126209102	126212100	+	intron (DCPS, intron 4 of 5)	14881	GSEC
interval_27967	chr14	86484202	86485800	+	intron (LINC02328, intron 1 of 3)	83979	LINC02328
interval_15192	chr11	64461502	64463400	+	intron (NRXN2, intron 3 of 19)	28209	NRXN2
interval_820	chr1	18804702	18805900	+	Intergenic	-2123	KLHDC7A
interval_46280	chr2	134174102	134176800	+	intron (NCKAP5, intron 3 of 17)	150580	NCKAP5
interval_92660	chr9	72162702	72164400	+	intron (APBA1, intron 1 of 12)	123724	APBA1
interval_18129	chr12	1689102	1690100	+	intron (FBXL14, intron 1 of 1)	13730	FBXL14
interval_33022	chr16	58717402	58718500	+	exon (SLC38A7, exon 1 of 8)	730	SLC38A7
interval_15700	chr11	75182102	75184100	+	intron (GDPD5, intron 3 of 17)	-19729	GDPD5
interval_62253	chr4	3578702	3579700	+	intron (LINC00955, intron 1 of 2)	605	LINC00955
interval_43646	chr2	47444502	47446500	+	intron (LOC101927043, intron 2 of 2)	-41739	CALM2
interval_22081	chr12	117528402	117530000	+	intron (TESC, intron 1 of 6)	8050	TESC
interval_62575	chr4	10590102	10592300	+	intron (CLNK, intron 3 of 18)	95288	CLNK
interval_3661	chr1	90185202	90186300	+	TTS (LRRC8C)	87107	LRRC8C
interval_87391	chr8	37215802	37219100	+	intron (MIR1268A, intron 2 of 2)	161453	LINC01605
interval_31211	chr15	96807702	96809400	+	intron (NR2F2-AS1, intron 2 of 4)	61796	NR2F2-AS1
interval_51439	chr20	31649302	31651100	+	intron (BPIFB3, intron 5 of 14)	7064	BPIFB3
interval_5107	chr1	160379402	160382100	+	intron (VANGL2, intron 1 of 7)	10387	VANGL2
interval_84135	chr7	104759602	104760700	+	intron (SRPK2, intron 14 of 14)	105514	KMT2E
interval_55458	chr3	11682302	11684300	+	intron (VGLL4, intron 2 of 5)	-72903	VGLL4
interval_19612	chr12	51315402	51317600	+	Intergenic	-2033	METTL7A
interval_61978	chr3	194084602	194086800	+	intron (LRRC15, intron 1 of 2)	4771	LRRC15
interval_54086	chr22	28422502	28426500	+	intron (TTC28, intron 13 of 22)	-107901	MIR3199-1
interval_81799	chr7	29495902	29498100	+	intron (CHN2, intron 7 of 13)	-22327	CHN2
interval_89530	chr8	102961202	102963800	+	intron (NCALD, intron 2 of 5)	-34159	LOC104054148
interval_65592	chr4	113297702	113301300	+	intron (ALPK1, intron 3 of 14)	81002	ALPK1
interval_93566	chr9	96392902	96394800	+	intron (PHF2, intron 2 of 21)	36728	MIR548AU
interval_87422	chr8	37573202	37575600	+	promoter-TSS (LOC101929622)	-696	LOC101929622
interval_62196	chr4	2093702	2095500	+	intron (POLN, intron 20 of 25)	33362	NAT8L
interval_95668	chrX	8636202	8637800	+	intron (ANOS1, intron 2 of 13)	63227	ANOS1
interval_14307	chr11	31808102	31810700	+	exon (PAX6, exon 12 of 12)	-28713	PAX6-AS1
interval_76812	chr6	57214402	57216500	+	intron (PRIM2, intron 5 of 14)	33036	PRIM2
interval_13581	chr11	11642102	11645600	+	promoter-TSS (GALNT18)	-290	GALNT18
interval_54826	chr22	45621802	45622900	+	intron (KIAA0930, intron 1 of 9)	-14004	KIAA0930
interval_80543	chr6	170190602	170192900	+	intron (LINC00242, intron 1 of 1)	1582	LINC00574
interval_72550	chr5	134400802	134402400	+	intron (C5orf66, intron 2 of 5)	-25864	C5orf66-AS1
interval_1985	chr1	44877702	44881700	+	intron (RNF220, intron 2 of 14)	8869	RNF220
interval_75845	chr6	33139502	33140800	+	exon (COL11A2, exon 38 of 64)	20094	COL11A2
interval_35467	chr17	38221002	38222900	+	intron (THRA, intron 1 of 9)	2883	THRA
interval_26232	chr14	33911702	33913900	+	intron (NPAS3, intron 4 of 11)	-265342	SNORA89
interval_67482	chr4	170951602	170953500	+	TTS (MFAP3L)	-27608	MFAP3L
interval_55035	chr22	51142802	51144800	+	intron (SHANK3, intron 16 of 21)	30731	SHANK3
interval_94349	chr9	117894302	117895400	+	intron (LOC101928748, intron 1 of 5)	5837	LOC101928748
interval_5657	chr1	175641602	175644100	+	intron (TNR, intron 1 of 22)	69901	TNR
interval_25881	chr13	114876502	114878800	+	intron (RASA3, intron 1 of 25)	20447	RASA3
interval_48825	chr2	202748002	202749400	+	intron (CDK15, intron 12 of 13)	77399	CDK15
interval_47879	chr2	177008902	177017800	+	Intergenic	-1680	MIR10B
interval_21580	chr12	106099402	106101800	+	promoter-TSS (CASC18)	2620	CASC18
interval_26018	chr14	23904102	23906000	+	promoter-TSS (MYH7)	-156	MYH7
interval_53079	chr21	33301102	33303000	+	intron (HUNK, intron 2 of 10)	56423	HUNK
interval_89598	chr8	104163302	104166900	+	intron (BAALC, intron 1 of 1)	-1741	MIR3151
interval_28826	chr15	27572402	27573900	+	intron (GABRG3, intron 4 of 9)	-166685	GABRG3-AS1
interval_27133	chr14	65189602	65193400	+	intron (PLEKHG3, intron 1 of 16)	20375	PLEKHG3
interval_59540	chr3	128744202	128745600	+	intron (EFCC1, intron 2 of 7)	-23901	KIAA1257
interval_72142	chr5	124079502	124081400	+	exon (ZNF608, exon 1 of 9)	354	ZNF608
interval_60186	chr3	147104202	147106900	+	exon (ZIC4, exon 5 of 5)	4666	ZIC4
interval_3009	chr1	70413302	70415300	+	intron (LRRC7, intron 9 of 26)	29296	PIN1P1
interval_29781	chr15	61219802	61222400	+	intron (RORA, intron 1 of 10)	247333	RORA-AS2
interval_12563	chr10	121160302	121162400	+	intron (GRK5, intron 4 of 15)	23867	MIR4681
interval_42191	chr2	8403102	8405300	+	intron (LINC00299, intron 7 of 8)	64348	LINC00299
interval_53479	chr21	44091602	44094100	+	intron (PDE9A, intron 1 of 13)	18989	PDE9A
interval_13266	chr11	2739402	2744100	+	intron (KCNQ1, intron 11 of 15)	-20523	KCNQ1OT1
interval_86302	chr8	6425502	6426700	+	intron (MCPH1, intron 12 of 14)	-5317	ANGPT2
interval_32966	chr16	57405202	57408300	+	intron (CX3CL1, intron 1 of 1)	378	CX3CL1
interval_31872	chr16	11256502	11259500	+	intron (CLEC16A, intron 21 of 22)	92038	SOCS1
interval_36750	chr17	71226602	71229200	+	promoter-TSS (C17orf80)	-328	C17orf80
interval_2265	chr1	53606002	53607900	+	intron (SLC1A7, intron 1 of 9)	1353	SLC1A7
interval_18132	chr12	1698602	1699800	+	intron (FBXL14, intron 1 of 1)	4130	FBXL14
interval_32368	chr16	27638902	27640800	+	intron (KIAA0556, intron 3 of 27)	78383	KIAA0556
interval_41934	chr2	1368302	1370500	+	intron (SNTG2, intron 16 of 16)	-47832	TPO
interval_87023	chr8	26444302	26445400	+	intron (DPYSL2, intron 3 of 13)	9511	DPYSL2
interval_586	chr1	12465302	12467600	+	intron (VPS13D, intron 63 of 69)	-100849	SNORA59A
interval_30128	chr15	68665702	68667500	+	intron (ITGA11, intron 2 of 29)	57891	ITGA11
interval_54528	chr22	39525402	39528000	+	TTS (CBX7)	21954	CBX7
interval_92488	chr9	36847502	36850800	+	intron (PAX5, intron 6 of 7)	15154	MIR4540
interval_81043	chr7	11430202	11432500	+	intron (THSD7A, intron 22 of 26)	417852	PHF14
interval_17686	chr11	126412502	126417000	+	intron (KIRREL3, intron 2 of 13)	-111230	LOC101929427
interval_52288	chr20	51865402	51867500	+	intron (TSHZ2, intron 1 of 2)	64629	TSHZ2
interval_17089	chr11	114165002	114166800	+	promoter-TSS (NNMT)	-634	NNMT
interval_69669	chr5	55418502	55420800	+	intron (ANKRD55, intron 8 of 11)	109535	ANKRD55
interval_45206	chr2	100216702	100218500	+	intron (AFF3, intron 13 of 23)	-111083	REV1
interval_27364	chr14	70137902	70139300	+	intron (SUSD6, intron 2 of 5)	60291	SUSD6
interval_53471	chr21	43956302	43957700	+	intron (SLC37A1, intron 5 of 19)	23038	SLC37A1
interval_28519	chr14	101303102	101309200	+	intron (MEG3, intron 5 of 6)	-12576	MIR770
interval_51606	chr20	36151902	36153600	+	TTS (NNAT)	3143	NNAT
interval_21761	chr12	110173602	110176100	+	intron (FAM222A-AS1, intron 1 of 2)	22664	FAM222A
interval_55398	chr3	9791902	9793200	+	intron (OGG1, intron 1 of 6)	923	OGG1
interval_72674	chr5	137610002	137612400	+	promoter-TSS (GFRA3)	-948	GFRA3
interval_74180	chr5	172327202	172330200	+	intron (ERGIC1, intron 3 of 9)	-57031	RPL26L1
interval_62433	chr4	7286902	7288700	+	intron (SORCS2, intron 1 of 26)	-24376	MIR4798
interval_58915	chr3	113003002	113009500	+	TTS (BOC)	75939	BOC
interval_18286	chr12	4541602	4544000	+	TTS (FGF6)	11979	FGF6
interval_73300	chr5	151516402	151518200	+	intron (LINC01933, intron 1 of 2)	178842	LINC01933
interval_82351	chr7	43678802	43679800	+	intron (COA1, intron 5 of 7)	56609	STK17A
interval_80539	chr6	170050602	170052000	+	intron (WDR27, intron 14 of 25)	50858	WDR27
interval_9187	chr10	22828002	22829600	+	intron (PIP4K2A, intron 9 of 9)	-101943	LOC100499489
interval_82091	chr7	37106802	37108600	+	intron (ELMO1, intron 15 of 21)	70300	ELMO1-AS1
interval_59336	chr3	123975502	123977500	+	intron (KALRN, intron 3 of 33)	-116678	MIR6083
interval_84250	chr7	107587102	107590600	+	intron (LAMB1, intron 24 of 33)	54953	LAMB1
interval_19965	chr12	59270302	59271900	+	intron (LRIG3, intron 15 of 18)	42226	LRIG3
interval_12772	chr10	125832402	125837800	+	intron (CHST15, intron 1 of 7)	18022	CHST15
interval_27471	chr14	73145302	73147500	+	intron (DPF3, intron 8 of 10)	162873	MIR7843
interval_92496	chr9	36985102	36987200	+	intron (PAX5, intron 4 of 7)	48325	PAX5
interval_34237	chr17	753902	755600	+	intron (NXN, intron 1 of 7)	-58121	LOC101927727
interval_70133	chr5	71407102	71409300	+	intron (MAP1B, intron 1 of 6)	-57093	MIR4803
interval_13050	chr10	134110702	134112700	+	intron (STK32C, intron 1 of 11)	9025	STK32C
interval_18170	chr12	2412802	2417600	+	intron (CACNA1C, intron 3 of 46)	36259	CACNA1C-IT3
interval_55191	chr3	4573802	4576600	+	intron (ITPR1, intron 4 of 58)	40169	ITPR1
interval_17070	chr11	113959902	113965000	+	intron (ZBTB16, intron 2 of 6)	31163	ZBTB16
interval_45210	chr2	100287902	100291800	+	intron (AFF3, intron 10 of 23)	-183333	REV1
interval_1044	chr1	23163502	23164700	+	intron (EPHB2, intron 3 of 16)	25618	MIR4253
interval_15521	chr11	70471002	70472000	+	intron (SHANK2, intron 2 of 8)	-5698	SHANK2-AS1
interval_43079	chr2	30980502	30981800	+	intron (CAPN13, intron 7 of 22)	49160	CAPN13
interval_10883	chr10	80026002	80027500	+	promoter-TSS (LINC00595)	-334	LINC00595
interval_57839	chr3	72148602	72151200	+	promoter-TSS (LINC00877)	-295	LINC00877
interval_10576	chr10	73262102	73265500	+	intron (CDH23, intron 3 of 12)	7876	CDH23-AS1
interval_21214	chr12	96039802	96042100	+	Intergenic	-2080	PGAM1P5
interval_23732	chr13	51085602	51087700	+	intron (DLEU1, intron 5 of 6)	14934	DLEU1-AS1
interval_741	chr1	17415302	17417200	+	intron (PADI2, intron 6 of 15)	29697	PADI2
interval_47629	chr2	170141102	170144300	+	intron (LRP2, intron 9 of 78)	76421	LRP2
interval_18396	chr12	6928602	6933500	+	promoter-TSS (GPR162)	88	GPR162
interval_28243	chr14	94851402	94853800	+	intron (SERPINA1, intron 1 of 4)	4428	SERPINA1
interval_8043	chr1	236305702	236307900	+	intron (GPR137B, intron 1 of 6)	969	GPR137B
interval_72453	chr5	131723002	131725000	+	intron (SLC22A5, intron 5 of 9)	-18393	MIR3936HG
interval_39913	chr19	1470102	1472300	+	exon (APC2, exon 15 of 15)	8027	C19orf25
interval_15838	chr11	78624902	78626600	+	intron (TENM4, intron 6 of 33)	-339842	NARS2
interval_36228	chr17	55988602	55991200	+	intron (CUEDC1, intron 1 of 10)	42783	CUEDC1
interval_51179	chr20	21214602	21217200	+	intron (KIZ, intron 12 of 13)	-16974	KIZ-AS1
interval_56956	chr3	50409102	50412800	+	intron (CACNA2D2, intron 22 of 38)	8186	CYB561D2
interval_73634	chr5	159370202	159372500	+	intron (ADRA1B, intron 1 of 1)	27611	ADRA1B
interval_20260	chr12	68602402	68604200	+	intron (IL26, intron 3 of 4)	16270	IL26
interval_42985	chr2	28843302	28845500	+	intron (PLB1, intron 48 of 56)	114670	LOC100505774
interval_50714	chr20	7999702	8001600	+	promoter-TSS (TMX4)	-175	TMX4
interval_62445	chr4	7473302	7475900	+	intron (SORCS2, intron 2 of 26)	12846	MIR4274
interval_9524	chr10	33521702	33523200	+	intron (NRP1, intron 6 of 15)	101382	NRP1
interval_59889	chr3	138838202	138840300	+	intron (BPESC1, intron 2 of 2)	16224	BPESC1
interval_93482	chr9	94581202	94582200	+	intron (ROR2, intron 1 of 8)	130743	ROR2
interval_47768	chr2	173672902	173673900	+	intron (RAPGEF4, intron 3 of 30)	-51365	RAPGEF4
interval_96637	chrX	46506202	46507900	+	intron (SLC9A7, intron 11 of 16)	73929	CHST7
interval_12877	chr10	127903402	127906100	+	intron (ADAM12, intron 3 of 18)	172376	ADAM12
interval_54855	chr22	46237302	46242300	+	exon (ATXN10, exon 12 of 12)	83397	MIR4762
interval_59533	chr3	128591302	128593200	+	Intergenic	-1867	LOC653712
interval_93572	chr9	96581302	96582500	+	TTS (MIR4291)	262	MIR4291
interval_98333	chrX	132470302	132472400	+	intron (GPC4, intron 2 of 8)	77854	GPC4
interval_94923	chr9	131170502	131172700	+	intron (MIR1268A, intron 2 of 2)	-9838	CERCAM
interval_72639	chr5	136468302	136470300	+	intron (SPOCK1, intron 4 of 10)	5415	LOC105379192
interval_17626	chr11	125215802	125219700	+	intron (PKNOX2, intron 3 of 12)	-147359	LOC403312
interval_93483	chr9	94595202	94598000	+	intron (ROR2, intron 1 of 8)	115843	ROR2
interval_34431	chr17	5429102	5431300	+	intron (NLRP1, intron 12 of 16)	-25882	LOC728392
interval_63729	chr4	53822502	53825100	+	intron (SCFD2, intron 5 of 8)	95306	RASL11B
interval_39559	chr18	68047902	68050400	+	exon (LINC01910, exon 3 of 3)	2676	LINC01910
interval_15715	chr11	75350202	75351900	+	intron (MAP6, intron 1 of 2)	28428	MAP6
interval_92535	chr9	38014102	38016300	+	intron (SHB, intron 2 of 5)	54009	SHB
interval_72661	chr5	137019502	137021300	+	intron (KLHL3, intron 5 of 14)	36598	KLHL3
interval_28141	chr14	91750302	91752400	+	intron (CCDC88C, intron 25 of 29)	-40499	GPR68
interval_21635	chr12	107152502	107154700	+	intron (RFX4, intron 17 of 17)	-14733	RIC8B
interval_4522	chr1	117713802	117716000	+	intron (VTCN1, intron 1 of 4)	38681	VTCN1
interval_79541	chr6	144355202	144356400	+	intron (PLAGL1, intron 1 of 6)	-25934	HYMAI
interval_95215	chr9	136854702	136860400	+	promoter-TSS (VAV2)	-105	VAV2
interval_93212	chr9	87432902	87435500	+	intron (NTRK2, intron 12 of 13)	150828	NTRK2
interval_28150	chr14	91848602	91851100	+	intron (CCDC88C, intron 3 of 29)	34337	CCDC88C
interval_4418	chr1	114675102	114676800	+	intron (SYT6, intron 3 of 7)	19111	SYT6
interval_59485	chr3	127472302	127473400	+	intron (MGLL, intron 3 of 6)	69242	MGLL
interval_12554	chr10	121040402	121042300	+	intron (GRK5, intron 1 of 15)	74154	GRK5
interval_39868	chr19	955202	957700	+	intron (ARID3A, intron 3 of 8)	-27877	WDR18
interval_53834	chr22	22861402	22862400	+	intron (ZNF280B, intron 1 of 2)	1604	ZNF280B
interval_27521	chr14	74248802	74251200	+	intron (ELMSAN1, intron 1 of 11)	-4062	LOC100506476
interval_43034	chr2	29941702	29943600	+	intron (ALK, intron 1 of 28)	201826	ALK
interval_34971	chr17	20138402	20141100	+	intron (SPECC1, intron 5 of 5)	80444	SPECC1
interval_21582	chr12	106130502	106131600	+	exon (CASC18, exon 2 of 3)	33070	CASC18
interval_72447	chr5	131603702	131606000	+	intron (PDLIM4, intron 3 of 5)	11500	PDLIM4
interval_48435	chr2	191844302	191845800	+	intron (STAT1, intron 19 of 24)	33925	STAT1
interval_86253	chr8	4237802	4240000	+	intron (CSMD1, intron 3 of 69)	613427	CSMD1
interval_1930	chr1	43900802	43903200	+	intron (SZT2, intron 41 of 70)	-12209	MIR6735
interval_5207	chr1	162700802	162703100	+	intron (DDR2, intron 3 of 17)	-58541	HSD17B7
interval_31355	chr15	100850002	100851900	+	intron (ADAMTS17, intron 3 of 21)	31259	ADAMTS17
interval_22519	chr12	128848102	128851800	+	intron (TMEM132C, intron 1 of 8)	71314	MIR3612
interval_5005	chr1	156827002	156830100	+	exon (INSRR, exon 1 of 22)	161	INSRR
interval_15499	chr11	70020402	70022100	+	intron (ANO1, intron 20 of 24)	-28018	FADD
interval_49266	chr2	214315202	214317900	+	intron (SPAG16, intron 9 of 15)	167448	SPAG16
interval_73932	chr5	167511902	167513400	+	intron (TENM2, intron 7 of 28)	146726	CTB-178M22.2
interval_13919	chr11	19572702	19575500	+	intron (NAV2, intron 1 of 37)	-22756	MIR4486
interval_54615	chr22	41030802	41033900	+	intron (MKL1, intron 1 of 14)	372	MKL1
interval_33988	chr16	86231502	86234000	+	intron (LINC01082, intron 1 of 1)	2964	LINC01082
interval_54911	chr22	47467102	47468200	+	intron (TBC1D22A, intron 11 of 12)	-155713	TBC1D22A-AS1
interval_39960	chr19	2455202	2456900	+	intron (LMNB2, intron 1 of 11)	915	LMNB2
interval_47766	chr2	173647002	173649000	+	intron (RAPGEF4, intron 1 of 30)	-47067	RAPGEF4-AS1
interval_31178	chr15	95829702	95832100	+	intron (LINC01197, intron 3 of 3)	39428	LINC01197
interval_38789	chr18	46384702	46387500	+	exon (CTIF, exon 13 of 13)	89602	SMAD7
interval_42002	chr2	3012202	3014800	+	intron (LINC01250, intron 3 of 6)	116297	LINC01250
interval_25356	chr13	100623702	100625700	+	promoter-TSS (ZIC5)	-538	ZIC5
interval_62459	chr4	7710202	7713300	+	intron (SORCS2, intron 14 of 26)	-44066	AFAP1-AS1
interval_30053	chr15	67057602	67059200	+	intron (SMAD6, intron 4 of 4)	63727	SMAD6
interval_72771	chr5	139417302	139419100	+	intron (NRG2, intron 1 of 10)	4683	NRG2
interval_38242	chr18	31664202	31665400	+	intron (NOL4, intron 5 of 8)	138714	NOL4
interval_498	chr1	10727502	10729500	+	intron (CASZ1, intron 4 of 15)	128232	CASZ1
interval_62242	chr4	3389602	3392000	+	intron (RGS12, intron 4 of 16)	-52859	HGFAC
interval_72446	chr5	131599902	131602600	+	intron (PDLIM4, intron 2 of 5)	7900	PDLIM4
interval_20188	chr12	66269602	66272100	+	exon (LOC100129940, exon 2 of 3)	5096	LOC100129940
interval_62448	chr4	7505002	7506100	+	intron (SORCS2, intron 2 of 26)	43796	MIR4274
interval_28447	chr14	100064402	100066300	+	intron (CCDC85C, intron 1 of 5)	5376	CCDC85C
interval_13804	chr11	16835802	16838000	+	intron (PLEKHA7, intron 12 of 22)	76753	C11orf58
interval_28856	chr15	29240302	29241700	+	intron (APBA2, intron 1 of 12)	27161	APBA2
interval_62327	chr4	4858802	4861000	+	Intergenic	-1491	MSX1
interval_18090	chr12	650502	653200	+	intron (B4GALNT3, intron 3 of 19)	43801	LOC105369595
interval_87227	chr8	32344402	32346500	+	intron (NRG1, intron 1 of 4)	47189	NRG1-IT3
interval_59295	chr3	123110402	123112600	+	intron (ADCY5, intron 1 of 20)	55891	ADCY5
interval_11635	chr10	98908002	98911400	+	intron (SLIT1, intron 4 of 36)	35982	SLIT1
interval_28653	chr14	104556902	104558800	+	intron (ASPG, intron 1 of 15)	5828	ASPG
interval_34273	chr17	1171802	1172800	+	Intergenic	-1557	BHLHA9
interval_18122	chr12	1600502	1602300	+	exon (ERC1, exon 19 of 19)	-8256	LINC00942
interval_18924	chr12	24097502	24098700	+	intron (SOX5, intron 4 of 17)	-267254	MIR920
interval_94635	chr9	124511802	124514100	+	intron (DAB2IP, intron 1 of 13)	183570	DAB2IP
interval_68644	chr5	14444802	14447700	+	intron (TRIO, intron 34 of 56)	-17841	SNORD170
interval_10619	chr10	73767502	73770700	+	exon (CHST3, exon 3 of 3)	44981	CHST3
interval_54536	chr22	39635802	39637100	+	intron (PDGFB, intron 1 of 6)	463	PDGFB
interval_19682	chr12	52636602	52638500	+	intron (KRT7, intron 6 of 8)	3681	KRT7-AS
interval_25837	chr13	113676102	113678700	+	intron (MCF2L, intron 2 of 29)	43775	MCF2L
interval_74177	chr5	172297302	172298900	+	intron (ERGIC1, intron 1 of 9)	36878	ERGIC1
interval_891	chr1	20094302	20095400	+	intron (TMCO4, intron 6 of 9)	31663	TMCO4
interval_6860	chr1	208273602	208274800	+	intron (PLXNA2, intron 5 of 31)	143464	PLXNA2
interval_72476	chr5	132688502	132690600	+	intron (FSTL4, intron 4 of 15)	73847	MIR1289-2
interval_17898	chr11	131440902	131442500	+	intron (NTM, intron 1 of 7)	-30940	LOC101929653
interval_64604	chr4	83540402	83543200	+	intron (LINC00575, intron 1 of 3)	789	LINC00575
interval_36764	chr17	71572502	71573800	+	intron (SDK2, intron 1 of 44)	63329	LOC101928251
interval_15530	chr11	70592602	70593800	+	intron (SHANK2, intron 11 of 22)	-85256	SHANK2
interval_173	chr1	3481002	3482900	+	intron (MEGF6, intron 4 of 36)	-4597	MIR551A
interval_95350	chr9	139239102	139241400	+	intron (GPSM1, intron 9 of 13)	18012	DNLZ
interval_61994	chr3	194469802	194472300	+	intron (LINC01968, intron 3 of 3)	18387	LINC01972
interval_34247	chr17	840702	841800	+	intron (NXN, intron 1 of 7)	28379	LOC101927727
interval_52539	chr20	58363402	58364800	+	intron (PHACTR3, intron 7 of 12)	67836	PHACTR3
interval_91274	chr9	898402	900600	+	intron (DMRT1, intron 3 of 4)	57811	DMRT1
interval_41574	chr19	50736502	50738800	+	intron (MYH14, intron 10 of 42)	30766	MYH14
interval_57180	chr3	55577302	55582700	+	intron (ERC2, intron 16 of 16)	-64575	WNT5A
interval_80461	chr6	168070302	168071500	+	exon (LOC401286, exon 3 of 3)	9002	LOC401286
interval_89516	chr8	102699402	102702000	+	exon (NCALD, exon 7 of 7)	196034	GRHL2
interval_70366	chr5	77298902	77300800	+	intron (AP3B1, intron 26 of 26)	45780	LOC101929154
interval_57150	chr3	54972802	54974800	+	intron (LRTM1, intron 1 of 2)	-11700	LRTM1
interval_6689	chr1	204062402	204065200	+	intron (SOX13, intron 1 of 13)	21555	SOX13
interval_14402	chr11	34369802	34371400	+	intron (ABTB2, intron 1 of 16)	8954	ABTB2
interval_74165	chr5	172094902	172096500	+	intron (NEURL1B, intron 1 of 3)	6533	MIR5003
interval_55592	chr3	14766002	14768500	+	intron (C3orf20, intron 10 of 16)	50645	C3orf20
interval_78106	chr6	106635502	106637300	+	intron (ATG5, intron 5 of 5)	89664	PRDM1
interval_25601	chr13	107281802	107283500	+	intron (LINC00551, intron 3 of 3)	12493	LINC00551
interval_35059	chr17	26858202	26859400	+	intron (FOXN1, intron 5 of 7)	7842	FOXN1
interval_37172	chr17	79392002	79394100	+	intron (BAHCC1, intron 1 of 27)	-18473	MIR4740
interval_45130	chr2	97540402	97543300	+	exon (FAM178B, exon 5 of 5)	-6116	SEMA4C
interval_85091	chr7	129944802	129946400	+	intron (CPA4, intron 5 of 10)	12627	CPA4
interval_70313	chr5	75787902	75791100	+	intron (IQGAP2, intron 2 of 35)	115293	LOC101929109
interval_59751	chr3	134598002	134600000	+	intron (EPHB1, intron 1 of 15)	84902	EPHB1
interval_32173	chr16	21274002	21276700	+	intron (CRYM, intron 7 of 9)	30335	ANKS4B
interval_17073	chr11	113985102	113987300	+	intron (ZBTB16, intron 2 of 6)	54913	ZBTB16
interval_61875	chr3	191966402	191968600	+	intron (FGF12-AS1, intron 1 of 4)	11082	FGF12-AS1
interval_74076	chr5	170023602	170027900	+	intron (KCNIP1, intron 1 of 7)	82723	LOC105377716
interval_57358	chr3	59923702	59925500	+	intron (FHIT, intron 7 of 8)	142252	FHIT
interval_8315	chr1	244216602	244218700	+	exon (ZBTB18, exon 2 of 2)	3090	ZBTB18
interval_76054	chr6	37426802	37429700	+	intron (CMTR1, intron 10 of 23)	27344	CMTR1
interval_62437	chr4	7350102	7351200	+	intron (SORCS2, intron 1 of 26)	38474	MIR4798
interval_59689	chr3	133047102	133048900	+	intron (TMEM108, intron 2 of 3)	-70838	BFSP2
interval_31441	chr16	764102	768900	+	intron (METRN, intron 2 of 3)	1328	METRN
interval_50168	chr2	236751702	236753600	+	intron (AGAP1, intron 9 of 16)	324001	GBX2
interval_38782	chr18	46318602	46320700	+	intron (CTIF, intron 9 of 11)	122680	MIR4743
interval_3795	chr1	94186802	94190600	+	intron (BCAR3, intron 2 of 13)	-41775	BCAR3
interval_36196	chr17	55634302	55636700	+	intron (MSI2, intron 6 of 9)	-34543	LOC101927557
interval_41079	chr19	38767902	38769500	+	intron (SPINT2, intron 1 of 5)	13603	SPINT2
interval_54840	chr22	45897502	45901800	+	intron (FBLN1, intron 1 of 16)	932	FBLN1
interval_6746	chr1	204896002	204899500	+	intron (NFASC, intron 2 of 14)	99969	NFASC
interval_93089	chr9	84218302	84220300	+	intron (TLE1, intron 14 of 19)	85149	TLE1
interval_8384	chr1	245496602	245498800	+	intron (KIF26B, intron 2 of 14)	179414	KIF26B
interval_17081	chr11	114052802	114054700	+	intron (ZBTB16, intron 3 of 6)	-112784	NNMT
interval_15807	chr11	77740502	77742700	+	intron (NDUFC2-KCTD14, intron 2 of 2)	15636	KCTD14
interval_3790	chr1	94103802	94105400	+	intron (BCAR3, intron 5 of 13)	42325	BCAR3
interval_13008	chr10	132985302	132987400	+	intron (TCERG1L, intron 4 of 11)	92870	TCERG1L-AS1
interval_1116	chr1	24690102	24692700	+	TTS (GRHL3)	45345	GRHL3
interval_18630	chr12	13896602	13898500	+	intron (GRIN2B, intron 3 of 12)	235471	GRIN2B
interval_86261	chr8	4589302	4591200	+	intron (CSMD1, intron 1 of 69)	262077	CSMD1
interval_13071	chr10	134483402	134485500	+	intron (INPP5A, intron 4 of 15)	-10328	INPP5A
interval_78325	chr6	112581902	112585000	+	intron (LOC101927640, intron 2 of 2)	-7534	LAMA4
interval_637	chr1	15025102	15027100	+	intron (KAZN, intron 1 of 14)	-224524	KAZN
interval_68216	chr5	2306502	2308100	+	intron (LOC100506858, intron 2 of 2)	5014	LOC100506858
interval_80478	chr6	168379602	168381500	+	Intergenic	-2932	HGC6.3
interval_28467	chr14	100354702	100356800	+	intron (EML1, intron 5 of 22)	-82061	EVL
interval_13540	chr11	10690002	10692500	+	intron (MRVI1, intron 1 of 19)	24284	MRVI1
interval_16359	chr11	92576702	92579500	+	intron (FAT3, intron 18 of 24)	70693	LOC105369431
interval_61641	chr3	185822502	185827800	+	intron (ETV5, intron 1 of 12)	1750	ETV5
interval_30295	chr15	71903602	71905700	+	intron (THSD4, intron 1 of 11)	79227	THSD4-AS2
interval_33994	chr16	86276902	86278800	+	intron (LINC01081, intron 3 of 5)	42002	LINC01081
interval_34227	chr17	425302	427400	+	intron (VPS53, intron 19 of 21)	-130620	RFLNB
interval_42978	chr2	28622102	28624500	+	intron (FOSL2, intron 1 of 3)	-5762	FLJ31356
interval_80060	chr6	157506402	157509400	+	intron (ARID1B, intron 12 of 18)	237390	TMEM242
interval_84992	chr7	127635702	127636900	+	intron (SND1, intron 16 of 23)	-1261	SND1-IT1
interval_43558	chr2	44998902	45000800	+	TTS (CAMKMT)	166176	LINC01833
interval_50307	chr2	239786302	239788300	+	intron (TWIST2, intron 1 of 1)	30628	TWIST2
interval_58912	chr3	112980902	112983200	+	intron (BOC, intron 4 of 19)	51739	BOC
interval_5846	chr1	180942502	180944400	+	exon (STX6, exon 6 of 6)	-19428	KIAA1614-AS1
interval_28859	chr15	29276302	29278400	+	intron (APBA2, intron 1 of 12)	63511	APBA2
interval_11917	chr10	105502402	105503600	+	intron (SH3PXD2A, intron 3 of 13)	-3536	SH3PXD2A-AS1
interval_52607	chr20	60273802	60275500	+	intron (CDH4, intron 1 of 14)	20153	LOC100128310
interval_40750	chr19	28983902	28986600	+	intron (LOC100420587, intron 5 of 9)	-112344	LOC102724908
interval_12452	chr10	118480702	118482400	+	intron (HSPA12A, intron 2 of 12)	-52043	C10orf82
interval_47963	chr2	178575902	178577000	+	intron (LOC105373764, intron 4 of 4)	38401	LOC105373764
interval_50269	chr2	238787002	238788900	+	intron (RAMP1, intron 3 of 3)	19764	RAMP1
interval_30904	chr15	89438802	89440600	+	promoter-TSS (HAPLN3)	-844	HAPLN3
interval_45919	chr2	121630802	121633100	+	intron (GLI2, intron 1 of 12)	77084	GLI2
interval_54745	chr22	43709102	43710400	+	intron (SCUBE1, intron 3 of 21)	29643	SCUBE1
interval_28488	chr14	100865702	100867500	+	intron (WDR25, intron 2 of 6)	23788	WDR25
interval_1827	chr1	41289602	41291900	+	intron (KCNQ4, intron 9 of 13)	37267	CITED4
interval_45508	chr2	109751502	109753300	+	intron (SH3RF3, intron 1 of 9)	5643	MIR4265
interval_6533	chr1	200978702	200980500	+	intron (KIF21B, intron 1 of 33)	13227	KIF21B
interval_57038	chr3	52312202	52315100	+	promoter-TSS (WDR82)	-992	WDR82
interval_4352	chr1	113057402	113059400	+	intron (WNT2B, intron 2 of 4)	49238	WNT2B
interval_44521	chr2	72362702	72363900	+	intron (CYP26B1, intron 1 of 4)	11690	CYP26B1
interval_69848	chr5	60625902	60631800	+	intron (ZSWIM6, intron 1 of 13)	751	ZSWIM6
interval_7499	chr1	223809102	223810900	+	intron (CAPN8, intron 7 of 16)	43435	CAPN8
interval_45913	chr2	121561802	121562800	+	intron (GLI2, intron 1 of 12)	7434	GLI2
interval_95165	chr9	135821202	135823200	+	intron (GFI1B, intron 1 of 10)	1107	MIR548AW
interval_75948	chr6	35009502	35015000	+	intron (ANKS1A, intron 11 of 23)	96936	TCP11
interval_14485	chr11	36299602	36301400	+	intron (COMMD9, intron 1 of 4)	10498	COMMD9
interval_87748	chr8	51554802	51556900	+	intron (SNTG1, intron 13 of 18)	731618	SNTG1
interval_95974	chrX	17758602	17759600	+	intron (SCML1, intron 1 of 5)	3532	SCML1
interval_2816	chr1	65096302	65098600	+	intron (CACHD1, intron 5 of 25)	51921	MIR4794
interval_81679	chr7	27134102	27137700	+	promoter-TSS (HOXA1)	188	HOTAIRM1
interval_15605	chr11	72483302	72484800	+	intron (STARD10, intron 2 of 6)	-10524	MIR4692
interval_18362	chr12	6330202	6332400	+	intron (CD9, intron 1 of 7)	21819	CD9
interval_94825	chr9	129411602	129415400	+	intron (LMX1B, intron 2 of 7)	36779	LMX1B
interval_40	chr1	1294102	1296500	+	intron (MXRA8, intron 1 of 10)	-1127	MXRA8
interval_54843	chr22	45948702	45950000	+	intron (FBLN1, intron 14 of 16)	50632	FBLN1
interval_57472	chr3	62781502	62783900	+	intron (CADPS, intron 1 of 27)	78363	CADPS
interval_19508	chr12	48381102	48383300	+	intron (COL2A1, intron 18 of 53)	16084	COL2A1
interval_98366	chrX	133025402	133027400	+	intron (GPC3, intron 1 of 6)	93272	GPC3
interval_19036	chr12	27236102	27237600	+	Intergenic	-1396	C12orf71
interval_90776	chr8	134103002	134106300	+	intron (SLA, intron 1 of 8)	10659	SLA
interval_66951	chr4	153860102	153862300	+	Intergenic	-2934	FHDC1
interval_13279	chr11	2888202	2890100	+	Intergenic	-2112	KCNQ1DN
interval_9142	chr10	21787202	21788800	+	Intergenic	-1788	CASC10
interval_74224	chr5	173212402	173214500	+	TTS (LINC01485)	4494	LINC01485
interval_27557	chr14	75038702	75039700	+	intron (LTBP2, intron 3 of 35)	39833	LTBP2
interval_93163	chr9	85913702	85916000	+	intron (FRMD3, intron 10 of 14)	-236808	RASEF
interval_66889	chr4	152636302	152641500	+	intron (GATB, intron 3 of 12)	43274	GATB
interval_56920	chr3	49652902	49655000	+	intron (BSN, intron 1 of 11)	-57484	APEH
interval_87400	chr8	37335702	37338200	+	intron (LINC01605, intron 1 of 6)	41953	LINC01605
interval_65593	chr4	113306002	113308400	+	intron (ALPK1, intron 4 of 15)	88702	ALPK1
interval_18282	chr12	4402102	4404100	+	intron (CCND2, intron 4 of 4)	-17751	CCND2-AS1
interval_50202	chr2	237483902	237485900	+	intron (ACKR3, intron 1 of 1)	6521	ACKR3
interval_32635	chr16	49564502	49568100	+	intron (ZNF423, intron 5 of 7)	-13805	ADAM3B
interval_92659	chr9	72156902	72159100	+	intron (APBA1, intron 1 of 12)	129274	APBA1
interval_57288	chr3	58318902	58320500	+	intron (PXK, intron 1 of 17)	1084	PXK
interval_34221	chr17	197602	199500	+	intron (RPH3AL, intron 1 of 8)	4082	RPH3AL
interval_6540	chr1	201065402	201067300	+	intron (CACNA1S, intron 2 of 43)	15343	CACNA1S
interval_34723	chr17	12905102	12906300	+	intron (ELAC2, intron 13 of 23)	15680	ELAC2
interval_11926	chr10	105569902	105573100	+	intron (SH3PXD2A, intron 1 of 13)	43663	SH3PXD2A
interval_31526	chr16	2054202	2055200	+	intron (ZNF598, intron 3 of 13)	5121	ZNF598
interval_59737	chr3	134316802	134318900	+	TTS (KY)	52036	KY
interval_35088	chr17	27417902	27418900	+	intron (MYO18A, intron 36 of 42)	-15774	TIAF1
interval_36518	chr17	64966802	64968000	+	intron (CACNG4, intron 1 of 3)	6421	CACNG4
interval_31657	chr16	5044102	5046400	+	intron (SEC14L5, intron 6 of 15)	36933	SEC14L5
interval_1268	chr1	27732102	27733900	+	exon (WASF2, exon 9 of 9)	13853	GPR3
interval_55546	chr3	13865802	13867700	+	intron (WNT7A, intron 3 of 3)	54867	WNT7A
interval_32925	chr16	56642502	56644700	+	TTS (MT2A)	1123	MT2A
interval_25801	chr13	112756102	112759500	+	intron (LINC00403, intron 3 of 3)	35888	SOX1
interval_1986	chr1	44885402	44888900	+	intron (RNF220, intron 2 of 14)	16319	RNF220
interval_39211	chr18	56942202	56944400	+	Intergenic	-2676	RAX
interval_65625	chr4	113816102	113819000	+	intron (ANK2, intron 1 of 46)	78312	ANK2
interval_62309	chr4	4641602	4645100	+	intron (STX18-AS1, intron 2 of 5)	-22702	SNORD162
interval_344	chr1	7536002	7538200	+	intron (CAMTA1, intron 6 of 22)	-87287	LOC102725193
interval_53432	chr21	43169402	43174300	+	intron (RIPK4, intron 2 of 7)	-4850	MIR6814
interval_657	chr1	15414302	15416200	+	intron (KAZN, intron 8 of 14)	63709	TMEM51-AS1
interval_75880	chr6	33711902	33716100	+	intron (IP6K3, intron 1 of 6)	761	IP6K3
interval_49321	chr2	216482802	216485100	+	intron (LINC00607, intron 8 of 9)	-98815	LINC01614
interval_72557	chr5	134551602	134553500	+	intron (C5orf66, intron 3 of 5)	31316	C5orf66-AS2
interval_86479	chr8	11311102	11313400	+	intron (FAM167A, intron 1 of 2)	12025	FAM167A
interval_45577	chr2	111811502	111813700	+	intron (ACOXL, intron 16 of 17)	60564	ACOXL-AS1
interval_555	chr1	11907302	11908800	+	promoter-TSS (NPPA)	-211	NPPA
interval_35800	chr17	45778302	45780200	+	intron (TBKBP1, intron 6 of 8)	6621	TBKBP1
interval_87699	chr8	49581502	49583500	+	intron (LOC101929268, intron 2 of 3)	49538	LOC101929217
interval_15510	chr11	70323002	70324300	+	intron (SHANK2, intron 8 of 8)	79039	CTTN
interval_15696	chr11	75150402	75152300	+	intron (GDPD5, intron 15 of 17)	-9677	KLHL35
interval_82079	chr7	36914602	36917100	+	intron (ELMO1, intron 4 of 6)	43186	MIR1200
interval_7550	chr1	224920402	224922300	+	intron (CNIH3, intron 4 of 5)	117172	CNIH3
interval_57205	chr3	55929202	55932800	+	intron (ERC2, intron 12 of 17)	-44379	MIR3938
interval_96201	chrX	28907002	28908700	+	intron (IL1RAPL1, intron 2 of 10)	302170	IL1RAPL1
interval_4516	chr1	117634902	117638000	+	promoter-TSS (MIR942)	-814	MIR942
interval_33685	chr16	78358102	78361100	+	intron (WWOX, intron 4 of 7)	226291	WWOX
interval_15536	chr11	70706802	70708900	+	intron (SHANK2, intron 8 of 22)	-1044	SHANK2-AS3
interval_90339	chr8	123831502	123833800	+	intron (ZHX2, intron 1 of 3)	38750	ZHX2
interval_15152	chr11	63856402	63859500	+	intron (MACROD1, intron 3 of 10)	-13411	FLRT1
interval_44571	chr2	73905702	73908200	+	intron (ALMS1P1, intron 6 of 6)	21516	NAT8B
interval_25138	chr13	95002702	95004500	+	intron (GPC6, intron 6 of 8)	-163356	GPC6-AS1
interval_56440	chr3	36555802	36557500	+	intron (STAC, intron 6 of 8)	134672	STAC
interval_29980	chr15	65631402	65633400	+	intron (IGDCC3, intron 2 of 13)	37977	IGDCC3
interval_35223	chr17	31820302	31822000	+	intron (ASIC2, intron 1 of 9)	39628	AA06
interval_87423	chr8	37583802	37586000	+	intron (LOC101929622, intron 2 of 2)	-9196	ERLIN2
interval_75051	chr6	13371102	13373200	+	intron (GFOD1, intron 1 of 1)	-43336	TBC1D7
interval_30048	chr15	67003802	67004900	+	intron (SMAD6, intron 2 of 3)	9677	SMAD6
interval_80460	chr6	168068202	168069800	+	exon (LOC401286, exon 3 of 3)	10902	LOC401286
interval_68717	chr5	16711502	16714800	+	intron (MYO10, intron 19 of 40)	97116	LOC101929524
interval_11902	chr10	105315202	105316300	+	intron (NEURL1, intron 1 of 5)	-38552	NEURL1-AS1
interval_836	chr1	18983102	18985400	+	intron (PAX7, intron 4 of 7)	26751	PAX7
interval_80711	chr7	2229402	2231300	+	intron (MAD1L1, intron 10 of 18)	51482	MRM2
interval_90233	chr8	120924602	120926600	+	intron (DEPTOR, intron 1 of 6)	39706	DEPTOR
interval_58905	chr3	112931502	112934800	+	intron (BOC, intron 1 of 19)	2839	BOC
interval_15493	chr11	69954102	69956300	+	intron (ANO1, intron 6 of 24)	30793	ANO1
interval_7154	chr1	214636102	214638100	+	intron (PTPN14, intron 2 of 18)	87923	PTPN14
interval_38661	chr18	43917402	43919900	+	intron (RNF165, intron 1 of 5)	4464	RNF165
interval_33850	chr16	83708702	83710600	+	intron (CDH13, intron 10 of 14)	127930	LOC102724163
interval_26249	chr14	34251102	34253300	+	intron (NPAS3, intron 9 of 11)	74058	SNORA89
interval_2329	chr1	54788902	54790800	+	intron (SSBP3, intron 4 of 16)	82217	SSBP3
interval_12709	chr10	124268002	124270900	+	intron (HTRA1, intron 6 of 8)	48410	HTRA1
interval_14459	chr11	35807702	35809800	+	intron (TRIM44, intron 4 of 4)	124451	TRIM44
interval_2004	chr1	45075302	45077800	+	intron (RNF220, intron 1 of 13)	60177	SNORD145
interval_30371	chr15	74218902	74223200	+	promoter-TSS (LOXL1-AS1)	-924	LOXL1-AS1
interval_22696	chr12	132862302	132864000	+	intron (GALNT9, intron 1 of 10)	11174	LOC100130238
interval_17621	chr11	125156602	125158900	+	intron (PKNOX2, intron 2 of 12)	123192	PKNOX2
interval_35630	chr17	41738302	41740700	+	promoter-TSS (MEOX1)	-570	MEOX1
interval_98287	chrX	131251902	131255300	+	intron (FRMD7, intron 1 of 11)	8449	FRMD7
interval_65489	chr4	109902802	109905200	+	intron (COL25A1, intron 5 of 36)	-219766	ETNPPL
interval_59319	chr3	123491502	123493700	+	intron (MYLK, intron 4 of 32)	84110	MYLK-AS2
interval_52604	chr20	60233602	60235700	+	intron (CDH4, intron 1 of 14)	60153	LOC100128310
interval_39953	chr19	2326802	2330600	+	promoter-TSS (SPPL2B)	72	SPPL2B
interval_56663	chr3	43032602	43034400	+	intron (FAM198A, intron 1 of 4)	12742	FAM198A
interval_92534	chr9	37997102	38000500	+	intron (SHB, intron 2 of 5)	70409	SHB
interval_57842	chr3	72201102	72203200	+	intron (LINC00870, intron 1 of 2)	1743	LINC00870
interval_32642	chr16	49641002	49643200	+	intron (ZNF423, intron 5 of 7)	-89605	ADAM3B
interval_22068	chr12	117256102	117260100	+	intron (RNFT2, intron 7 of 10)	61131	HRK
interval_78496	chr6	117631902	117635900	+	intron (ROS1, intron 38 of 42)	47180	VGLL2
interval_73903	chr5	166979702	166981500	+	intron (TENM2, intron 2 of 28)	-201340	TENM2
interval_41063	chr19	38423802	38425800	+	intron (SIPA1L3, intron 1 of 21)	26940	SIPA1L3
interval_51605	chr20	36144202	36148000	+	exon (BLCAP, exon 2 of 2)	-3507	NNAT
interval_34917	chr17	18080202	18081200	+	intron (MYO15A, intron 64 of 64)	-6166	ALKBH5
interval_82281	chr7	42190302	42196900	+	intron (GLI3, intron 2 of 14)	83017	GLI3
interval_93647	chr9	98210602	98215300	+	intron (PTCH1, intron 20 of 23)	-12940	LOC100507346
interval_41530	chr19	49932102	49933100	+	TTS (GFY)	2913	GFY
interval_52330	chr20	53249102	53251500	+	intron (DOK5, intron 6 of 7)	158290	DOK5
interval_5179	chr1	162137302	162139900	+	intron (NOS1AP, intron 2 of 9)	11704	MIR4654
interval_18603	chr12	13250802	13253700	+	intron (GSG1, intron 1 of 6)	4379	GSG1
interval_32043	chr16	16115002	16117000	+	intron (ABCC1, intron 5 of 30)	72567	ABCC1
interval_59298	chr3	123143502	123144900	+	intron (ADCY5, intron 1 of 20)	23191	ADCY5
interval_43387	chr2	40684802	40686700	+	intron (SLC8A1, intron 1 of 7)	-28307	SLC8A1
interval_86481	chr8	11321402	11323400	+	intron (FAM167A, intron 1 of 2)	1875	FAM167A
interval_95022	chr9	133346302	133348600	+	intron (ASS1, intron 9 of 15)	27357	ASS1
interval_90152	chr8	119000602	119002700	+	intron (EXT1, intron 1 of 10)	-68499	SNORD168
interval_30042	chr15	66948602	66951000	+	intron (LINC01169, intron 1 of 4)	-44873	SMAD6
interval_57924	chr3	73619402	73622500	+	intron (PDZRN3, intron 3 of 9)	50478	LOC101927296
interval_30142	chr15	68965502	68968400	+	intron (CORO2B, intron 2 of 11)	33109	CORO2B
interval_82822	chr7	65702302	65704600	+	intron (TPST1, intron 1 of 5)	33192	TPST1
interval_30759	chr15	84432302	84434300	+	intron (ADAMTSL3, intron 3 of 29)	110463	ADAMTSL3
interval_5847	chr1	180945602	180947000	+	intron (STX6, intron 7 of 7)	-22278	KIAA1614-AS1
interval_33493	chr16	72927302	72929000	+	intron (ZFHX3, intron 2 of 8)	154123	ZFHX3
interval_340	chr1	7492002	7493500	+	intron (CAMTA1, intron 5 of 22)	-42937	LOC102725193
interval_50521	chr20	2276602	2279100	+	intron (TGM3, intron 1 of 12)	1238	TGM3
interval_94157	chr9	112693102	112695000	+	intron (PALM2, intron 6 of 6)	151474	PALM2-AKAP2
interval_12365	chr10	116131102	116133000	+	intron (AFAP1L2, intron 1 of 19)	32486	AFAP1L2
interval_37030	chr17	76870802	76871800	+	intron (TIMP2, intron 1 of 4)	27998	CEP295NL
interval_5947	chr1	183187202	183189700	+	intron (LAMC2, intron 4 of 22)	33277	LAMC2
interval_74428	chr5	177963502	177966200	+	intron (COL23A1, intron 2 of 28)	52705	COL23A1
interval_41226	chr19	42590502	42592400	+	exon (POU2F2, exon 14 of 14)	11161	ZNF574
interval_96838	chrX	67888102	67890400	+	intron (STARD8, intron 2 of 14)	21740	STARD8
interval_6724	chr1	204605902	204608100	+	intron (LRRN2, intron 1 of 1)	47480	LRRN2
interval_49377	chr2	217521502	217523400	+	intron (IGFBP2, intron 2 of 4)	24900	IGFBP2
interval_85267	chr7	134621002	134623000	+	intron (CALD1, intron 4 of 12)	-49258	AGBL3
interval_96666	chrX	48552702	48555200	+	promoter-TSS (SUV39H1)	6	SUV39H1
interval_59443	chr3	126651802	126654200	+	intron (CHCHD6, intron 6 of 7)	-54436	PLXNA1
interval_32655	chr16	49844002	49846500	+	intron (ZNF423, intron 1 of 7)	46579	ZNF423
interval_19774	chr12	54390502	54401700	+	intron (HOXC9, intron 1 of 1)	2198	HOXC9
interval_6052	chr1	185701202	185703400	+	Intergenic	-1382	HMCN1
interval_29794	chr15	61488502	61490200	+	intron (RORA, intron 1 of 10)	515583	RORA-AS2
interval_22318	chr12	123495802	123496800	+	intron (PITPNM2, intron 4 of 24)	-1026	MIR4304
interval_74426	chr5	177894102	177895900	+	intron (COL23A1, intron 2 of 28)	122555	COL23A1
interval_13806	chr11	16845902	16847800	+	intron (PLEKHA7, intron 10 of 22)	86703	C11orf58
interval_5652	chr1	175541702	175543600	+	intron (TNR, intron 1 of 22)	170101	TNR
interval_57063	chr3	52867502	52870400	+	intron (TMEM110-MUSTN1, intron 8 of 9)	284	MUSTN1
interval_21155	chr12	94640002	94642200	+	intron (PLXNC1, intron 12 of 30)	98602	PLXNC1
interval_15712	chr11	75325902	75327800	+	intron (MAP6, intron 1 of 2)	32610	LOC105369391
interval_19209	chr12	33026202	33027200	+	intron (PKP2, intron 3 of 12)	23079	PKP2
interval_45205	chr2	100187902	100191000	+	intron (AFF3, intron 17 of 23)	-82933	REV1
interval_10964	chr10	80929202	80930900	+	intron (ZMIZ1, intron 4 of 24)	101259	ZMIZ1
interval_13167	chr11	993602	997100	+	intron (AP2A2, intron 14 of 20)	41355	MUC6
interval_39829	chr18	77876102	77878100	+	intron (ADNP2, intron 2 of 3)	10186	ADNP2
interval_29201	chr15	40618102	40619900	+	TTS (INAFM2)	2744	INAFM2
interval_18363	chr12	6334802	6336700	+	intron (CD9, intron 2 of 7)	26269	CD9
interval_1541	chr1	34308302	34310100	+	intron (CSMD2, intron 6 of 69)	-16875	HMGB4
interval_45520	chr2	110013502	110015900	+	intron (SH3RF3, intron 3 of 9)	-84620	MIR4266
interval_38783	chr18	46328402	46330300	+	intron (CTIF, intron 9 of 11)	132380	MIR4743
interval_57279	chr3	58150102	58152300	+	exon (FLNB-AS1, exon 2 of 2)	5161	FLNB-AS1
interval_36232	chr17	56011802	56014500	+	intron (CUEDC1, intron 1 of 10)	19533	CUEDC1
interval_51408	chr20	31145402	31147500	+	intron (NOL4L, intron 1 of 10)	26424	NOL4L
interval_27385	chr14	70481002	70482500	+	intron (SMOC1, intron 10 of 11)	36901	SNORD169
interval_55401	chr3	9847802	9849800	+	TTS (ARPC4)	-2843	TTLL3
interval_14952	chr11	58946802	58949000	+	intron (DTX4, intron 1 of 8)	8089	DTX4
interval_12967	chr10	131710302	131712400	+	intron (EBF3, intron 6 of 15)	50740	EBF3
interval_3583	chr1	87619802	87621900	+	intron (LINC01140, intron 2 of 2)	23242	LINC01140
interval_17075	chr11	114005202	114007700	+	intron (ZBTB16, intron 2 of 6)	75163	ZBTB16
interval_48965	chr2	206569902	206572300	+	intron (NRP2, intron 2 of 15)	23877	NRP2
interval_28609	chr14	103242902	103245200	+	intron (TRAF3, intron 1 of 10)	235	TRAF3
interval_86480	chr8	11317802	11319400	+	intron (FAM167A, intron 1 of 2)	5675	FAM167A
interval_41166	chr19	41095502	41097500	+	intron (SHKBP1, intron 16 of 17)	-2571	LTBP4
interval_42505	chr2	16208902	16211600	+	intron (GACAT3, intron 1 of 3)	19702	GACAT3
interval_50054	chr2	234607802	234609700	+	intron (UGT1A6, intron 1 of 4)	7239	UGT1A6
interval_35075	chr17	27294002	27296600	+	intron (SEZ6, intron 4 of 16)	-16793	PHF12
interval_91279	chr9	973302	975200	+	Intergenic	-2717	DMRT3
interval_86167	chr8	1653002	1654400	+	exon (DLGAP2, exon 15 of 15)	-58169	CLN8
interval_53391	chr21	41614002	41615000	+	intron (DSCAM, intron 11 of 32)	-30143	MIR4760
interval_4333	chr1	112446102	112448200	+	intron (KCND3, intron 2 of 7)	-5128	KCND3-AS1
interval_34446	chr17	5804502	5806400	+	intron (LOC339166, intron 3 of 3)	129897	LOC339166
interval_2296	chr1	54048902	54050300	+	intron (GLIS1, intron 3 of 9)	124529	DMRTB1
interval_14016	chr11	21342102	21343100	+	intron (NELL1, intron 13 of 18)	651504	NELL1
interval_12801	chr10	126362902	126367700	+	intron (FAM53B, intron 4 of 4)	-27296	FAM53B-AS1
interval_25349	chr13	100512102	100514200	+	intron (CLYBL, intron 3 of 8)	96268	LOC101927437
interval_81857	chr7	30912502	30914500	+	intron (MINDY4, intron 14 of 17)	-37808	AQP1
interval_59367	chr3	124720402	124723400	+	intron (HEG1, intron 9 of 16)	52901	HEG1
interval_86183	chr8	1992302	1994600	+	intron (MYOM2, intron 1 of 36)	293	MYOM2
interval_21747	chr12	109961802	109963200	+	intron (UBE3B, intron 23 of 27)	47073	UBE3B
interval_67480	chr4	170876802	170880100	+	intron (LINC02275, intron 1 of 4)	18602	LINC02275
interval_52613	chr20	60550002	60552000	+	exon (TAF4, exon 15 of 15)	-22283	MIR1257
interval_45208	chr2	100238102	100240100	+	intron (AFF3, intron 12 of 23)	-132583	REV1
interval_53924	chr22	25205502	25207400	+	intron (SGSM1, intron 2 of 24)	4263	SGSM1

## Sheet: Figure 5D-dash
PeakID (cmd=annotatePeaks.pl Up_NP_D8.RING1B_IP_NMP_D3_WT.nointersect.bed /camp/stp/babs/working/patelh/genome/hg19/index/bwa/0.7.7/hg19.fa -gid -gtf /camp/stp/babs/working/patelh/genome/hg19/genome_annotation/07-06-17/all_refseq_genePredToGTF.gtf)	Chr	Start	End	Strand	Annotation	Detailed Annotation	Distance to TSS	Nearest PromoterID
interval_11353	chr10	90994102	90996200	+	intron (LIPA, intron 1 of 7)	NA	16514	LIPA
interval_27790	chr14	80126002	80128100	+	intron (NRXN3, intron 15 of 20)	NA	381369	NRXN3
interval_33965	chr16	85683402	85684700	+	intron (GSE1, intron 3 of 15)	NA	38537	GINS2
interval_60962	chr3	169194702	169196800	+	TTS (LOC105374205)	NA	30096	LOC105374205
interval_38331	chr18	34039102	34040100	+	intron (FHOD3, intron 3 of 24)	NA	161942	FHOD3
interval_33744	chr16	80379202	80381100	+	intron (LOC102724084, intron 2 of 5)	NA	-194480	DYNLRB2
interval_85900	chr7	151813902	151815900	+	intron (GALNT11, intron 8 of 10)	NA	92142	GALNT11
interval_54910	chr22	47462302	47464300	+	intron (TBC1D22A, intron 12 of 13)	NA	-151363	TBC1D22A-AS1
interval_84055	chr7	101777702	101778700	+	intron (CUX1, intron 7 of 21)	NA	-150152	SH2B2
interval_39720	chr18	74165102	74168400	+	intron (ZNF516, intron 2 of 7)	NA	-36857	LOC101927989
interval_68217	chr5	2311102	2313100	+	intron (LOC100506858, intron 1 of 2)	NA	214	LOC100506858
interval_66408	chr4	139327002	139329000	+	intron (LINC00499, intron 2 of 2)	NA	97136	LINC00499
interval_42973	chr2	28560502	28563000	+	TTS (BABAM2)	NA	-28425	LOC100505716
interval_9097	chr10	20454602	20455900	+	intron (PLXDC2, intron 7 of 13)	NA	349879	PLXDC2
interval_72161	chr5	124389302	124390900	+	intron (LOC101927421, intron 2 of 5)	NA	17577	LOC101927421
interval_85603	chr7	143144702	143145700	+	intron (EPHA1-AS1, intron 2 of 4)	NA	4655	TAS2R60
interval_22555	chr12	130082402	130085500	+	intron (TMEM132D, intron 2 of 8)	NA	304261	TMEM132D
interval_26881	chr14	58047002	58048200	+	intron (SLC35F4, intron 4 of 7)	NA	-87020	C14orf105
interval_37996	chr18	23891402	23893300	+	intron (TAF4B, intron 10 of 15)	NA	85504	TAF4B
interval_8311	chr1	244130002	244132800	+	intron (LOC339529, intron 1 of 11)	NA	50697	LOC339529
interval_35238	chr17	32394702	32396600	+	intron (ASIC2, intron 1 of 9)	NA	88174	ASIC2
interval_59324	chr3	123561602	123563600	+	intron (MYLK, intron 2 of 32)	NA	40548	MYLK
interval_55659	chr3	16514802	16516800	+	intron (RFTN1, intron 2 of 9)	NA	39421	RFTN1
interval_39669	chr18	72453802	72457100	+	intron (ZNF407, intron 2 of 3)	NA	112532	ZNF407
interval_67321	chr4	165457202	165459100	+	Intergenic	NA	-153744	2001-03-01
interval_26250	chr14	34260102	34263300	+	intron (NPAS3, intron 8 of 10)	NA	83558	SNORA89
interval_70467	chr5	80162302	80163500	+	intron (MSH3, intron 22 of 23)	NA	-93607	RASGRF2
interval_31860	chr16	11129502	11130500	+	intron (CLEC16A, intron 12 of 20)	NA	91656	CLEC16A
interval_4899	chr1	154395402	154397200	+	intron (IL6R, intron 1 of 8)	NA	18632	IL6R
interval_81783	chr7	29270702	29272700	+	intron (CHN2, intron 1 of 12)	NA	-23115	LOC102724484
interval_83346	chr7	81668702	81669800	+	intron (CACNA2D1, intron 10 of 38)	NA	30758	LOC101927356
interval_23800	chr13	52746702	52748300	+	intron (MRPS31P5, intron 4 of 6)	NA	-13505	NEK3
interval_30009	chr15	66288202	66292000	+	intron (MEGF11, intron 5 of 22)	NA	-42470	MIR4311
interval_82974	chr7	69939302	69940500	+	intron (AUTS2, intron 5 of 18)	NA	-657622	GALNT17
interval_25345	chr13	100401102	100402100	+	intron (LOC101927437, intron 4 of 4)	NA	-20346	CLYBL-AS1
interval_18180	chr12	2635002	2638200	+	intron (CACNA1C, intron 9 of 46)	NA	144785	CACNA1C-AS2
interval_3901	chr1	96754502	96756700	+	intron (LINC01787, intron 5 of 5)	NA	84080	LINC01787
interval_50571	chr20	3638902	3640300	+	TTS (GFRA4)	NA	4445	GFRA4
interval_67391	chr4	167718502	167720500	+	intron (SPOCK3, intron 6 of 7)	NA	436240	SPOCK3
interval_84120	chr7	104447502	104448700	+	intron (LHFPL3, intron 2 of 2)	NA	-3562	LHFPL3-AS1
interval_42507	chr2	16223502	16225600	+	intron (GACAT3, intron 3 of 3)	NA	34002	GACAT3
interval_76035	chr6	36874002	36875800	+	intron (C6orf89, intron 3 of 7)	NA	21261	C6orf89
interval_36606	chr17	67506802	67508500	+	intron (MAP2K6, intron 2 of 11)	NA	9288	MAP2K6
interval_15154	chr11	63865702	63866800	+	intron (MACROD1, intron 3 of 10)	NA	-5111	FLRT1
interval_6804	chr1	206538702	206540600	+	intron (SRGAP2, intron 1 of 17)	NA	23451	SRGAP2
interval_29	chr1	1116702	1119100	+	intron (TTLL10, intron 6 of 8)	NA	2824	TTLL10
interval_18181	chr12	2640502	2641500	+	intron (CACNA1C, intron 9 of 46)	NA	140385	CACNA1C-AS2
interval_12853	chr10	127395402	127398600	+	exon (LOC283038, exon 5 of 5)	NA	11061	FLJ37035
interval_47212	chr2	160005402	160007400	+	intron (TANC1, intron 5 of 24)	NA	-36945	MIR6888
interval_93543	chr9	95966902	95970800	+	intron (WNK2, intron 1 of 28)	NA	21639	WNK2
interval_92468	chr9	36112202	36114200	+	intron (RECK, intron 16 of 20)	NA	-23332	GLIPR2
interval_32645	chr16	49708302	49709300	+	intron (ZNF423, intron 3 of 7)	NA	-156305	ADAM3B
interval_44582	chr2	74299902	74301900	+	intron (TET3, intron 4 of 10)	NA	74138	BOLA3
interval_14791	chr11	46514602	46516200	+	intron (AMBRA1, intron 12 of 19)	NA	-41962	MIR3160-1
interval_66952	chr4	153866802	153869300	+	intron (FHDC1, intron 1 of 10)	NA	3916	FHDC1
interval_31030	chr15	92466302	92468200	+	intron (SLCO3A1, intron 2 of 9)	NA	69721	SLCO3A1
interval_36124	chr17	54443902	54445900	+	intron (ANKFN1, intron 5 of 16)	NA	214065	ANKFN1
interval_75042	chr6	13180902	13182300	+	intron (PHACTR1, intron 6 of 14)	NA	102073	LOC100130357
interval_29299	chr15	44211002	44213600	+	intron (FRMD5, intron 1 of 14)	NA	-41932	PIN4P1
interval_85096	chr7	129989502	129993000	+	intron (CPA5, intron 4 of 10)	NA	6621	CPA5
interval_80213	chr6	161902702	161904700	+	intron (LOC105378098, intron 3 of 3)	NA	11692	LOC105378098
interval_49116	chr2	210467202	210468200	+	intron (MAP2, intron 2 of 14)	NA	-169016	UNC80
interval_18245	chr12	3649202	3651400	+	intron (PRMT8, intron 2 of 9)	NA	-48316	THCAT155
interval_55380	chr3	9287002	9289000	+	intron (SRGAP3, intron 1 of 21)	NA	3368	SRGAP3
interval_58305	chr3	89442002	89443300	+	intron (EPHA3, intron 5 of 6)	NA	285977	EPHA3
interval_94990	chr9	132471002	132472500	+	intron (PRRX2, intron 1 of 3)	NA	9234	PRRX2-AS1
interval_38333	chr18	34050302	34052400	+	intron (FHOD3, intron 3 of 24)	NA	173692	FHOD3
interval_45509	chr2	109771602	109773400	+	intron (SH3RF3, intron 1 of 9)	NA	-14457	MIR4265
interval_8688	chr10	7224402	7226600	+	intron (SFMBT2, intron 16 of 20)	NA	3245	SNORD129
interval_10700	chr10	76348102	76350200	+	intron (ADK, intron 8 of 10)	NA	-60069	LOC102723439
interval_38518	chr18	39070002	39072000	+	intron (KC6, intron 3 of 5)	NA	29560	KC6
interval_9407	chr10	29843802	29846400	+	intron (SVIL, intron 5 of 38)	NA	-11075	MIR604
interval_73286	chr5	151296402	151298700	+	intron (GLRA1, intron 1 of 8)	NA	6846	GLRA1
interval_55938	chr3	23906202	23908800	+	intron (UBE2E1, intron 2 of 4)	NA	51036	NKIRAS1
interval_16832	chr11	107661902	107663700	+	exon (SLC35F2, exon 8 of 8)	NA	67113	SLC35F2
interval_58982	chr3	114518802	114519800	+	intron (ZBTB20, intron 4 of 11)	NA	-56929	MIR4796
interval_5445	chr1	169126202	169127600	+	intron (NME7, intron 12 of 12)	NA	50954	ATP1B1
interval_38465	chr18	37306702	37309700	+	intron (MIR924HG, intron 2 of 3)	NA	23758	MIR924HG
interval_54108	chr22	29178902	29181200	+	intron (CCDC117, intron 3 of 3)	NA	10926	CCDC117
interval_842	chr1	19064102	19065800	+	intron (PAX7, intron 8 of 8)	NA	107451	PAX7
interval_17370	chr11	119513402	119515300	+	intron (NECTIN1, intron 5 of 7)	NA	85084	NECTIN1
interval_54386	chr22	36660002	36661000	+	intron (APOL1, intron 6 of 6)	NA	11384	APOL1
interval_70974	chr5	93863902	93864900	+	intron (KIAA0825, intron 3 of 20)	NA	89908	KIAA0825
interval_85523	chr7	141102402	141103400	+	intron (TMEM178B, intron 2 of 3)	NA	-148177	AGK
interval_47731	chr2	172648802	172650900	+	intron (SLC25A12, intron 13 of 16)	NA	100965	SLC25A12
interval_50174	chr2	236842502	236844600	+	intron (AGAP1, intron 12 of 17)	NA	233101	GBX2
interval_13049	chr10	134082002	134083900	+	intron (STK32C, intron 1 of 11)	NA	62428	STK32C
interval_22228	chr12	121254702	121256900	+	intron (SPPL3, intron 1 of 10)	NA	86354	SPPL3
interval_27608	chr14	76333402	76335300	+	intron (TTLL5, intron 29 of 31)	NA	114014	TGFB3
interval_66493	chr4	140992202	140993200	+	intron (MAML3, intron 1 of 5)	NA	-56468	LOC101927516
interval_36531	chr17	65455202	65457300	+	intron (PITPNC1, intron 1 of 8)	NA	-11354	MIR548AA2
interval_57453	chr3	62226302	62229800	+	intron (PTPRG, intron 14 of 29)	NA	76571	PTPRG-AS1
interval_82728	chr7	54397302	54401800	+	intron (LINC01445, intron 1 of 2)	NA	1161	LINC01445
interval_12605	chr10	122301202	122302500	+	intron (PLPP4, intron 5 of 6)	NA	-55610	LINC01561
interval_73944	chr5	167678002	167679400	+	intron (TENM2, intron 27 of 28)	NA	-19324	CTB-178M22.2
interval_31371	chr15	101431002	101433100	+	TTS (LOC101927751)	NA	12154	ALDH1A3
interval_10651	chr10	74593902	74595900	+	intron (MCU, intron 2 of 7)	NA	-58413	OIT3
interval_96600	chrX	44028902	44031300	+	intron (EFHC2, intron 13 of 14)	NA	172822	EFHC2
interval_95138	chr9	135416502	135418400	+	intron (CFAP77, intron 4 of 5)	NA	-40542	BARHL1
interval_35556	chr17	40041202	40043200	+	intron (ACLY, intron 17 of 27)	NA	-20517	KLHL11
interval_25641	chr13	108167702	108169600	+	intron (FAM155A, intron 1 of 2)	NA	14945	MIR1267
interval_90784	chr8	134271802	134273800	+	intron (NDRG1, intron 3 of 13)	NA	36746	NDRG1
interval_18281	chr12	4397602	4399600	+	intron (CCND2, intron 4 of 4)	NA	-13251	CCND2-AS1
interval_16365	chr11	92699902	92701800	+	Intergenic	NA	-1938	MTNR1B
interval_26035	chr14	24480702	24483200	+	intron (DHRS4L1, intron 1 of 3)	NA	-23670	DHRS4L1
interval_44347	chr2	66929202	66930200	+	intron (LINC01797, intron 1 of 2)	NA	658	LINC01797
interval_39164	chr18	55951402	55953500	+	intron (NEDD4L, intron 5 of 30)	NA	-165855	MIR122
interval_98009	chrX	117712702	117714300	+	intron (DOCK11, intron 13 of 52)	NA	83629	DOCK11
interval_97757	chrX	109639002	109640900	+	intron (AMMECR1, intron 2 of 7)	NA	-22334	RTL9
interval_82285	chr7	42251402	42254900	+	intron (GLI3, intron 2 of 14)	NA	23467	GLI3
interval_45876	chr2	121044302	121045700	+	intron (RALB, intron 3 of 4)	NA	34587	RALB
interval_10775	chr10	77697802	77699500	+	intron (LRMDA, intron 3 of 7)	NA	156132	LRMDA
interval_69474	chr5	44329402	44330800	+	intron (FGF10, intron 1 of 2)	NA	58683	FGF10
interval_57611	chr3	65802402	65804400	+	intron (MAGI1, intron 1 of 22)	NA	-76090	MAGI1-AS1
interval_26339	chr14	37373502	37375700	+	intron (SLC25A21, intron 1 of 9)	NA	46995	MIR4503
interval_32131	chr16	19756202	19759000	+	intron (IQCK, intron 5 of 7)	NA	-28109	KNOP1
interval_57637	chr3	66398902	66400200	+	intron (SLC25A26, intron 6 of 9)	NA	128383	SLC25A26
interval_87046	chr8	27302302	27304800	+	intron (PTK2B, intron 25 of 31)	NA	12664	MIR6842
interval_10172	chr10	62213702	62215100	+	intron (ANK3, intron 2 of 43)	NA	-313627	ANK3
interval_62483	chr4	8011602	8013600	+	intron (ABLIM2, intron 12 of 13)	NA	-5493	MIR95
interval_32824	chr16	53970002	53972500	+	intron (FTO, intron 8 of 8)	NA	-102054	FTO-IT1
interval_46633	chr2	144691002	144693300	+	Intergenic	NA	-2483	LOC101928386
interval_34855	chr17	16946502	16949500	+	intron (MPRIP, intron 1 of 23)	NA	1927	MPRIP
interval_94735	chr9	127257702	127259800	+	intron (NR5A1, intron 4 of 6)	NA	10948	NR5A1
interval_937	chr1	21275702	21276800	+	intron (EIF4G3, intron 11 of 34)	NA	38674	MIR1256
interval_47623	chr2	169670102	169671700	+	intron (NOSTRIN, intron 2 of 14)	NA	11794	NOSTRIN
interval_97029	chrX	73650702	73652900	+	intron (SLC16A2, intron 1 of 5)	NA	10473	SLC16A2
interval_11318	chr10	90252602	90254600	+	intron (RNLS, intron 4 of 6)	NA	89481	RNLS
interval_67062	chr4	156626002	156627900	+	intron (GUCY1A3, intron 4 of 9)	NA	38802	GUCY1A3
interval_35047	chr17	26651002	26653500	+	intron (TMEM97, intron 1 of 2)	NA	6130	TMEM97
interval_33252	chr16	66947302	66948400	+	intron (CDH16, intron 7 of 17)	NA	5036	CDH16
interval_45648	chr2	114001002	114003400	+	exon (PAX8, exon 4 of 12)	NA	9097	PAX8-AS1
interval_2955	chr1	68681902	68684600	+	intron (WLS, intron 1 of 11)	NA	15033	WLS
interval_77612	chr6	91246702	91248000	+	intron (MAP3K7, intron 11 of 15)	NA	49669	MAP3K7
interval_73137	chr5	148380702	148382700	+	exon (SH3TC2, exon 17 of 17)	NA	61036	SH3TC2
interval_97601	chrX	104487802	104488800	+	intron (IL1RAPL2, intron 4 of 10)	NA	-22924	TEX13A
interval_45453	chr2	107789802	107791200	+	intron (MIR548AU, intron 2 of 3)	NA	175480	MIR548AU
interval_93618	chr9	97735302	97736700	+	intron (C9orf3, intron 8 of 14)	NA	-28165	LOC101928119
interval_48320	chr2	188302302	188304200	+	intron (CALCRL, intron 1 of 13)	NA	9770	CALCRL
interval_88932	chr8	86841302	86843900	+	Intergenic	NA	94074	REXO1L2P
interval_80098	chr6	158539002	158540900	+	intron (SERAC1, intron 12 of 16)	NA	49361	SERAC1
interval_7639	chr1	226891502	226892500	+	intron (ITPKB, intron 2 of 7)	NA	-29232	ITPKB-IT1
interval_60564	chr3	156703902	156705800	+	intron (LEKR1, intron 7 of 12)	NA	-94779	LINC02029
interval_28240	chr14	94709802	94711500	+	intron (PPP4R4, intron 11 of 24)	NA	48710	SERPINA10
interval_33659	chr16	77853302	77855500	+	intron (VAT1L, intron 2 of 8)	NA	31940	VAT1L
interval_14015	chr11	21318202	21319700	+	intron (NELL1, intron 13 of 18)	NA	627854	NELL1
interval_40571	chr19	18455202	18456200	+	intron (PGPEP1, intron 2 of 4)	NA	4304	PGPEP1
interval_90360	chr8	124230802	124232600	+	TTS (C8orf76)	NA	-3598	MIR4663
interval_48485	chr2	192840302	192842200	+	intron (TMEFF2, intron 7 of 9)	NA	-129245	CAVIN2
interval_30863	chr15	88439702	88441200	+	intron (NTRK3, intron 17 of 19)	NA	320291	LINC00052
interval_69325	chr5	38714902	38716900	+	exon (LINC01265, exon 3 of 5)	NA	4474	LINC01265
interval_3946	chr1	98068102	98069700	+	intron (DPYD, intron 8 of 22)	NA	-193576	DPYD-AS2
interval_95354	chr9	139276902	139278300	+	intron (SNAPC4, intron 15 of 22)	NA	-9468	CARD9
interval_94149	chr9	112506702	112509300	+	intron (PALM2, intron 1 of 6)	NA	-34576	PALM2-AKAP2
interval_40900	chr19	33545702	33547800	+	intron (RHPN2, intron 1 of 14)	NA	9073	RHPN2
interval_58278	chr3	88038202	88040300	+	intron (HTR1F, intron 1 of 1)	NA	-69184	ZNF654
interval_51470	chr20	32603802	32605600	+	intron (RALY, intron 1 of 8)	NA	-22528	RALY-AS1
interval_58985	chr3	114573602	114575400	+	intron (ZBTB20, intron 4 of 13)	NA	-17379	ZBTB20-AS3
interval_82181	chr7	39470702	39471700	+	intron (POU6F2, intron 7 of 10)	NA	-25256	POU6F2-AS1
interval_13309	chr11	3668202	3670100	+	intron (ART1, intron 1 of 4)	NA	2790	ART1
interval_16015	chr11	83186202	83187800	+	intron (DLG2, intron 17 of 22)	NA	-189551	CCDC90B
interval_50421	chr2	242703102	242705200	+	intron (D2HGDH, intron 9 of 9)	NA	-12089	GAL3ST2
interval_67490	chr4	171167102	171169700	+	intron (LINC01612, intron 1 of 2)	NA	20659	LINC01612
interval_62241	chr4	3369602	3374100	+	exon (RGS12, exon 1 of 16)	NA	55977	RGS12
interval_45613	chr2	112743002	112745100	+	intron (MERTK, intron 8 of 18)	NA	-68749	TMEM87B
interval_95428	chr9	140434502	140435500	+	intron (PNPLA7, intron 7 of 33)	NA	10020	PNPLA7
interval_98422	chrX	135737902	135739800	+	intron (CD40LG, intron 4 of 4)	NA	8515	CD40LG
interval_38777	chr18	46268902	46269900	+	intron (CTIF, intron 7 of 11)	NA	72430	MIR4743
interval_92434	chr9	35293002	35294500	+	intron (UNC13B, intron 7 of 39)	NA	-113001	ATP8B5P
interval_73055	chr5	146620902	146622400	+	intron (STK32A, intron 2 of 6)	NA	7072	STK32A
interval_54081	chr22	28368802	28371100	+	intron (TTC28-AS1, intron 2 of 4)	NA	-53351	MIR3199-1
interval_68058	chr4	188461702	188463600	+	intron (LINC02492, intron 2 of 2)	NA	-35884	LOC339975
interval_82090	chr7	37095002	37096900	+	intron (ELMO1, intron 15 of 21)	NA	58550	ELMO1-AS1
interval_45220	chr2	100504702	100505700	+	intron (AFF3, intron 6 of 23)	NA	216844	AFF3
interval_65591	chr4	113292502	113293600	+	intron (ALPK1, intron 2 of 15)	NA	74552	ALPK1
interval_83045	chr7	71616802	71618800	+	intron (CALN1, intron 3 of 6)	NA	259559	CALN1
interval_45635	chr2	113534302	113536000	+	intron (IL1A, intron 6 of 6)	NA	7824	IL1A
interval_61129	chr3	173449202	173450900	+	intron (NLGN1, intron 3 of 6)	NA	188535	NLGN1-AS1
interval_65522	chr4	110899502	110901000	+	intron (EGF, intron 12 of 22)	NA	66211	EGF
interval_9567	chr10	34646902	34649100	+	intron (PARD3, intron 13 of 23)	NA	456252	PARD3
interval_4056	chr1	101789702	101791600	+	intron (LINC01307, intron 1 of 4)	NA	1258	LINC01307
interval_77290	chr6	81025702	81027100	+	intron (BCKDHB, intron 9 of 10)	NA	210074	BCKDHB
interval_6550	chr1	201254602	201257400	+	intron (PKP1, intron 1 of 13)	NA	3421	PKP1
interval_47480	chr2	166479902	166482100	+	intron (CSRNP3, intron 2 of 4)	NA	154844	CSRNP3
interval_66934	chr4	153602402	153604400	+	Intergenic	NA	-2084	TMEM154
interval_13855	chr11	17828102	17829600	+	intron (SERGEF, intron 11 of 11)	NA	71356	KCNC1
interval_35757	chr17	43850302	43851600	+	intron (LINC02210-CRHR1, intron 3 of 12)	NA	-10695	CRHR1
interval_77551	chr6	89931302	89933000	+	intron (GABRR1, intron 1 of 11)	NA	8856	GABRR1
interval_18867	chr12	22385202	22387400	+	intron (ST8SIA1, intron 3 of 3)	NA	101347	ST8SIA1
interval_30290	chr15	71800702	71802600	+	intron (THSD4, intron 6 of 16)	NA	182227	THSD4-AS2
interval_8932	chr10	14666402	14668500	+	intron (FAM107B, intron 2 of 5)	NA	-92742	FAM107B
interval_20288	chr12	69291002	69292400	+	intron (CPM, intron 2 of 8)	NA	35278	CPM
interval_76771	chr6	56230402	56232000	+	intron (COL21A1, intron 1 of 28)	NA	-274742	COL21A1
interval_86997	chr8	25846502	25849500	+	intron (EBF2, intron 6 of 15)	NA	54639	EBF2
interval_43388	chr2	40697302	40699300	+	intron (SLC8A1, intron 1 of 7)	NA	-19092	SLC8A1
interval_88580	chr8	75646002	75648200	+	intron (MIR2052HG, intron 4 of 5)	NA	29173	MIR2052
interval_83434	chr7	83668702	83672600	+	intron (SEMA3A, intron 6 of 16)	NA	153566	SEMA3A
interval_32077	chr16	17470702	17472700	+	intron (XYLT1, intron 1 of 11)	NA	93037	XYLT1
interval_58754	chr3	109198102	109199800	+	intron (LINC01205, intron 4 of 4)	NA	70114	LINC01205
interval_34394	chr17	4377602	4379200	+	intron (SPNS3, intron 8 of 11)	NA	-23737	SPNS2
interval_83904	chr7	98254902	98256700	+	intron (NPTX2, intron 3 of 4)	NA	9204	NPTX2
interval_6585	chr1	201725202	201727100	+	intron (NAV1, intron 1 of 26)	NA	37515	MIR5191
interval_31867	chr16	11182302	11184300	+	intron (CLEC16A, intron 18 of 20)	NA	144956	CLEC16A
interval_56613	chr3	41279402	41281900	+	exon (CTNNB1, exon 16 of 17)	NA	39709	CTNNB1
interval_97676	chrX	107365002	107366900	+	intron (ATG4A, intron 1 of 13)	NA	31054	ATG4A
interval_98625	chrX	148976302	148978200	+	intron (LINC00850, intron 2 of 4)	NA	18618	LINC00850
interval_28086	chr14	90009002	90010600	+	intron (FOXN3, intron 1 of 6)	NA	-32759	FOXN3-AS2
interval_82305	chr7	42712102	42714300	+	intron (LINC01448, intron 1 of 2)	NA	32845	LINC01448
interval_47496	chr2	166742502	166744300	+	intron (TTC21B, intron 25 of 28)	NA	-14950	LOC100506124
interval_77333	chr6	82525402	82527000	+	Intergenic	NA	-2292	LINC01526
interval_82023	chr7	35409602	35411400	+	intron (LOC401324, intron 2 of 2)	NA	57035	LOC401324
interval_29034	chr15	35689402	35691500	+	intron (DPH6, intron 6 of 8)	NA	-25886	MIR3942
interval_72176	chr5	124626602	124628300	+	intron (LOC101927421, intron 4 of 5)	NA	-201503	LINC02240
interval_77886	chr6	99778602	99780500	+	intron (FAXC, intron 4 of 6)	NA	18315	FAXC
interval_94795	chr9	128722602	128724200	+	intron (PBX3, intron 5 of 6)	NA	213784	PBX3
interval_90539	chr8	128492302	128494300	+	exon (CASC8, exon 2 of 5)	NA	1083	CASC8
interval_29087	chr15	37198202	37200700	+	intron (MEIS2, intron 8 of 11)	NA	-20717	LOC145845
interval_26007	chr14	23645802	23647000	+	intron (SLC7A8, intron 1 of 10)	NA	6468	SLC7A8
interval_29587	chr15	55994302	55997200	+	intron (PRTG, intron 2 of 19)	NA	39566	PRTG
interval_50278	chr2	239029402	239030400	+	intron (ESPNL, intron 5 of 8)	NA	-17462	KLHL30
interval_40339	chr19	11999902	12002100	+	intron (ZNF69, intron 1 of 4)	NA	2402	ZNF69
interval_34234	chr17	645302	646300	+	exon (FAM57A, exon 4 of 4)	NA	9700	GEMIN4
interval_93880	chr9	103946802	103948100	+	exon (PLPPR1, exon 1 of 8)	NA	134	PLPPR1
interval_30673	chr15	80785902	80787600	+	intron (ARNT2, intron 5 of 18)	NA	68534	LOC101929586
interval_21563	chr12	105711602	105713100	+	intron (KCCAT198, intron 1 of 2)	NA	8444	KCCAT198
interval_2780	chr1	64558602	64559600	+	intron (ROR1, intron 4 of 8)	NA	18787	ROR1-AS1
interval_6723	chr1	204602602	204604000	+	intron (LRRN2, intron 1 of 1)	NA	51296	LRRN2
interval_46322	chr2	135222402	135223800	+	intron (TMEM163, intron 6 of 7)	NA	211271	MGAT5
interval_94712	chr9	126422202	126424100	+	intron (DENND1A, intron 8 of 21)	NA	-175250	MIR7150
interval_34120	chr16	88564402	88565400	+	intron (ZFPM1, intron 3 of 9)	NA	29575	MIR5189
interval_61526	chr3	183442102	183444400	+	intron (YEATS2, intron 6 of 30)	NA	27645	YEATS2
interval_88212	chr8	65670502	65671500	+	intron (CYP7B1, intron 1 of 5)	NA	40347	CYP7B1
interval_41359	chr19	46456602	46458700	+	intron (NOVA2, intron 2 of 3)	NA	19006	NOVA2
interval_3097	chr1	72643102	72644900	+	intron (NEGR1, intron 1 of 6)	NA	104276	NEGR1
interval_38349	chr18	34219502	34220900	+	intron (FHOD3, intron 10 of 24)	NA	23180	LOC105372071
interval_45611	chr2	112711802	112713600	+	intron (MERTK, intron 4 of 18)	NA	56510	MERTK
interval_90625	chr8	130471202	130473400	+	intron (CCDC26, intron 1 of 3)	NA	24087	MIR3686
interval_54761	chr22	44130402	44131500	+	intron (EFCAB6, intron 5 of 29)	NA	77266	EFCAB6
interval_2614	chr1	61211302	61213000	+	intron (LOC101926964, intron 1 of 5)	NA	79105	LOC101926964
interval_29183	chr15	40299002	40300400	+	intron (EIF2AK4, intron 24 of 38)	NA	31702	SRP14
interval_28858	chr15	29270402	29272700	+	intron (APBA2, intron 1 of 13)	NA	57711	APBA2
interval_14500	chr11	36649502	36651500	+	intron (C11orf74, intron 2 of 3)	NA	-30672	RAG2
interval_2100	chr1	47614302	47615800	+	TTS (CYP4A22)	NA	11954	CYP4A22
interval_22556	chr12	130095702	130097800	+	intron (TMEM132D, intron 2 of 8)	NA	291461	TMEM132D
interval_98308	chrX	131841702	131844400	+	intron (HS6ST2, intron 3 of 5)	NA	41381	HS6ST2-AS1
interval_69672	chr5	55459402	55461400	+	intron (ANKRD55, intron 5 of 11)	NA	68785	ANKRD55
interval_74589	chr6	2097202	2098700	+	intron (GMDS, intron 4 of 10)	NA	147917	GMDS
interval_28998	chr15	34157402	34159600	+	TTS (AVEN)	NA	-102588	CHRM5
interval_17971	chr11	133235702	133237000	+	intron (OPCML, intron 1 of 7)	NA	166156	OPCML
interval_21510	chr12	104438002	104440100	+	intron (GLT8D2, intron 2 of 11)	NA	18904	GLT8D2
interval_41066	chr19	38468002	38469400	+	intron (SIPA1L3, intron 1 of 21)	NA	70840	SIPA1L3
interval_43251	chr2	36775602	36777100	+	exon (CRIM1, exon 17 of 17)	NA	48981	FEZ2
interval_226	chr1	4759602	4760600	+	intron (AJAP1, intron 1 of 5)	NA	44996	AJAP1
interval_27817	chr14	81124302	81125800	+	intron (CEP128, intron 18 of 23)	NA	280833	CEP128
interval_26150	chr14	30136702	30138400	+	intron (PRKD1, intron 2 of 18)	NA	259348	PRKD1
interval_50517	chr20	2113202	2115100	+	intron (STK35, intron 3 of 3)	NA	31623	STK35
interval_41080	chr19	38777802	38779400	+	intron (SPINT2, intron 2 of 5)	NA	-16200	C19orf33
interval_52281	chr20	51756802	51759200	+	intron (TSHZ2, intron 1 of 2)	NA	169055	TSHZ2
interval_33384	chr16	69921202	69923300	+	intron (WWP2, intron 8 of 23)	NA	-44733	MIR140
interval_33742	chr16	80294102	80296100	+	intron (LOC102724084, intron 2 of 5)	NA	-279530	DYNLRB2
interval_21114	chr12	93729202	93731300	+	intron (LOC643339, intron 1 of 4)	NA	41261	LOC643339
interval_67350	chr4	166022102	166024000	+	intron (TMEM192, intron 2 of 5)	NA	10973	TMEM192
interval_76114	chr6	38764302	38766300	+	intron (DNAH8, intron 21 of 92)	NA	82184	DNAH8
interval_91577	chr9	8850102	8852000	+	intron (PTPRD, intron 11 of 45)	NA	-6967	PTPRD-AS1
interval_59696	chr3	133189802	133190900	+	intron (BFSP2, intron 5 of 6)	NA	19639	BFSP2-AS1
interval_95951	chrX	17452502	17454900	+	intron (NHS, intron 1 of 7)	NA	9697	MIR4768
interval_79793	chr6	150516102	150518400	+	intron (PPP1R14C, intron 1 of 3)	NA	53063	PPP1R14C
interval_5980	chr1	183979002	183981100	+	intron (COLGALT2, intron 1 of 11)	NA	26853	COLGALT2
interval_9824	chr10	50395702	50397500	+	promoter-TSS (C10orf128)	NA	-156	C10orf128
interval_71056	chr5	96086702	96088600	+	intron (CAST, intron 16 of 27)	NA	49287	CAST
interval_389	chr1	8467202	8469600	+	intron (RERE, intron 12 of 22)	NA	-16304	LOC102724552
interval_35218	chr17	31603602	31605400	+	intron (ASIC2, intron 1 of 9)	NA	256278	AA06
interval_18004	chr11	133909802	133911600	+	exon (LOC100128239, exon 3 of 3)	NA	8534	LOC100128239
interval_44391	chr2	68594902	68596800	+	intron (PLEK, intron 1 of 8)	NA	3529	PLEK
interval_56299	chr3	32534702	32536200	+	intron (CMTM6, intron 1 of 3)	NA	8952	CMTM6
interval_83745	chr7	93159202	93160400	+	intron (CALCR, intron 2 of 15)	NA	29321	CALCR
interval_31953	chr16	13313702	13315700	+	intron (SHISA9, intron 4 of 4)	NA	319224	SHISA9
interval_529	chr1	11233502	11236700	+	intron (MTOR, intron 28 of 57)	NA	-14245	ANGPTL7
interval_18089	chr12	631402	633200	+	intron (B4GALNT3, intron 1 of 19)	NA	62758	B4GALNT3
interval_49651	chr2	223362902	223365100	+	intron (SGPP2, intron 2 of 4)	NA	74775	SGPP2
interval_18915	chr12	23905702	23911700	+	intron (SOX5, intron 3 of 14)	NA	195265	SOX5
interval_67094	chr4	157729202	157731000	+	intron (PDGFC, intron 3 of 5)	NA	162445	PDGFC
interval_37951	chr18	22691002	22694200	+	intron (ZNF521, intron 4 of 6)	NA	-124658	LINC01894
interval_85197	chr7	132353502	132355800	+	intron (FLJ40288, intron 3 of 4)	NA	21098	FLJ40288
interval_24072	chr13	60347902	60349900	+	exon (DIAPH3, exon 24 of 26)	NA	-237951	DIAPH3-AS1
interval_87809	chr8	54164202	54167100	+	Intergenic	NA	-1394	OPRK1
interval_57062	chr3	52861302	52862300	+	intron (ITIH4, intron 2 of 21)	NA	2916	ITIH4
interval_89166	chr8	93084002	93085000	+	intron (RUNX1T1, intron 1 of 11)	NA	30953	RUNX1T1
interval_49428	chr2	218508002	218509700	+	intron (DIRC3, intron 1 of 12)	NA	112465	DIRC3
interval_81755	chr7	28630002	28631800	+	intron (CREB5, intron 5 of 10)	NA	178757	CREB5
interval_58943	chr3	113740102	113742200	+	intron (CCDC191, intron 7 of 16)	NA	34309	CCDC191
interval_23498	chr13	43962002	43963900	+	intron (ENOX1, intron 4 of 15)	NA	-60037	ENOX1-AS2
interval_94299	chr9	116928502	116929900	+	intron (COL27A1, intron 2 of 60)	NA	11376	COL27A1
interval_29534	chr15	53871802	53873700	+	intron (WDR72, intron 18 of 19)	NA	182324	WDR72
interval_59809	chr3	136062102	136064200	+	intron (STAG1, intron 29 of 33)	NA	93984	PCCB
interval_80888	chr7	7294002	7295500	+	promoter-TSS (LOC101927354)	NA	-34	LOC101927354
interval_54951	chr22	49027802	49029600	+	intron (FAM19A5, intron 1 of 3)	NA	-85502	LOC284933
interval_31731	chr16	7362402	7364900	+	intron (RBFOX1, intron 4 of 14)	NA	-19100	RBFOX1
interval_93605	chr9	97563502	97566200	+	intron (C9orf3, intron 5 of 14)	NA	-7393	MIR2278
interval_15015	chr11	61272302	61274300	+	Intergenic	NA	-2767	MIR4488
interval_52220	chr20	50449602	50450800	+	exon (LINC01429, exon 3 of 3)	NA	29251	LINC01429
interval_41370	chr19	46744202	46745900	+	Intergenic	NA	12042	IGFL1
interval_10413	chr10	69278702	69279800	+	intron (CTNNA3, intron 6 of 8)	NA	-116083	MIR7151
interval_45169	chr2	98857702	98859500	+	intron (VWA3B, intron 19 of 28)	NA	-104017	CNGA3
interval_184	chr1	3611002	3612400	+	intron (TP73, intron 1 of 10)	NA	4465	TP73
interval_74972	chr6	11225402	11227400	+	intron (NEDD9, intron 2 of 7)	NA	-114330	ERVFRD-1
interval_11370	chr10	91274302	91275300	+	intron (SLC16A12, intron 2 of 7)	NA	20512	SLC16A12
interval_43020	chr2	29573502	29575000	+	intron (ALK, intron 5 of 28)	NA	123992	LOC105374389
interval_92210	chr9	27432702	27434600	+	intron (MOB3B, intron 2 of 3)	NA	-90661	IFNK
interval_23591	chr13	46366102	46367300	+	intron (SIAH3, intron 1 of 1)	NA	59145	SIAH3
interval_88051	chr8	61314502	61316400	+	exon (LINC01301, exon 3 of 3)	NA	10926	LINC01301
interval_1042	chr1	23140402	23142100	+	intron (EPHB2, intron 3 of 16)	NA	48468	MIR4253
interval_77801	chr6	97242502	97244400	+	exon (GPR63, exon 3 of 3)	NA	41902	GPR63
interval_49584	chr2	222314002	222315200	+	intron (EPHA4, intron 9 of 18)	NA	124321	EPHA4
interval_36616	chr17	67706602	67709400	+	intron (LINC01483, intron 3 of 4)	NA	117873	LINC01483
interval_35064	chr17	27061602	27062600	+	intron (NEK8, intron 3 of 14)	NA	6269	NEK8
interval_96963	chrX	71612502	71614100	+	intron (HDAC8, intron 8 of 9)	NA	-86464	CITED1
interval_12549	chr10	120997302	120999200	+	intron (GRK5, intron 1 of 15)	NA	31054	GRK5
interval_70836	chr5	90441302	90442700	+	intron (ADGRV1, intron 87 of 89)	NA	168218	LUCAT1
interval_50477	chr20	1111302	1112700	+	intron (PSMF1, intron 3 of 6)	NA	12765	PSMF1
interval_25475	chr13	103530102	103531600	+	Intergenic	NA	-1598	METTL21EP
interval_30289	chr15	71797902	71799100	+	intron (THSD4, intron 6 of 16)	NA	185377	THSD4-AS2
interval_2583	chr1	60142302	60145600	+	intron (FGGY, intron 13 of 14)	NA	55017	MIR4711
interval_15866	chr11	78977502	78978600	+	intron (TENM4, intron 2 of 33)	NA	135102	MIR708
interval_50129	chr2	235961602	235964200	+	exon (SH3BP4, exon 6 of 6)	NA	102273	SH3BP4
interval_43517	chr2	43491902	43493600	+	intron (THADA, intron 35 of 36)	NA	38401	LINC01126
interval_92878	chr9	78832402	78834600	+	intron (PCSK5, intron 20 of 36)	NA	175943	RFK
interval_67900	chr4	183678502	183680500	+	intron (TENM3, intron 22 of 27)	NA	158905	DCTD
interval_43522	chr2	43596502	43599800	+	intron (THADA, intron 29 of 37)	NA	143801	LINC01126
interval_73586	chr5	158284302	158286100	+	intron (EBF1, intron 5 of 14)	NA	241569	EBF1
interval_95864	chrX	15430102	15432300	+	intron (PIR, intron 6 of 9)	NA	-28666	VEGFD
interval_15642	chr11	73231302	73233900	+	intron (FAM168A, intron 1 of 5)	NA	76633	FAM168A
interval_85676	chr7	145873102	145875200	+	intron (CNTNAP2, intron 1 of 23)	NA	60698	CNTNAP2
interval_36418	chr17	62317102	62318700	+	intron (TEX2, intron 1 of 11)	NA	-9785	TEX2
interval_1513	chr1	33748602	33750300	+	intron (ZNF362, intron 6 of 8)	NA	27277	ZNF362
interval_74656	chr6	3398902	3400600	+	intron (SLC22A23, intron 3 of 3)	NA	45496	SLC22A23
interval_87631	chr8	42578802	42579900	+	intron (CHRNB3, intron 3 of 5)	NA	26789	CHRNB3
interval_64168	chr4	69973702	69974700	+	intron (UGT2B7, intron 6 of 6)	NA	57219	UGT2B7
interval_74705	chr6	4609902	4611000	+	promoter-TSS (KU-MEL-3)	NA	-348	KU-MEL-3
interval_16130	chr11	86247802	86249600	+	intron (ME3, intron 4 of 13)	NA	134977	ME3
interval_65496	chr4	110076102	110078000	+	intron (COL25A1, intron 2 of 31)	NA	146748	COL25A1
interval_62119	chr3	197756802	197759400	+	intron (LMLN, intron 14 of 15)	NA	8237	LMLN-AS1
interval_85813	chr7	150142802	150144900	+	exon (LINC00996, exon 3 of 4)	NA	-3867	GIMAP8
interval_97879	chrX	112875502	112877600	+	intron (XACT, intron 1 of 2)	NA	304955	XACT
interval_20202	chr12	66633902	66635900	+	intron (IRAK3, intron 7 of 10)	NA	-9961	MIR6502
interval_2578	chr1	60021302	60024400	+	intron (FGGY, intron 6 of 14)	NA	176117	MIR4711
interval_10756	chr10	77382302	77384200	+	intron (LRMDA, intron 2 of 6)	NA	71035	MIR606
interval_82509	chr7	47802102	47804200	+	exon (LINC00525, exon 2 of 3)	NA	2077	LINC00525
interval_79688	chr6	147604502	147605700	+	intron (STXBP5, intron 8 of 25)	NA	-79351	STXBP5-AS1
interval_50197	chr2	237406702	237407700	+	intron (IQCA1, intron 1 of 19)	NA	8977	IQCA1
interval_17135	chr11	115290702	115292100	+	intron (CADM1, intron 1 of 9)	NA	23927	LOC105369507
interval_38610	chr18	42300702	42302600	+	intron (SETBP1, intron 2 of 3)	NA	40788	SETBP1
interval_52417	chr20	55983902	55986200	+	TTS (RBM38)	NA	18597	RBM38
interval_25065	chr13	92867402	92869500	+	intron (GPC5, intron 7 of 7)	NA	136009	GPC5-AS2
interval_16129	chr11	86225902	86227900	+	intron (ME3, intron 4 of 13)	NA	141123	CCDC81
interval_82289	chr7	42270902	42272900	+	intron (GLI3, intron 1 of 14)	NA	4717	GLI3
interval_41936	chr2	1416302	1418200	+	promoter-TSS (TPO)	NA	18	TPO
interval_31531	chr16	2082902	2086700	+	intron (SLC9A3R2, intron 1 of 5)	NA	1536	SLC9A3R2
interval_85714	chr7	147600302	147602100	+	intron (CNTNAP2, intron 14 of 23)	NA	-25484	MIR548T
interval_86964	chr8	25184902	25187100	+	intron (DOCK5, intron 18 of 51)	NA	-16917	MIR6876
interval_76256	chr6	41684102	41685200	+	intron (TFEB, intron 1 of 8)	NA	18614	TFEB
interval_82956	chr7	69527802	69529600	+	intron (AUTS2, intron 2 of 18)	NA	464796	AUTS2
interval_74650	chr6	3343502	3346200	+	intron (SLC22A23, intron 3 of 3)	NA	85689	PSMG4
interval_69838	chr5	60436702	60438800	+	intron (NDUFAF2, intron 3 of 3)	NA	-20392	SMIM15-AS1
interval_82940	chr7	69278702	69280600	+	intron (AUTS2, intron 1 of 18)	NA	215746	AUTS2
interval_15719	chr11	75429502	75431200	+	intron (MOGAT2, intron 1 of 5)	NA	1487	MOGAT2
interval_18304	chr12	4929302	4931200	+	intron (KCNA6, intron 1 of 1)	NA	11909	KCNA6
interval_87327	chr8	35482602	35484600	+	intron (UNC5D, intron 4 of 16)	NA	81691	UNC5D
interval_40811	chr19	30494002	30495800	+	intron (URI1, intron 4 of 10)	NA	80350	URI1
interval_31005	chr15	91735202	91736200	+	intron (SV2B, intron 2 of 12)	NA	92591	SV2B
interval_9229	chr10	24038802	24040300	+	intron (KIAA1217, intron 1 of 18)	NA	311353	OTUD1
interval_17508	chr11	122560302	122563200	+	intron (UBASH3B, intron 1 of 13)	NA	35353	UBASH3B
interval_86141	chr8	730702	732500	+	intron (DLGAP2, intron 1 of 14)	NA	43053	LOC401442
interval_57230	chr3	56891702	56892700	+	intron (ARHGEF3, intron 4 of 12)	NA	-56206	ARHGEF3
interval_74563	chr6	1635202	1636200	+	intron (GMDS, intron 9 of 10)	NA	25020	FOXC1
interval_70017	chr5	66167602	66169900	+	intron (MAST4, intron 1 of 27)	NA	131231	MAST4-AS1
interval_65474	chr4	109461002	109462400	+	exon (RPL34-AS1, exon 4 of 4)	NA	-16688	LOC101929621
interval_27035	chr14	61990002	61992000	+	intron (PRKCH, intron 10 of 13)	NA	45911	LOC101927780
interval_33966	chr16	85694602	85697400	+	intron (GSE1, intron 9 of 15)	NA	26587	GINS2
interval_82107	chr7	37480302	37482500	+	intron (ELMO1, intron 1 of 21)	NA	-241977	GPR141
interval_36308	chr17	58232202	58233400	+	intron (CA4, intron 2 of 11)	NA	5504	CA4
interval_59191	chr3	120147902	120149700	+	intron (FSTL1, intron 2 of 10)	NA	21117	FSTL1
interval_651	chr1	15306502	15308400	+	intron (KAZN, intron 2 of 7)	NA	56826	KAZN
interval_54496	chr22	38741602	38742800	+	intron (LOC400927, intron 4 of 4)	NA	-28112	CSNK1E
interval_82192	chr7	39705402	39708100	+	intron (RALA, intron 1 of 4)	NA	43599	RALA
interval_47264	chr2	161282302	161284200	+	intron (RBMS1, intron 1 of 13)	NA	-18858	MIR4785
interval_12795	chr10	126276402	126278800	+	intron (LHPP, intron 6 of 6)	NA	-114996	FAM53B-AS1
interval_69214	chr5	35008102	35010000	+	intron (AGXT2, intron 12 of 13)	NA	39189	AGXT2
interval_82092	chr7	37113302	37115000	+	intron (ELMO1, intron 15 of 21)	NA	76750	ELMO1-AS1
interval_29790	chr15	61438102	61440200	+	intron (RORA, intron 1 of 10)	NA	465383	RORA-AS2
interval_21173	chr12	95007102	95009300	+	intron (TMCC3, intron 1 of 3)	NA	1726	TMCC3
interval_91994	chr9	20488202	20489800	+	intron (MLLT3, intron 2 of 10)	NA	13339	MIR4474
interval_96737	chrX	53279602	53281100	+	exon (IQSEC2, exon 5 of 14)	NA	-25747	KDM5C
interval_76653	chr6	52435202	52436300	+	intron (TRAM2, intron 1 of 10)	NA	6111	TRAM2
interval_95140	chr9	135423402	135424700	+	intron (CFAP77, intron 5 of 5)	NA	-33942	BARHL1
interval_38840	chr18	47460102	47462000	+	intron (MYO5B, intron 16 of 39)	NA	120658	SNHG22
interval_28892	chr15	30243702	30244700	+	intron (TJP1, intron 2 of 28)	NA	-130450	TJP1
interval_23779	chr13	52206202	52208200	+	intron (WDFY2, intron 1 of 11)	NA	48717	WDFY2
interval_22691	chr12	132688102	132689900	+	intron (GALNT9, intron 6 of 10)	NA	-14761	LINC02361
interval_26235	chr14	33978502	33979800	+	intron (NPAS3, intron 3 of 10)	NA	-198992	SNORA89
interval_79950	chr6	154807802	154809800	+	intron (CNKSR3, intron 1 of 12)	NA	22992	CNKSR3
interval_64078	chr4	66417402	66419000	+	intron (EPHA5, intron 3 of 16)	NA	117005	EPHA5
interval_16994	chr11	112393102	112396400	+	intron (LOC101928823, intron 2 of 2)	NA	31774	LOC387810
interval_30293	chr15	71881002	71882200	+	intron (THSD4, intron 1 of 11)	NA	102277	THSD4-AS2
interval_75043	chr6	13187802	13189700	+	intron (PHACTR1, intron 5 of 12)	NA	94923	LOC100130357
interval_13642	chr11	12914002	12915300	+	intron (TEAD1, intron 9 of 12)	NA	96444	LINC00958
interval_28115	chr14	91009702	91012800	+	intron (TTC7B, intron 19 of 19)	NA	-27698	LOC105370619
interval_25990	chr14	23443002	23445300	+	intron (AJUBA, intron 5 of 7)	NA	2281	AJUBA
interval_8382	chr1	245479302	245483300	+	intron (KIF26B, intron 2 of 14)	NA	163014	KIF26B
interval_16349	chr11	92426802	92429100	+	intron (FAT3, intron 2 of 24)	NA	220843	LOC105369431
interval_21427	chr12	101987702	101989600	+	promoter-TSS (MYBPC1)	NA	-58	MYBPC1
interval_67024	chr4	155346002	155347700	+	intron (DCHS2, intron 1 of 7)	NA	-34402	DCHS2
interval_56740	chr3	45133302	45135200	+	intron (CDCP1, intron 6 of 8)	NA	53663	CDCP1
interval_17910	chr11	131592402	131593600	+	intron (NTM, intron 1 of 7)	NA	-59551	NTM-AS1
interval_10804	chr10	78189102	78191200	+	intron (LRMDA, intron 5 of 5)	NA	-457651	KCNMA1-AS1
interval_29045	chr15	36048902	36050900	+	intron (DPH6-AS1, intron 2 of 2)	NA	-169156	MIR4510
interval_66832	chr4	151071102	151072900	+	intron (DCLK2, intron 2 of 15)	NA	72575	DCLK2
interval_56167	chr3	29734602	29738500	+	intron (RBMS3, intron 4 of 13)	NA	239096	RBMS3-AS1
interval_37120	chr17	78683802	78685600	+	intron (RPTOR, intron 4 of 29)	NA	94731	LOC101928855
interval_20150	chr12	65339002	65341300	+	intron (LINC02231, intron 3 of 3)	NA	45920	LINC02231
interval_82552	chr7	48512302	48513900	+	intron (ABCA13, intron 45 of 61)	NA	302044	ABCA13
interval_13763	chr11	15684202	15686300	+	intron (LOC102724957, intron 1 of 2)	NA	19820	LOC102724957
interval_59538	chr3	128734902	128735900	+	intron (EFCC1, intron 2 of 7)	NA	-12628	KIAA1257
interval_29176	chr15	40125902	40126900	+	intron (GPR176, intron 1 of 3)	NA	51294	LOC105370941
interval_45565	chr2	111618402	111620100	+	intron (ACOXL, intron 10 of 17)	NA	129101	ACOXL
interval_81800	chr7	29518502	29520400	+	exon (CHN2, exon 1 of 4)	NA	123	CHN2
interval_64556	chr4	82385902	82387700	+	intron (RASGEF1B, intron 1 of 13)	NA	6281	RASGEF1B
interval_43002	chr2	29244702	29246700	+	intron (TOGARAM2, intron 10 of 18)	NA	41537	TOGARAM2
interval_74575	chr6	1837002	1838000	+	intron (GMDS, intron 7 of 10)	NA	226820	FOXC1
interval_88526	chr8	74400902	74403300	+	intron (STAU2, intron 13 of 14)	NA	69792	STAU2-AS1
interval_90391	chr8	125088102	125090800	+	intron (FER1L6, intron 32 of 40)	NA	-36428	FER1L6-AS1
interval_74768	chr6	6270602	6272400	+	intron (F13A1, intron 3 of 14)	NA	49423	F13A1
interval_91771	chr9	15286502	15288400	+	intron (TTC39B, intron 1 of 17)	NA	-37253	TTC39B
interval_15538	chr11	70732602	70734700	+	intron (SHANK2, intron 8 of 22)	NA	-15178	MIR3664
interval_36604	chr17	67469502	67471800	+	TTS (LOC105371880)	NA	11022	LOC105371880
interval_57393	chr3	61218602	61220600	+	intron (FHIT, intron 1 of 8)	NA	-327642	PTPRG
interval_62557	chr4	10105702	10106700	+	intron (WDR1, intron 2 of 14)	NA	12372	WDR1
interval_53798	chr22	21324402	21326700	+	intron (AIFM3, intron 2 of 19)	NA	4104	AIFM3
interval_7637	chr1	226858202	226859400	+	intron (ITPKB-IT1, intron 1 of 1)	NA	3968	ITPKB-IT1
interval_45942	chr2	121984502	121986600	+	intron (TFCP2L1, intron 13 of 14)	NA	57227	TFCP2L1
interval_37243	chr17	80648202	80649900	+	intron (RAB40B, intron 1 of 5)	NA	7547	RAB40B
interval_41813	chr19	56686402	56688300	+	promoter-TSS (GALP)	NA	-38	GALP
interval_89161	chr8	93004402	93006400	+	intron (RUNX1T1, intron 6 of 11)	NA	110053	RUNX1T1
interval_30029	chr15	66614902	66616900	+	exon (DIS3L, exon 11 of 17)	NA	23779	SCARNA14
interval_50543	chr20	2850602	2852100	+	intron (PTPRA, intron 5 of 27)	NA	6510	PTPRA
interval_31506	chr16	1793402	1794600	+	intron (MAPK8IP3, intron 5 of 31)	NA	9015	MIR3177
interval_6987	chr1	210699502	210700500	+	intron (HHAT, intron 7 of 9)	NA	198405	HHAT
interval_438	chr1	9128502	9130400	+	intron (SLC2A5, intron 1 of 11)	NA	436	SLC2A5
interval_22366	chr12	124609302	124611100	+	intron (ZNF664-RFLNA, intron 2 of 4)	NA	152439	ZNF664
interval_6998	chr1	211078002	211080000	+	intron (KCNH1, intron 7 of 10)	NA	227715	KCNH1-IT1
interval_18335	chr12	5701402	5703400	+	intron (ANO2, intron 21 of 25)	NA	99103	NTF3
interval_8888	chr10	13831602	13832600	+	intron (FRMD4A, intron 5 of 24)	NA	182268	FRMD4A
interval_70	chr1	2004202	2005200	+	promoter-TSS (PRKCZ)	NA	-200	PRKCZ
interval_10822	chr10	78696102	78698000	+	intron (KCNMA1, intron 23 of 27)	NA	49249	KCNMA1-AS1
interval_13004	chr10	132889902	132891000	+	TTS (TCERG1L)	NA	-3030	TCERG1L-AS1
interval_3534	chr1	85995402	85996800	+	intron (DDAH1, intron 1 of 6)	NA	-50343	CYR61
interval_10760	chr10	77419302	77420900	+	intron (LRMDA, intron 1 of 7)	NA	-52112	LOC105378367
interval_31638	chr16	4610902	4612700	+	intron (C16orf96, intron 1 of 15)	NA	5310	C16orf96
interval_65511	chr4	110536602	110538500	+	intron (MCUB, intron 1 of 7)	NA	56196	MCUB
interval_15002	chr11	60891602	60894200	+	intron (CD5, intron 9 of 10)	NA	31466	CD5
interval_15574	chr11	72018902	72020000	+	intron (CLPB, intron 10 of 17)	NA	-64231	PHOX2A
interval_38328	chr18	33998702	34000200	+	intron (FHOD3, intron 3 of 24)	NA	121792	FHOD3
interval_87132	chr8	29578502	29579500	+	exon (LINC00589, exon 4 of 4)	NA	26624	LINC00589
interval_94616	chr9	124328502	124330800	+	intron (DAB2IP, intron 1 of 16)	NA	-67345	GGTA1P
interval_40845	chr19	31781802	31782900	+	intron (TSHZ3, intron 1 of 1)	NA	58080	TSHZ3
interval_29876	chr15	63666202	63667900	+	intron (CA12, intron 2 of 10)	NA	7258	CA12
interval_34141	chr16	88843002	88845400	+	intron (PIEZO1, intron 1 of 50)	NA	7427	PIEZO1
interval_85734	chr7	148044302	148045400	+	TTS (MIR548T)	NA	-242806	C7orf33
interval_84817	chr7	123112002	123114000	+	intron (IQUB, intron 7 of 11)	NA	60001	IQUB
interval_42908	chr2	26419802	26421800	+	intron (HADHA, intron 13 of 19)	NA	17216	GAREM2
interval_16357	chr11	92560602	92563000	+	intron (FAT3, intron 12 of 24)	NA	86993	LOC105369431
interval_96998	chrX	73303602	73305600	+	intron (FTX, intron 5 of 6)	NA	133695	MIR421
interval_70833	chr5	90365902	90368000	+	intron (ADGRV1, intron 85 of 89)	NA	243268	LUCAT1
interval_64741	chr4	87464302	87466100	+	Intergenic	NA	-1496	MIR4452
interval_16350	chr11	92439502	92441400	+	intron (FAT3, intron 3 of 24)	NA	208343	LOC105369431
interval_5874	chr1	181469902	181471400	+	intron (CACNA1E, intron 1 of 46)	NA	17965	CACNA1E
interval_25177	chr13	95754902	95756800	+	intron (ABCC4, intron 20 of 20)	NA	-106747	SNORD13G
interval_36862	chr17	73530502	73532100	+	intron (LLGL2, intron 1 of 25)	NA	9518	LLGL2
interval_20924	chr12	88398302	88400100	+	intron (C12orf50, intron 3 of 12)	NA	23975	C12orf50
interval_4442	chr1	115864802	115866700	+	intron (NGF, intron 1 of 2)	NA	15106	NGF
interval_78304	chr6	112109102	112111300	+	intron (FYN, intron 2 of 13)	NA	84454	FYN
interval_94792	chr9	128647902	128650500	+	intron (PBX3, intron 2 of 6)	NA	139584	PBX3
interval_69575	chr5	52182602	52184100	+	intron (ITGA1, intron 7 of 28)	NA	99215	ITGA1
interval_79763	chr6	149541302	149543400	+	intron (TAB2, intron 2 of 6)	NA	3291	TAB2
interval_35300	chr17	34052002	34055100	+	TTS (AP2B1)	NA	-5128	RASL10B
interval_1311	chr1	28725402	28727300	+	intron (PHACTR4, intron 2 of 15)	NA	30286	PHACTR4
interval_91579	chr9	8871402	8872600	+	intron (PTPRD, intron 11 of 45)	NA	13983	PTPRD-AS1
interval_57091	chr3	53532002	53534400	+	intron (CACNA1D, intron 2 of 45)	NA	4125	CACNA1D
interval_6678	chr1	203839502	203841800	+	TTS (SNRPE)	NA	9938	SNRPE
interval_3858	chr1	95534102	95535800	+	intron (ALG14, intron 1 of 3)	NA	3556	ALG14
interval_878	chr1	19782702	19784600	+	intron (CAPZB, intron 1 of 8)	NA	28484	CAPZB
interval_80202	chr6	161680202	161681700	+	intron (AGPAT4, intron 1 of 8)	NA	14156	AGPAT4
interval_33491	chr16	72899302	72900300	+	intron (ZFHX3, intron 4 of 9)	NA	182473	ZFHX3
interval_5294	chr1	165242902	165246300	+	intron (LMX1A, intron 3 of 8)	NA	80877	LMX1A
interval_20787	chr12	83200402	83201400	+	intron (TMTC2, intron 1 of 10)	NA	119967	TMTC2
interval_83469	chr7	84695902	84697600	+	intron (SEMA3D, intron 5 of 16)	NA	54496	SEMA3D
interval_19074	chr12	28628302	28630300	+	intron (CCDC91, intron 11 of 12)	NA	285941	CCDC91
interval_2610	chr1	61143402	61146400	+	intron (LOC101926964, intron 4 of 5)	NA	-56544	LINC01748
interval_38453	chr18	36959702	36962000	+	intron (MIR924HG, intron 3 of 3)	NA	241288	MIR924
interval_14566	chr11	40554202	40555800	+	intron (LRRC4C, intron 2 of 4)	NA	926185	LRRC4C
interval_57519	chr3	63960602	63962500	+	intron (ATXN7, intron 1 of 8)	NA	8131	ATXN7
interval_57362	chr3	60089102	60090900	+	intron (FHIT, intron 5 of 8)	NA	-23148	FHIT
interval_84578	chr7	117365702	117367600	+	intron (CTTNBP2, intron 17 of 22)	NA	146910	CTTNBP2
interval_64799	chr4	89093102	89095000	+	intron (ABCG2, intron 1 of 15)	NA	-14040	ABCG2
interval_23748	chr13	51631802	51633400	+	intron (GUCY1B2, intron 2 of 16)	NA	7692	GUCY1B2
interval_14467	chr11	36019102	36021400	+	intron (LDLRAD3, intron 1 of 4)	NA	-11397	MIR3973
interval_73977	chr5	168271502	168272600	+	intron (SLIT3, intron 5 of 35)	NA	-76791	MIR218-2
interval_59876	chr3	138442402	138444400	+	intron (PIK3CB, intron 6 of 21)	NA	34800	PIK3CB
interval_12154	chr10	111640002	111641900	+	intron (XPNPEP1, intron 10 of 20)	NA	42360	XPNPEP1
interval_80625	chr7	685602	686600	+	intron (PRKAR1B, intron 4 of 10)	NA	43066	LOC101926963
interval_33488	chr16	72877202	72879300	+	intron (ZFHX3, intron 4 of 9)	NA	-179343	LINC01572
interval_38450	chr18	36901302	36903100	+	intron (MIR924HG, intron 3 of 3)	NA	299938	MIR924
interval_29373	chr15	47586002	47587900	+	intron (SEMA6D, intron 1 of 19)	NA	-423735	SEMA6D
interval_34285	chr17	1461802	1464100	+	intron (PITPNA, intron 1 of 11)	NA	3159	PITPNA
interval_84084	chr7	102644002	102645800	+	intron (FBXL13, intron 7 of 20)	NA	70387	FBXL13
interval_72896	chr5	142237602	142238900	+	TTS (ARHGAP26-AS1)	NA	10224	ARHGAP26-AS1
interval_5390	chr1	167631502	167633500	+	intron (RCSD1, intron 1 of 6)	NA	33071	RCSD1
interval_70315	chr5	75797202	75799300	+	intron (IQGAP2, intron 2 of 35)	NA	99171	IQGAP2
interval_18106	chr12	1293802	1295200	+	intron (ERC1, intron 10 of 18)	NA	157587	ERC1
interval_52077	chr20	47399102	47401600	+	intron (PREX1, intron 1 of 39)	NA	44069	PREX1
interval_37799	chr18	18876702	18881600	+	intron (GREB1L, intron 1 of 32)	NA	56948	GREB1L
interval_12543	chr10	120938802	120939900	+	promoter-TSS (PRDX3)	NA	-974	PRDX3
interval_81887	chr7	31684602	31686300	+	intron (CCDC129, intron 11 of 14)	NA	-41180	PPP1R17
interval_18833	chr12	20629802	20631700	+	intron (PDE3A, intron 1 of 15)	NA	108572	PDE3A
interval_24271	chr13	67255402	67258300	+	intron (PCDH9, intron 2 of 3)	NA	-142450	PCDH9-AS2
interval_47130	chr2	158118902	158122600	+	intron (GALNT5, intron 1 of 9)	NA	6641	GALNT5
interval_20795	chr12	83436002	83437800	+	intron (TMTC2, intron 9 of 11)	NA	355967	TMTC2
interval_50195	chr2	237360202	237362000	+	intron (IQCA1, intron 6 of 18)	NA	55077	IQCA1
interval_37163	chr17	79295902	79298800	+	intron (TMEM105, intron 1 of 2)	NA	7123	TMEM105
interval_84021	chr7	101162302	101163600	+	intron (COL26A1, intron 3 of 13)	NA	49335	LINC01007
interval_89528	chr8	102900002	102902300	+	intron (NCALD, intron 4 of 7)	NA	-95509	LOC104054148
interval_77175	chr6	76744502	76746500	+	intron (IMPG1, intron 1 of 15)	NA	36894	IMPG1
interval_27247	chr14	68478902	68480700	+	intron (RAD51B, intron 7 of 10)	NA	193305	RAD51B
interval_6532	chr1	200961002	200963000	+	intron (KIF21B, intron 15 of 33)	NA	30827	KIF21B
interval_46542	chr2	141943402	141945300	+	intron (LRP1B, intron 7 of 90)	NA	-600097	MIR7157
interval_13645	chr11	13004402	13005400	+	intron (LINC00958, intron 1 of 1)	NA	6194	LINC00958
interval_93611	chr9	97644502	97646400	+	intron (C9orf3, intron 5 of 14)	NA	62385	LOC101928119
interval_17911	chr11	131593702	131595500	+	intron (NTM, intron 1 of 7)	NA	-61151	NTM-AS1
interval_32561	chr16	47318502	47319600	+	intron (ITFG1, intron 10 of 17)	NA	141072	ITFG1-AS1
interval_14438	chr11	35251202	35252800	+	exon (CD44, exon 10 of 10)	NA	67504	SNORD164
interval_93877	chr9	103923702	103926000	+	intron (PLPPR1, intron 1 of 7)	NA	-22466	PLPPR1
interval_12337	chr10	115470002	115471300	+	intron (CASP7, intron 1 of 5)	NA	31730	CASP7
interval_47475	chr2	166427902	166429800	+	promoter-TSS (CSRNP3)	NA	102694	CSRNP3
interval_80206	chr6	161827802	161829800	+	intron (PRKN, intron 8 of 10)	NA	-63208	LOC105378098
interval_98605	chrX	147994702	147996800	+	intron (AFF2, intron 8 of 19)	NA	413612	AFF2
interval_23361	chr13	40080402	40081500	+	intron (LHFP, intron 2 of 3)	NA	96405	LHFP
interval_8799	chr10	11341002	11342000	+	intron (CELF2, intron 9 of 13)	NA	45172	CELF2-AS1
interval_63731	chr4	53885302	53887100	+	intron (SCFD2, intron 5 of 8)	NA	157706	RASL11B
interval_93805	chr9	101799902	101801800	+	intron (COL15A1, intron 21 of 41)	NA	-66520	TGFBR1
interval_15697	chr11	75152802	75154600	+	intron (GDPD5, intron 7 of 12)	NA	-12027	KLHL35
interval_54863	chr22	46340802	46342400	+	intron (WNT7B, intron 2 of 3)	NA	31407	WNT7B
interval_43024	chr2	29620102	29622700	+	intron (ALK, intron 4 of 28)	NA	76842	LOC105374389
interval_40315	chr19	11439902	11441800	+	intron (RAB3D, intron 4 of 4)	NA	9493	RAB3D
interval_20076	chr12	63042502	63044600	+	intron (PPM1H, intron 9 of 9)	NA	46085	MIRLET7I
interval_64686	chr4	85597402	85599300	+	intron (WDFY3, intron 67 of 67)	NA	94294	CDS1
interval_60456	chr3	153894302	153896300	+	intron (ARHGEF26, intron 6 of 14)	NA	-56302	ARHGEF26-AS1
interval_29572	chr15	55619202	55621100	+	intron (PIGB, intron 4 of 11)	NA	-8759	PIGBOS1
interval_80703	chr7	2110302	2111400	+	intron (MAD1L1, intron 10 of 17)	NA	17836	SNORA114
interval_59688	chr3	133018202	133020000	+	intron (TMEM108, intron 2 of 3)	NA	-43136	TMEM108-AS1
interval_11900	chr10	105266702	105268800	+	intron (NEURL1-AS1, intron 2 of 3)	NA	9448	NEURL1-AS1
interval_33458	chr16	71767602	71769500	+	exon (AP1G1, exon 23 of 24)	NA	-18808	PHLPP2
interval_31821	chr16	9879102	9880400	+	intron (GRIN2A, intron 11 of 12)	NA	-330389	LINC01195
interval_36803	chr17	72271802	72273800	+	intron (DNAI2, intron 1 of 13)	NA	2415	DNAI2
interval_3206	chr1	75982202	75984100	+	intron (SLC44A5, intron 2 of 25)	NA	98543	SLC44A5
interval_36192	chr17	55614302	55616500	+	intron (MSI2, intron 7 of 13)	NA	-14443	LOC101927557
interval_33852	chr16	83751202	83752400	+	intron (CDH13, intron 10 of 13)	NA	85780	LOC102724163
interval_81972	chr7	34097902	34100200	+	intron (BMPER, intron 11 of 15)	NA	154528	BMPER
interval_57707	chr3	68328502	68330400	+	intron (FAM19A1, intron 2 of 4)	NA	-220337	LOC105377146
interval_34134	chr16	88778502	88779800	+	exon (CTU2, exon 6 of 14)	NA	3594	MIR4722
interval_95247	chr9	137328402	137330400	+	exon (RXRA, exon 10 of 10)	NA	30973	RXRA
interval_52954	chr21	27862302	27865000	+	intron (CYYR1, intron 2 of 3)	NA	82072	CYYR1
interval_62416	chr4	7017302	7018700	+	intron (TBC1D14, intron 11 of 12)	NA	26727	CCDC96
interval_63515	chr4	41600402	41603400	+	intron (LIMCH1, intron 2 of 22)	NA	149086	PHOX2B
interval_13110	chr10	135187902	135190200	+	Intergenic	NA	-2143	ECHS1
interval_4002	chr1	100139102	100141400	+	intron (PALMD, intron 3 of 7)	NA	-14360	MIR548AA1
interval_66647	chr4	145660102	145661500	+	TTS (HHIP)	NA	-93630	HHIP-AS1
interval_82615	chr7	50620902	50622700	+	intron (DDC, intron 1 of 14)	NA	6967	DDC
interval_3484	chr1	84671302	84672400	+	TTS (PRKACB)	NA	24536	PRKACB
interval_92839	chr9	77616102	77617200	+	intron (CARNMT1, intron 3 of 7)	NA	26695	CARNMT1
interval_4813	chr1	150770402	150772000	+	intron (CTSK, intron 7 of 7)	NA	9716	CTSK
interval_50531	chr20	2579602	2581500	+	intron (TMC2, intron 10 of 19)	NA	-52627	NOP56
interval_20142	chr12	65123502	65125300	+	intron (GNS, intron 9 of 13)	NA	28825	GNS
interval_60644	chr3	159073702	159075300	+	intron (SCHIP1, intron 1 of 6)	NA	74066	MIR3919
interval_47990	chr2	179376502	179378300	+	intron (MIR548N, intron 3 of 4)	NA	-10153	TTN-AS1
interval_55995	chr3	25390802	25393400	+	intron (RARB, intron 1 of 7)	NA	9808	RARB
interval_2083	chr1	47040202	47042300	+	intron (MKNK1, intron 5 of 12)	NA	-24364	KNCN
interval_94696	chr9	126200202	126202300	+	intron (DENND1A, intron 19 of 21)	NA	-36369	MIR601
interval_76700	chr6	53665002	53666700	+	intron (LRRC1, intron 1 of 13)	NA	6073	LRRC1
interval_2264	chr1	53594702	53596100	+	intron (SLC1A7, intron 2 of 10)	NA	12903	SLC1A7
interval_29197	chr15	40554702	40557800	+	intron (BUB1B-PAK6, intron 3 of 10)	NA	-11141	C15orf56
interval_67994	chr4	186211202	186212500	+	intron (SNX25, intron 6 of 18)	NA	86460	SNX25
interval_38878	chr18	48188502	48190200	+	intron (MAPK4, intron 1 of 4)	NA	102867	MAPK4
interval_21629	chr12	107074102	107076200	+	intron (LOC100505978, intron 3 of 3)	NA	3327	LOC100505978
interval_81751	chr7	28580602	28583100	+	intron (CREB5, intron 4 of 10)	NA	129707	CREB5
interval_62997	chr4	23832302	23834200	+	exon (PPARGC1A, exon 4 of 14)	NA	641201	PPARGC1A
interval_6074	chr1	186170202	186172300	+	Intergenic	NA	-94154	PRG4
interval_76369	chr6	43899102	43902500	+	intron (LINC01512, intron 1 of 1)	NA	42036	LINC01512
interval_3999	chr1	100117502	100119800	+	intron (PALMD, intron 1 of 7)	NA	7220	PALMD
interval_22871	chr13	24653502	24655400	+	intron (SPATA13, intron 3 of 14)	NA	-82104	MIR2276
interval_12881	chr10	127990202	127992100	+	intron (ADAM12, intron 2 of 22)	NA	85976	ADAM12
interval_8903	chr10	14095202	14097100	+	intron (FRMD4A, intron 2 of 24)	NA	-20132	LOC101928453
interval_85236	chr7	133664902	133666100	+	intron (EXOC4, intron 14 of 17)	NA	-146604	LRGUK
interval_24420	chr13	72425202	72427400	+	intron (DACH1, intron 2 of 7)	NA	15029	DACH1
interval_61953	chr3	193691202	193694000	+	intron (LINC02026, intron 1 of 2)	NA	19426	DPPA2P3
interval_49429	chr2	218578602	218580100	+	intron (DIRC3, intron 1 of 12)	NA	41965	DIRC3
interval_74453	chr5	179012302	179014300	+	intron (RUFY1, intron 8 of 17)	NA	17441	LOC101928445
interval_81761	chr7	28761602	28763600	+	intron (CREB5, intron 2 of 6)	NA	235428	TRIL
interval_29898	chr15	64018802	64020800	+	intron (HERC1, intron 17 of 77)	NA	106346	HERC1
interval_51829	chr20	42556202	42557900	+	intron (TOX2, intron 1 of 8)	NA	-17485	TOX2
interval_45441	chr2	107466602	107468600	+	intron (ST6GAL2, intron 1 of 5)	NA	35696	ST6GAL2
interval_62602	chr4	11367802	11370100	+	Intergenic	NA	-1500	MIR572
interval_93203	chr9	87291902	87292900	+	intron (NTRK2, intron 2 of 14)	NA	7806	NTRK2
interval_57512	chr3	63860402	63862400	+	intron (ATXN7, intron 1 of 12)	NA	-11939	THOC7
interval_94202	chr9	114034102	114036000	+	Intergenic	NA	-1557	MIR7702
interval_14267	chr11	30543302	30544900	+	intron (MPPED2, intron 2 of 5)	NA	63829	MPPED2
interval_96046	chrX	22112602	22114500	+	intron (PHEX, intron 7 of 20)	NA	62989	PHEX
interval_34668	chr17	11148102	11149200	+	intron (SHISA6, intron 1 of 4)	NA	3911	SHISA6
interval_83654	chr7	90584902	90586100	+	intron (CDK14, intron 8 of 13)	NA	246371	CDK14
interval_51048	chr20	17624202	17625200	+	intron (RRBP1, intron 3 of 24)	NA	38227	RRBP1
interval_94607	chr9	124087702	124089500	+	intron (GSN, intron 11 of 16)	NA	-40793	GSN-AS1
interval_81774	chr7	29037102	29038900	+	intron (LOC100506497, intron 2 of 4)	NA	18418	LOC100506497
interval_58983	chr3	114522002	114524100	+	intron (ZBTB20, intron 4 of 13)	NA	-60679	MIR4796
interval_7118	chr1	214181602	214183800	+	intron (PROX1, intron 3 of 4)	NA	20857	PROX1
interval_23393	chr13	41051302	41053200	+	intron (LINC00598, intron 1 of 5)	NA	2892	LINC00598
interval_33428	chr16	70991502	70993000	+	intron (HYDIN, intron 39 of 85)	NA	-157172	VAC14
interval_28701	chr14	105628902	105630500	+	intron (JAG2, intron 2 of 24)	NA	5460	JAG2
interval_48649	chr2	197881702	197883100	+	intron (ANKRD44, intron 17 of 27)	NA	-90947	PGAP1
interval_92759	chr9	75241202	75243200	+	intron (TMC1, intron 3 of 23)	NA	105484	TMC1
interval_30935	chr15	90221802	90223600	+	promoter-TSS (PLIN1)	NA	-53	PLIN1
interval_49787	chr2	227606602	227608000	+	intron (IRS1, intron 1 of 1)	NA	56205	IRS1
interval_22884	chr13	24741802	24743700	+	intron (SPATA13, intron 1 of 11)	NA	6196	MIR2276
interval_32750	chr16	51795202	51799200	+	intron (LINC01571, intron 1 of 2)	NA	771	LINC01571
interval_68451	chr5	9532102	9535300	+	intron (SEMA5A, intron 1 of 22)	NA	12532	SEMA5A
interval_51848	chr20	43028802	43030700	+	promoter-TSS (HNF4A)	NA	-5405	HNF4A-AS1
interval_68459	chr5	9818202	9819800	+	intron (LINC02112, intron 4 of 12)	NA	-35488	LINC02221
interval_51096	chr20	18672202	18673800	+	intron (LOC101929526, intron 1 of 3)	NA	6351	LOC101929526
interval_95449	chr9	140943702	140945400	+	intron (CACNA1B, intron 24 of 45)	NA	-5028	LOC101928786
interval_23206	chr13	35185502	35186800	+	intron (LINC02343, intron 3 of 3)	NA	28671	LINC00457
interval_76104	chr6	38290202	38292100	+	intron (BTBD9, intron 8 of 11)	NA	-158221	BTBD9-AS1
interval_33416	chr16	70763302	70764300	+	intron (VAC14, intron 13 of 17)	NA	-25162	VAC14-AS1
interval_59182	chr3	119933102	119935000	+	intron (GPR156, intron 2 of 8)	NA	29091	GPR156
interval_22621	chr12	131467902	131469300	+	intron (ADGRD1, intron 5 of 24)	NA	9920	ADGRD1-AS1
interval_60375	chr3	151583802	151585800	+	intron (AADACL2-AS1, intron 1 of 3)	NA	-6630	SUCNR1
interval_6073	chr1	186143902	186145800	+	intron (HMCN1, intron 103 of 106)	NA	-120554	PRG4
interval_19753	chr12	53945002	53946300	+	intron (ATF7, intron 3 of 11)	NA	37883	LOC100652999
interval_5590	chr1	173267202	173268700	+	intron (LOC100506023, intron 2 of 2)	NA	-91499	TNFSF4
interval_54274	chr22	33299302	33302400	+	intron (SYN3, intron 3 of 11)	NA	101955	SYN3
interval_17288	chr11	117948502	117951200	+	intron (TMPRSS4, intron 1 of 12)	NA	2124	TMPRSS4
interval_33876	chr16	84195202	84196300	+	intron (DNAAF1, intron 6 of 11)	NA	16886	DNAAF1
interval_36178	chr17	55482902	55485300	+	intron (MSI2, intron 6 of 13)	NA	116857	LOC101927557
interval_95446	chr9	140813402	140815200	+	intron (CACNA1B, intron 6 of 45)	NA	27211	LOC105376331
interval_86221	chr8	2965102	2966100	+	intron (CSMD1, intron 44 of 69)	NA	-379610	LOC101927815
interval_6016	chr1	184791402	184792400	+	intron (FAM129A, intron 8 of 13)	NA	-67860	EDEM3
interval_53474	chr21	44022202	44023900	+	intron (LINC01671, intron 1 of 1)	NA	12154	LINC01671
interval_9412	chr10	30016602	30018900	+	intron (SVIL, intron 1 of 38)	NA	7102	SVIL
interval_17077	chr11	114017902	114019500	+	intron (ZBTB16, intron 2 of 6)	NA	88270	ZBTB16
interval_56565	chr3	40309202	40311500	+	intron (EIF1B-AS1, intron 2 of 2)	NA	-40822	EIF1B
interval_61556	chr3	184266602	184268600	+	intron (LINC01840, intron 1 of 1)	NA	7105	LINC01840
interval_77176	chr6	76748302	76749400	+	intron (IMPG1, intron 1 of 15)	NA	33544	IMPG1
interval_39092	chr18	54454202	54455700	+	intron (WDR7, intron 19 of 27)	NA	136335	WDR7
interval_49434	chr2	218717102	218719100	+	intron (TNS1, intron 15 of 29)	NA	-19645	SNORA115
interval_152	chr1	3230402	3233600	+	intron (PRDM16, intron 3 of 16)	NA	-139146	ARHGEF16
interval_39859	chr19	802102	803400	+	intron (PTBP1, intron 2 of 14)	NA	-2189	MIR4745
interval_18610	chr12	13345702	13347600	+	Intergenic	NA	-2951	EMP1
interval_43007	chr2	29298202	29300300	+	Intergenic	NA	-2124	C2orf71
interval_20616	chr12	78241402	78242600	+	intron (NAV3, intron 1 of 38)	NA	16932	NAV3
interval_51211	chr20	22394002	22396100	+	intron (LOC284788, intron 1 of 3)	NA	6230	LOC284788
interval_5063	chr1	159023302	159026000	+	exon (IFI16, exon 11 of 11)	NA	22040	AIM2
interval_30790	chr15	85613402	85615300	+	intron (PDE8A, intron 3 of 20)	NA	89146	PDE8A
interval_20119	chr12	64308402	64310000	+	intron (SRGAP1, intron 1 of 21)	NA	70668	SRGAP1
interval_72312	chr5	127867102	127868900	+	intron (FBN2, intron 2 of 64)	NA	5734	FBN2
interval_61422	chr3	181134802	181136300	+	intron (SOX2-OT, intron 2 of 4)	NA	24723	LOC102724604
interval_4323	chr1	112147302	112150200	+	intron (LINC01160, intron 1 of 4)	NA	2189	LINC01160
interval_80689	chr7	1882102	1883400	+	intron (MAD1L1, intron 17 of 17)	NA	1138	MIR4655
interval_46923	chr2	152698702	152699900	+	intron (CACNB4, intron 8 of 9)	NA	-14292	ARL5A
interval_13939	chr11	19852502	19854600	+	intron (NAV2, intron 1 of 37)	NA	-71922	MIR4694
interval_8810	chr10	11573902	11575000	+	promoter-TSS (USP6NL)	NA	79337	USP6NL
interval_13025	chr10	133604702	133606700	+	exon (LINC01164, exon 5 of 5)	NA	16834	LINC01164
interval_17050	chr11	113576002	113578100	+	promoter-TSS (TMPRSS5)	NA	44	TMPRSS5
interval_45852	chr2	120355402	120357300	+	intron (CFAP221, intron 7 of 24)	NA	54343	CFAP221
interval_2570	chr1	59858202	59860500	+	intron (FGGY, intron 3 of 14)	NA	83601	FGGY
interval_22878	chr13	24703602	24705600	+	intron (SPATA13, intron 3 of 14)	NA	-31954	MIR2276
interval_58046	chr3	78681602	78683500	+	intron (ROBO1, intron 22 of 28)	NA	386058	ROBO1
interval_56278	chr3	32201702	32203400	+	intron (GPD1L, intron 7 of 7)	NA	54548	GPD1L
interval_83541	chr7	87087402	87088600	+	intron (ABCB4, intron 4 of 26)	NA	17018	ABCB4
interval_43141	chr2	33542202	33543500	+	intron (LTBP1, intron 20 of 28)	NA	-100732	MIR4430
interval_98310	chrX	131890002	131892000	+	intron (HS6ST2, intron 3 of 5)	NA	89331	HS6ST2-AS1
interval_64385	chr4	77412402	77414400	+	intron (SHROOM3, intron 1 of 10)	NA	57148	SHROOM3
interval_47585	chr2	168943502	168944700	+	intron (STK39, intron 10 of 17)	NA	-146447	LOC105616981
interval_47956	chr2	178510702	178512600	+	intron (PDE11A, intron 18 of 18)	NA	-26399	LOC105373764
interval_5789	chr1	179109902	179111800	+	intron (ABL2, intron 1 of 12)	NA	1373	ABL2
interval_84376	chr7	111077802	111080000	+	intron (IMMP2L, intron 4 of 7)	NA	123672	IMMP2L
interval_90208	chr8	120098902	120100000	+	intron (COLEC10, intron 1 of 5)	NA	-18430	LOC101927513
interval_54739	chr22	43658502	43660200	+	intron (SCUBE1, intron 4 of 21)	NA	-12597	LOC101927447
interval_38449	chr18	36893202	36894800	+	intron (MIR924HG, intron 3 of 3)	NA	308138	MIR924
interval_69428	chr5	42570502	42571600	+	intron (GHR, intron 1 of 7)	NA	22736	GHR
interval_74187	chr5	172529602	172531400	+	intron (CREBRF, intron 4 of 8)	NA	-40944	BNIP1
interval_34599	chr17	9102402	9104400	+	intron (NTN1, intron 5 of 6)	NA	-20966	LOC101928266
interval_10782	chr10	77794402	77796700	+	intron (LRMDA, intron 3 of 7)	NA	253032	LRMDA
interval_19275	chr12	40242202	40244100	+	intron (SLC2A13, intron 6 of 9)	NA	223182	C12orf40
interval_40786	chr19	29885502	29888000	+	intron (LOC284395, intron 6 of 9)	NA	129908	LOC284395
interval_82848	chr7	66593402	66594800	+	intron (TYW1, intron 12 of 14)	NA	132309	TYW1
interval_34312	chr17	1857802	1858800	+	intron (RTN4RL1, intron 1 of 1)	NA	-62709	LOC105371485
interval_65861	chr4	121685902	121687400	+	intron (PRDM5, intron 12 of 14)	NA	157370	PRDM5
interval_44708	chr2	77496202	77497800	+	intron (LRRTM4, intron 1 of 1)	NA	252558	LRRTM4
interval_70153	chr5	71796402	71798300	+	intron (ZNF366, intron 1 of 4)	NA	5898	ZNF366
interval_14294	chr11	31408102	31410100	+	intron (DNAJC24, intron 2 of 4)	NA	17724	DNAJC24
interval_6547	chr1	201160502	201162900	+	intron (IGFN1, intron 1 of 23)	NA	1748	IGFN1
interval_12204	chr10	112581002	112582500	+	intron (RBM20, intron 11 of 13)	NA	48911	PDCD4-AS1
interval_92625	chr9	71384702	71385800	+	intron (PIP5K1B, intron 2 of 15)	NA	-9671	FAM122A
interval_136	chr1	3098702	3100300	+	intron (PRDM16, intron 1 of 16)	NA	54962	MIR4251
interval_37396	chr18	3872302	3873700	+	intron (DLGAP1, intron 4 of 12)	NA	-5179	DLGAP1-AS3
interval_60258	chr3	148939302	148940700	+	promoter-TSS (CP)	NA	-169	CP
interval_38007	chr18	24087402	24089300	+	intron (KCTD1, intron 1 of 4)	NA	41427	KCTD1
interval_28124	chr14	91137302	91138800	+	intron (TTC7B, intron 9 of 19)	NA	-25626	LOC105370622
interval_8604	chr10	4425102	4426900	+	promoter-TSS (LINC00703)	NA	-22660	LINC00703
interval_91749	chr9	14864602	14867400	+	intron (FREM1, intron 3 of 37)	NA	-86470	FREM1
interval_15714	chr11	75343902	75347100	+	intron (MAP6, intron 1 of 3)	NA	33978	MAP6
interval_81413	chr7	21009902	21011700	+	intron (LINC01162, intron 2 of 4)	NA	135751	LINC01162
interval_55351	chr3	8679502	8682000	+	intron (SSUH2, intron 1 of 11)	NA	5733	SSUH2
interval_88314	chr8	68538202	68540400	+	intron (CPA6, intron 1 of 10)	NA	119319	CPA6
interval_54993	chr22	50042802	50044000	+	intron (C22orf34, intron 1 of 5)	NA	7789	C22orf34
interval_13777	chr11	16022602	16024800	+	intron (SOX6, intron 12 of 14)	NA	-32534	MIR6073
interval_97743	chrX	109373402	109374700	+	intron (TMEM164, intron 3 of 5)	NA	48705	MIR3978
interval_80266	chr6	163192202	163194700	+	intron (PACRG, intron 2 of 5)	NA	-44617	PRKN
interval_83308	chr7	80412202	80413500	+	intron (SEMA3C, intron 12 of 17)	NA	135816	SEMA3C
interval_10825	chr10	78732902	78734000	+	intron (KCNMA1, intron 18 of 27)	NA	85649	KCNMA1-AS1
interval_95701	chrX	9509402	9511300	+	intron (TBL1X, intron 3 of 17)	NA	79016	TBL1X
interval_31148	chr15	94953602	94956300	+	intron (MCTP2, intron 16 of 19)	NA	55787	MCTP2
interval_40125	chr19	6064902	6067800	+	intron (RFX2, intron 1 of 16)	NA	44313	RFX2
interval_59314	chr3	123371902	123373000	+	intron (MYLK, intron 24 of 32)	NA	-36040	MYLK-AS2
interval_24506	chr13	74519202	74521200	+	intron (KLF12, intron 2 of 7)	NA	187865	KLF12
interval_2650	chr1	61857102	61859800	+	intron (NFIA, intron 8 of 11)	NA	-139261	NFIA-AS1
interval_8843	chr10	12588602	12590300	+	intron (CAMK1D, intron 3 of 11)	NA	-31301	MIR4480
interval_2785	chr1	64696202	64697800	+	intron (UBE2U, intron 6 of 8)	NA	27700	UBE2U
interval_29633	chr15	57670702	57672600	+	intron (CGNL1, intron 1 of 18)	NA	2948	CGNL1
interval_62399	chr4	6693402	6695700	+	Intergenic	NA	-1015	S100P
interval_5202	chr1	162630402	162631400	+	intron (DDR2, intron 2 of 17)	NA	28673	DDR2
interval_11694	chr10	100387902	100389900	+	intron (HPSE2, intron 7 of 12)	NA	-182181	HPS1
interval_9929	chr10	54018002	54019600	+	intron (PRKG1, intron 10 of 17)	NA	55087	PRKG1-AS1
interval_96245	chrX	31666502	31667500	+	intron (DMD, intron 54 of 78)	NA	506585	DMD
interval_9188	chr10	22841302	22842600	+	intron (PIP4K2A, intron 6 of 9)	NA	-115093	LOC100499489
interval_31135	chr15	94515902	94517100	+	intron (LINC01580, intron 3 of 3)	NA	72571	LINC01580
interval_70437	chr5	79451002	79453200	+	intron (SERINC5, intron 8 of 12)	NA	-72613	CTD-2201I18.1
interval_82276	chr7	42125902	42128900	+	intron (GLI3, intron 3 of 14)	NA	149217	GLI3
interval_30917	chr15	89688102	89689800	+	intron (ABHD2, intron 7 of 14)	NA	57570	ABHD2
interval_15674	chr11	74865602	74866600	+	intron (SLCO2B1, intron 1 of 10)	NA	-4743	SLCO2B1
interval_29892	chr15	63852302	63854400	+	intron (USP3, intron 7 of 14)	NA	-36201	FBXL22
interval_84054	chr7	101772302	101774400	+	intron (CUX1, intron 7 of 21)	NA	-155002	SH2B2
interval_20208	chr12	66911902	66913800	+	intron (GRIP1, intron 5 of 22)	NA	160074	GRIP1
interval_98638	chrX	149573002	149574700	+	intron (MAMLD1, intron 1 of 4)	NA	-39869	MAMLD1
interval_1664	chr1	37454302	37455300	+	intron (GRIK3, intron 1 of 15)	NA	45043	GRIK3
interval_41084	chr19	38828702	38830800	+	intron (CATSPERG, intron 3 of 28)	NA	3324	CATSPERG
interval_23478	chr13	43692602	43694400	+	intron (LINC00400, intron 1 of 2)	NA	6200	LINC00400
interval_46021	chr2	125283702	125285800	+	intron (CNTNAP5, intron 9 of 23)	NA	501887	CNTNAP5
interval_3546	chr1	86327502	86329100	+	intron (COL24A1, intron 37 of 59)	NA	-154185	ZNHIT6
interval_76467	chr6	46032602	46034300	+	intron (CLIC5, intron 1 of 5)	NA	14634	CLIC5
interval_87041	chr8	27174202	27176300	+	intron (PTK2B, intron 3 of 35)	NA	-6415	TRIM35
interval_88276	chr8	67356702	67359400	+	intron (ADHFE1, intron 6 of 13)	NA	13333	ADHFE1
interval_4548	chr1	118512102	118514000	+	intron (SPAG17, intron 45 of 48)	NA	40679	WDR3
interval_13077	chr10	134661702	134663000	+	intron (CFAP46, intron 41 of 57)	NA	-62814	NKX6-2
interval_30275	chr15	71521802	71523200	+	intron (THSD4, intron 3 of 16)	NA	-41103	THSD4-AS1
interval_82034	chr7	35793102	35794500	+	TTS (SEPT7-AS1)	NA	37754	LOC100506725
interval_74730	chr6	5173402	5175100	+	intron (LYRM4, intron 2 of 3)	NA	-25695	MIR3691
interval_14368	chr11	33744802	33746900	+	intron (CD59, intron 1 of 3)	NA	12174	CD59
interval_35349	chr17	35465902	35468900	+	intron (ACACA, intron 50 of 53)	NA	76359	MIR2909
interval_133	chr1	3078802	3079800	+	intron (PRDM16, intron 1 of 16)	NA	34762	MIR4251
interval_92097	chr9	23663402	23665000	+	intron (LOC101929563, intron 3 of 27)	NA	8196	LOC101929563
interval_22027	chr12	116575202	116577300	+	intron (MED13L, intron 2 of 30)	NA	10208	MIR620
interval_13607	chr11	12203502	12205500	+	intron (MICAL2, intron 3 of 26)	NA	19271	MIR6124
interval_76102	chr6	38240302	38241800	+	intron (BTBD9, intron 9 of 11)	NA	-208321	BTBD9-AS1
interval_52468	chr20	56896102	56898100	+	intron (RAB22A, intron 2 of 6)	NA	12330	RAB22A
interval_95547	chrX	5916102	5918100	+	intron (NLGN4X, intron 3 of 5)	NA	-227298	LOC105373156
interval_5680	chr1	176026902	176028300	+	intron (RFWD2, intron 11 of 19)	NA	-89925	SCARNA3
interval_67433	chr4	169535602	169538000	+	intron (PALLD, intron 2 of 20)	NA	-15967	PALLD
interval_10780	chr10	77766102	77768100	+	intron (LRMDA, intron 3 of 7)	NA	224582	LRMDA
interval_94861	chr9	130254302	130255300	+	intron (LRSAM1, intron 20 of 25)	NA	41036	LRSAM1
interval_13575	chr11	11530102	11533700	+	intron (GALNT18, intron 1 of 10)	NA	111660	GALNT18
interval_70926	chr5	92838702	92840100	+	intron (NR2F1-AS1, intron 5 of 8)	NA	77625	NR2F1-AS1
interval_1826	chr1	41222602	41223700	+	TTS (MIR30C1)	NA	195	MIR30C1
interval_61001	chr3	170210002	170211300	+	intron (SLC7A14, intron 4 of 7)	NA	25578	LOC101928583
interval_13986	chr11	20652602	20654400	+	intron (SLC6A5, intron 9 of 14)	NA	32555	SLC6A5
interval_62886	chr4	20357402	20359300	+	intron (SLIT2, intron 4 of 35)	NA	-35461	SLIT2-IT1
interval_53163	chr21	35193302	35195300	+	intron (ITSN1, intron 23 of 26)	NA	93857	ATP5O
interval_36738	chr17	70925402	70927100	+	intron (SLC39A11, intron 5 of 9)	NA	162602	SLC39A11
interval_87384	chr8	37092602	37095500	+	intron (MIR1268A, intron 2 of 2)	NA	114580	MIR1268A
interval_8565	chr10	3523702	3525800	+	intron (LOC105376360, intron 1 of 1)	NA	163864	LOC105376360
interval_38378	chr18	35036602	35038400	+	intron (CELF4, intron 2 of 12)	NA	8966	SNORA111
interval_18130	chr12	1692902	1694600	+	intron (FBXL14, intron 1 of 1)	NA	9580	FBXL14
interval_23538	chr13	44970002	44972300	+	intron (SERP2, intron 3 of 3)	NA	8969	TUSC8
interval_55714	chr3	18022002	18023700	+	intron (LOC339862, intron 1 of 4)	NA	18787	LOC339862
interval_44338	chr2	66793402	66797800	+	intron (MEIS1, intron 10 of 12)	NA	-5561	LINC01798
interval_90147	chr8	118958802	118961000	+	intron (EXT1, intron 1 of 10)	NA	-26749	SNORD168
interval_49200	chr2	212277402	212279400	+	intron (ERBB4, intron 25 of 27)	NA	796106	CPS1-IT1
interval_10746	chr10	77267402	77269300	+	intron (LRMDA, intron 2 of 6)	NA	-43865	MIR606
interval_16664	chr11	102293902	102295000	+	intron (TMEM123, intron 2 of 4)	NA	-29199	LOC101928424
interval_59969	chr3	140805702	140807700	+	intron (SPSB4, intron 2 of 2)	NA	36457	SPSB4
interval_95048	chr9	133795302	133797200	+	intron (FIBCD1, intron 4 of 6)	NA	17988	FIBCD1
interval_60822	chr3	165096102	165097100	+	intron (LINC01322, intron 2 of 5)	NA	171853	LINC01322
interval_52682	chr20	61994002	61995800	+	intron (LOC100130587, intron 2 of 4)	NA	-2153	CHRNA4
interval_73998	chr5	168457802	168459700	+	intron (LOC728095, intron 3 of 4)	NA	18519	LOC728095
interval_96524	chrX	41458702	41460700	+	intron (CASK, intron 12 of 26)	NA	-88525	GPR34
interval_19247	chr12	39209202	39211000	+	intron (CPNE8, intron 6 of 19)	NA	89319	CPNE8
interval_17681	chr11	126361802	126363100	+	intron (KIRREL3, intron 4 of 15)	NA	136911	ST3GAL4
interval_46643	chr2	145031302	145032800	+	intron (GTDC1, intron 1 of 9)	NA	58050	GTDC1
interval_15929	chr11	80468702	80470600	+	intron (LOC101928944, intron 2 of 2)	NA	4195	LOC101928944
interval_73516	chr5	156790402	156791500	+	intron (LOC102724404, intron 3 of 3)	NA	-18222	FNDC9
interval_47630	chr2	170156102	170159200	+	intron (LRP2, intron 4 of 78)	NA	61471	LRP2
interval_39169	chr18	56039802	56041800	+	intron (NEDD4L, intron 24 of 30)	NA	-77505	MIR122
interval_23604	chr13	47038202	47039200	+	intron (LINC01198, intron 3 of 5)	NA	2210	LINC01198
interval_54101	chr22	29000202	29001300	+	intron (TTC28, intron 2 of 22)	NA	75102	TTC28
interval_90943	chr8	139903902	139906000	+	intron (COL22A1, intron 1 of 64)	NA	21298	COL22A1
interval_80212	chr6	161867802	161869000	+	intron (PRKN, intron 8 of 10)	NA	-23608	LOC105378098
interval_16147	chr11	86680102	86681100	+	intron (LOC100506368, intron 2 of 2)	NA	13938	LOC100506368
interval_8847	chr10	12824902	12825900	+	intron (CAMK1D, intron 7 of 11)	NA	-58049	MIR548Q
interval_53472	chr21	43980102	43981100	+	intron (SLC37A1, intron 12 of 20)	NA	46638	SLC37A1
interval_45255	chr2	101594002	101595300	+	intron (NPAS2, intron 15 of 20)	NA	-1028	LOC101927142
interval_46873	chr2	151486702	151488200	+	intron (LOC101929282, intron 2 of 4)	NA	2040	LOC101929282
interval_73355	chr5	153156402	153158600	+	intron (GRIA1, intron 12 of 13)	NA	121046	LINC01861
interval_98423	chrX	135749102	135750600	+	exon (ARHGEF6, exon 22 of 22)	NA	19515	CD40LG
interval_23195	chr13	34492102	34493100	+	intron (RFC3, intron 8 of 8)	NA	100395	RFC3
interval_71068	chr5	96319302	96321300	+	intron (LNPEP, intron 2 of 17)	NA	26145	LNPEP
interval_32817	chr16	53860702	53862800	+	intron (FTO, intron 3 of 8)	NA	123876	FTO
interval_78126	chr6	107366302	107367900	+	intron (C6orf203, intron 3 of 3)	NA	17725	C6orf203
interval_87229	chr8	32375602	32376700	+	intron (NRG1, intron 1 of 4)	NA	77889	NRG1-IT3
interval_5839	chr1	180811202	180813100	+	intron (XPR1, intron 11 of 14)	NA	-70162	KIAA1614
interval_65707	chr4	116034102	116035900	+	promoter-TSS (NDST4)	NA	31	NDST4
interval_43799	chr2	50894302	50896100	+	intron (NRXN1, intron 4 of 19)	NA	28199	MIR8485
interval_85696	chr7	146661402	146663200	+	intron (CNTNAP2, intron 3 of 23)	NA	132400	LOC101928700
interval_95418	chr9	140246202	140247500	+	intron (EXD3, intron 11 of 21)	NA	-50148	NRARP
interval_3854	chr1	95462902	95464800	+	intron (ALG14, intron 2 of 2)	NA	-63301	LOC101928098
interval_36284	chr17	57449802	57451700	+	intron (YPEL2, intron 2 of 4)	NA	7307	MIR4729
interval_24724	chr13	80458202	80460100	+	intron (LINC00382, intron 1 of 5)	NA	12430	LINC00382
interval_333	chr1	7433602	7435200	+	intron (CAMTA1, intron 4 of 22)	NA	15413	LOC102725193
interval_45207	chr2	100229602	100231600	+	intron (AFF3, intron 12 of 23)	NA	-124083	REV1
interval_37402	chr18	3982702	3985900	+	intron (DLGAP1-AS4, intron 1 of 4)	NA	21948	DLGAP1-AS4
interval_98362	chrX	132926702	132929600	+	intron (GPC3, intron 1 of 6)	NA	191522	GPC3
interval_128	chr1	3040702	3043200	+	intron (PRDM16, intron 1 of 16)	NA	-2588	MIR4251
interval_6543	chr1	201076802	201078900	+	intron (CACNA1S, intron 2 of 43)	NA	3843	CACNA1S
interval_15994	chr11	82700102	82702200	+	intron (RAB30, intron 4 of 5)	NA	44460	RAB30
interval_17689	chr11	126467902	126470200	+	intron (KIRREL3, intron 1 of 15)	NA	-56930	LOC101929427
interval_69433	chr5	42629102	42631700	+	intron (GHR, intron 3 of 9)	NA	82086	GHR
interval_56839	chr3	47612102	47613500	+	intron (CSPG5, intron 3 of 4)	NA	7558	CSPG5
interval_51113	chr20	19264402	19266000	+	promoter-TSS (LOC100130264)	NA	39	LOC100130264
interval_31902	chr16	11782402	11785000	+	intron (TXNDC11, intron 6 of 9)	NA	21412	SNN
interval_2288	chr1	53980602	53982800	+	intron (GLIS1, intron 6 of 9)	NA	56629	DMRTB1
interval_31443	chr16	808802	811100	+	promoter-TSS (MSLN)	NA	-1122	MSLN
interval_62998	chr4	23836502	23838400	+	intron (PPARGC1A, intron 4 of 14)	NA	637001	PPARGC1A
interval_4699	chr1	145535002	145536600	+	exon (ITGA10, exon 16 of 30)	NA	10910	ITGA10
interval_966	chr1	21885702	21887500	+	intron (ALPL, intron 2 of 11)	NA	50750	ALPL
interval_61044	chr3	171453602	171455500	+	intron (PLD1, intron 3 of 25)	NA	73733	PLD1
interval_75999	chr6	36063602	36064600	+	intron (MAPK14, intron 9 of 10)	NA	-34160	MAPK13
interval_32939	chr16	56848202	56849200	+	intron (NUP93, intron 5 of 21)	NA	-43729	MIR138-2
interval_30050	chr15	67027002	67028900	+	intron (SMAD6, intron 4 of 4)	NA	33277	SMAD6
interval_32829	chr16	54068402	54070500	+	intron (FTO, intron 8 of 8)	NA	-3854	FTO-IT1
interval_53130	chr21	34484602	34486500	+	intron (LOC101928107, intron 2 of 2)	NA	10455	LOC101928107
interval_38667	chr18	43967002	43968400	+	intron (RNF165, intron 1 of 5)	NA	53514	RNF165
interval_51893	chr20	44005002	44006700	+	TTS (SYS1)	NA	1106	TP53TG5
interval_33377	chr16	69833202	69834300	+	intron (WWP2, intron 4 of 23)	NA	-38889	WWP2
interval_66646	chr4	145630502	145632500	+	intron (HHIP, intron 7 of 12)	NA	-64330	HHIP-AS1
interval_38842	chr18	47492702	47494700	+	intron (MYO5B, intron 10 of 39)	NA	153308	SNHG22
interval_22108	chr12	118201702	118203700	+	intron (KSR2, intron 3 of 19)	NA	203327	KSR2
interval_85103	chr7	130060202	130062600	+	exon (CEP41, exon 3 of 3)	NA	19650	CEP41
interval_10819	chr10	78641302	78642800	+	intron (KCNMA1, intron 30 of 30)	NA	-5751	KCNMA1-AS1
interval_38963	chr18	50596102	50598300	+	intron (DCC, intron 7 of 28)	NA	-166270	MIR4528
interval_8193	chr1	240989302	240991300	+	intron (RGS7, intron 10 of 17)	NA	-214839	GREM2
interval_60024	chr3	142342702	142344800	+	intron (PLS1, intron 1 of 15)	NA	-31988	PLS1
interval_32891	chr16	55532902	55535300	+	intron (MMP2, intron 11 of 12)	NA	-8812	LPCAT2
interval_93522	chr9	95581102	95583300	+	intron (ANKRD19P, intron 5 of 9)	NA	10308	ANKRD19P
interval_82086	chr7	37017302	37018800	+	intron (ELMO1, intron 16 of 21)	NA	7820	ELMO1
interval_59637	chr3	131349102	131350300	+	intron (CPNE4, intron 7 of 15)	NA	-127841	MRPL3
interval_18941	chr12	24408702	24410800	+	intron (SOX5, intron 4 of 16)	NA	33546	SOX5-AS1
interval_42103	chr2	6074802	6076600	+	intron (LINC01105, intron 1 of 1)	NA	2882	LINC01105
interval_52928	chr21	26791102	26793000	+	intron (LINC00158, intron 4 of 4)	NA	11962	LINC00158
interval_31456	chr16	948602	950400	+	intron (LMF1, intron 4 of 10)	NA	-21532	LMF1-AS1
interval_32691	chr16	50747402	50749300	+	intron (NOD2, intron 4 of 11)	NA	17301	NOD2
interval_81150	chr7	14027202	14028400	+	intron (ETV1, intron 2 of 11)	NA	3249	ETV1
interval_53192	chr21	35860902	35863400	+	intron (KCNE1, intron 1 of 2)	NA	21486	KCNE1
interval_95960	chrX	17593802	17595700	+	intron (LOC101928389, intron 1 of 1)	NA	-17503	NHS-AS1
interval_70544	chr5	82153202	82156700	+	intron (LINC01338, intron 1 of 3)	NA	704	LINC01338
interval_92939	chr9	80428202	80429900	+	intron (GNAQ, intron 3 of 6)	NA	-165819	GNA14
interval_42936	chr2	27147502	27149400	+	intron (DPYSL5, intron 3 of 12)	NA	-44788	MAPRE3
interval_50888	chr20	12904102	12905200	+	intron (LINC01722, intron 5 of 11)	NA	12960	LOC102606466
interval_9520	chr10	33467602	33469000	+	exon (NRP1, exon 17 of 17)	NA	155532	NRP1
interval_91774	chr9	15295402	15296500	+	intron (TTC39B, intron 1 of 17)	NA	-45753	TTC39B
interval_63091	chr4	25809602	25810600	+	intron (SEL1L3, intron 9 of 23)	NA	55116	SEL1L3
interval_79824	chr6	151095702	151097700	+	intron (PLEKHG1, intron 3 of 13)	NA	-90114	MTHFD1L
interval_24405	chr13	72212202	72214100	+	intron (DACH1, intron 3 of 8)	NA	228179	DACH1
interval_86422	chr8	9987502	9989500	+	intron (MSRA, intron 2 of 6)	NA	35439	MSRA
interval_9155	chr10	22004002	22005200	+	intron (MLLT10, intron 16 of 24)	NA	181500	MLLT10
interval_19292	chr12	41144402	41146900	+	intron (CNTN1, intron 1 of 23)	NA	-156508	CNTN1
interval_42870	chr2	25278402	25280400	+	intron (EFR3B, intron 1 of 22)	NA	14428	EFR3B
interval_41162	chr19	41008902	41010200	+	intron (SPTBN4, intron 11 of 35)	NA	-26844	SPTBN4
interval_64660	chr4	84922302	84924300	+	intron (LOC101928978, intron 8 of 8)	NA	297021	LOC101928978
interval_95834	chrX	13880602	13882500	+	intron (GPM6B, intron 1 of 6)	NA	-46073	GPM6B
interval_69342	chr5	39420102	39421900	+	intron (DAB2, intron 1 of 14)	NA	4334	DAB2
interval_96440	chrX	39936002	39937100	+	intron (BCOR, intron 2 of 13)	NA	100031	BCOR
interval_22076	chr12	117459602	117460700	+	intron (FBXW8, intron 8 of 10)	NA	-35009	LOC100506551
interval_90379	chr8	124704302	124705300	+	intron (ANXA13, intron 9 of 11)	NA	-39611	KLHL38
interval_81199	chr7	15528302	15530000	+	intron (AGMO, intron 3 of 12)	NA	72489	AGMO
interval_14262	chr11	30442902	30445300	+	intron (MPPED2, intron 3 of 5)	NA	99455	ARL14EP
interval_15533	chr11	70673002	70674400	+	intron (SHANK2, intron 8 of 22)	NA	-35194	SHANK2-AS3
interval_25386	chr13	101159902	101161300	+	intron (PCCA, intron 21 of 22)	NA	25455	GGACT
interval_8623	chr10	5226102	5230400	+	Intergenic	NA	-1101	AKR1C8P
interval_57561	chr3	64630302	64632000	+	intron (ADAMTS9, intron 10 of 38)	NA	-39395	ADAMTS9-AS2
interval_94404	chr9	119198902	119200700	+	intron (ASTN2, intron 7 of 8)	NA	-36916	PAPPA-AS1
interval_12821	chr10	126744502	126747100	+	intron (CTBP2, intron 1 of 9)	NA	-24362	MIR4296
interval_80804	chr7	4845202	4847700	+	intron (RADIL, intron 9 of 14)	NA	-18181	MIR4656
interval_91416	chr9	4496502	4499000	+	intron (SLC1A1, intron 1 of 11)	NA	7324	SLC1A1
interval_57253	chr3	57300002	57301800	+	intron (APPL1, intron 19 of 21)	NA	-2693	LOC105377102
interval_9354	chr10	28275002	28276800	+	intron (ARMC4, intron 3 of 19)	NA	11934	ARMC4
interval_82173	chr7	39331102	39332200	+	intron (POU6F2, intron 5 of 10)	NA	37082	SNORA20B
interval_34732	chr17	13464902	13467000	+	intron (HS3ST3A1, intron 1 of 1)	NA	39308	HS3ST3A1
interval_35915	chr17	47796002	47797900	+	intron (FAM117A, intron 5 of 7)	NA	-11638	SLC35B1
interval_52280	chr20	51741702	51743800	+	intron (TSHZ2, intron 1 of 2)	NA	153805	TSHZ2
interval_73296	chr5	151468602	151470300	+	intron (LINC01933, intron 1 of 2)	NA	130992	LINC01933
interval_22631	chr12	131613502	131615100	+	intron (ADGRD1, intron 20 of 24)	NA	-35255	LINC01257
interval_62719	chr4	15252402	15253900	+	intron (LOC101929095, intron 2 of 5)	NA	176387	LOC101929095
interval_31854	chr16	11069602	11071800	+	intron (CLEC16A, intron 6 of 20)	NA	32356	CLEC16A
interval_37798	chr18	18874302	18876200	+	intron (GREB1L, intron 1 of 32)	NA	53048	GREB1L
interval_25159	chr13	95481002	95482900	+	intron (LOC101927284, intron 2 of 4)	NA	68756	LOC101927284
interval_22717	chr12	133160602	133162300	+	exon (FBRSL1, exon 17 of 17)	NA	2868	MIR6763
interval_22921	chr13	26149002	26150200	+	intron (ATP8A2, intron 19 of 36)	NA	106689	ATP8A2
interval_93408	chr9	92271402	92273300	+	intron (UNQ6494, intron 1 of 5)	NA	17653	UNQ6494
interval_93264	chr9	88755902	88757800	+	intron (LOC101927623, intron 2 of 4)	NA	14396	LOC101927623
interval_65198	chr4	101970302	101971300	+	intron (PPP3CA, intron 10 of 13)	NA	191228	MIR8066
interval_27794	chr14	80297802	80299700	+	intron (NRXN3, intron 5 of 5)	NA	-379011	DIO2-AS1
interval_13292	chr11	3173602	3175400	+	intron (OSBPL5, intron 1 of 20)	NA	12081	OSBPL5
interval_60583	chr3	157086702	157089200	+	intron (VEPH1, intron 7 of 12)	NA	-66629	PTX3
interval_95986	chrX	18559502	18561500	+	intron (CDKL5, intron 2 of 16)	NA	116776	CDKL5
interval_30869	chr15	88633302	88635100	+	intron (NTRK3, intron 11 of 15)	NA	-161760	NTRK3-AS1
interval_85356	chr7	137269402	137271400	+	intron (DGKI, intron 14 of 33)	NA	-241665	PTN
interval_64417	chr4	77927302	77929500	+	intron (SEPT11, intron 5 of 11)	NA	57534	2011-09-01
interval_12076	chr10	108784502	108786100	+	intron (SORCS1, intron 1 of 25)	NA	139165	SORCS1
interval_88187	chr8	65003802	65005800	+	intron (LOC102724623, intron 4 of 4)	NA	276314	LOC102724623
interval_34092	chr16	87754602	87756500	+	intron (KLHDC4, intron 7 of 11)	NA	44047	KLHDC4
interval_73353	chr5	153128502	153131000	+	intron (GRIA1, intron 11 of 15)	NA	148796	LINC01861
interval_57140	chr3	54740402	54741500	+	intron (CACNA2D3, intron 11 of 37)	NA	-67067	ESRG
interval_82160	chr7	39043802	39045400	+	intron (POU6F2-AS2, intron 2 of 6)	NA	8566	POU6F2-AS2
interval_76052	chr6	37356802	37358000	+	intron (RNF8, intron 7 of 7)	NA	35653	RNF8
interval_38723	chr18	45418602	45420600	+	intron (SMAD2, intron 2 of 10)	NA	37916	SMAD2
interval_74580	chr6	1885102	1887000	+	intron (GMDS, intron 7 of 10)	NA	275370	FOXC1
interval_2731	chr1	63703502	63705500	+	intron (LINC00466, intron 4 of 11)	NA	78427	LINC00466
interval_64777	chr4	88445802	88448200	+	intron (SPARCL1, intron 1 of 11)	NA	3654	SPARCL1
interval_16	chr1	952102	953700	+	Intergenic	NA	-2602	AGRN
interval_66887	chr4	152598802	152600300	+	intron (GATB, intron 11 of 12)	NA	82624	GATB
interval_54954	chr22	49097502	49099500	+	intron (FAM19A5, intron 2 of 3)	NA	-77606	MIR4535
interval_35208	chr17	31399602	31401700	+	intron (ASIC2, intron 3 of 9)	NA	80782	SPACA3
interval_38949	chr18	50177702	50179900	+	intron (DCC, intron 1 of 28)	NA	312259	DCC
interval_38636	chr18	43144702	43146700	+	intron (SLC14A2, intron 2 of 20)	NA	-58700	SLC14A2-AS1
interval_66519	chr4	141567302	141569300	+	intron (TBC1D9, intron 13 of 20)	NA	-4067	TNRC18P1
interval_59174	chr3	119550202	119551200	+	intron (GSK3B, intron 10 of 10)	NA	51370	NR1I2
interval_28865	chr15	29406002	29408100	+	intron (APBA2, intron 13 of 13)	NA	154969	NSMCE3
interval_2867	chr1	66796502	66797600	+	promoter-TSS (PDE4B)	NA	-202588	SGIP1
interval_80492	chr6	168653202	168654500	+	intron (LOC101929420, intron 1 of 4)	NA	10233	LOC101929420
interval_19902	chr12	57551602	57553300	+	intron (LRP1, intron 11 of 88)	NA	-11049	LRP1-AS
interval_30138	chr15	68912402	68913900	+	intron (CORO2B, intron 1 of 11)	NA	4272	CORO2B
interval_25172	chr13	95707502	95709700	+	intron (ABCC4, intron 26 of 30)	NA	96306	LINC00557
interval_330	chr1	7316302	7318500	+	intron (CAMTA1, intron 4 of 22)	NA	132413	LOC102725193
interval_56047	chr3	26671302	26673200	+	intron (LRRC3B, intron 2 of 2)	NA	6093	LRRC3B
interval_54603	chr22	40812402	40813400	+	intron (MKL1, intron 13 of 13)	NA	46335	SGSM3
interval_51389	chr20	30805702	30807600	+	TTS (POFUT1)	NA	10955	POFUT1
interval_65650	chr4	114417702	114419000	+	intron (CAMK2D, intron 15 of 19)	NA	264732	CAMK2D
interval_72653	chr5	136643202	136644200	+	intron (SPOCK1, intron 2 of 10)	NA	179815	LOC105379192
interval_1855	chr1	42076302	42078100	+	intron (HIVEP3, intron 3 of 8)	NA	-126847	EDN2
interval_17317	chr11	118532402	118534300	+	intron (TREH, intron 4 of 14)	NA	17030	TREH
interval_53309	chr21	39189602	39191500	+	intron (KCNJ6, intron 2 of 3)	NA	98190	KCNJ6
interval_52403	chr20	55808902	55810800	+	intron (BMP7, intron 1 of 6)	NA	21099	BMP7-AS1
interval_55788	chr3	20090302	20091800	+	intron (KAT2B, intron 1 of 17)	NA	9527	KAT2B
interval_27081	chr14	63382502	63384400	+	intron (KCNH5, intron 7 of 9)	NA	128505	KCNH5
interval_95239	chr9	137230102	137231400	+	intron (RXRA, intron 1 of 9)	NA	-40506	MIR4669
interval_75427	chr6	22002702	22004800	+	intron (CASC15, intron 6 of 11)	NA	143671	NBAT1
interval_40582	chr19	18578502	18580500	+	intron (ELL, intron 2 of 11)	NA	-30390	ISYNA1
interval_9358	chr10	28435702	28437800	+	intron (MPP7, intron 4 of 16)	NA	-74444	SNORD130
interval_75548	chr6	25583902	25585900	+	intron (CARMIL1, intron 31 of 36)	NA	-67528	SCGN
interval_15146	chr11	63814802	63816800	+	intron (MACROD1, intron 3 of 10)	NA	-55561	FLRT1
interval_80215	chr6	161931802	161933700	+	intron (PRKN, intron 8 of 10)	NA	40742	LOC105378098
interval_26222	chr14	33587102	33588900	+	intron (NPAS3, intron 2 of 11)	NA	179542	NPAS3
interval_54095	chr22	28642402	28646600	+	intron (TTC28, intron 5 of 22)	NA	-211356	MIR5739
interval_70440	chr5	79460502	79462500	+	intron (SERINC5, intron 7 of 12)	NA	-82013	CTD-2201I18.1
interval_13572	chr11	11484102	11486000	+	intron (GALNT18, intron 1 of 10)	NA	-110147	CSNK2A3
interval_98645	chrX	149862802	149864700	+	intron (MTMR1, intron 1 of 15)	NA	1914	MTMR1
interval_64642	chr4	84509602	84511500	+	intron (GPAT3, intron 6 of 12)	NA	53484	GPAT3
interval_32269	chr16	24290502	24292000	+	intron (CACNG3, intron 1 of 3)	NA	24377	CACNG3
interval_75421	chr6	21884802	21887700	+	intron (CASC15, intron 4 of 11)	NA	219576	CASC15
interval_84389	chr7	111629802	111631800	+	intron (DOCK4, intron 5 of 51)	NA	182240	DOCK4-AS1
interval_87001	chr8	25876902	25879000	+	intron (EBF2, intron 6 of 15)	NA	24689	EBF2
interval_34677	chr17	11398102	11400000	+	intron (SHISA6, intron 3 of 4)	NA	-102697	DNAH9
interval_49327	chr2	216643902	216646800	+	intron (LINC00607, intron 1 of 9)	NA	62585	LINC01614
interval_76477	chr6	46404802	46406800	+	intron (RCAN2, intron 2 of 4)	NA	-53988	LOC101926898
interval_38212	chr18	30554402	30555500	+	intron (CCDC178, intron 20 of 21)	NA	-201977	KLHL14
interval_85712	chr7	147499902	147501800	+	intron (CNTNAP2, intron 13 of 23)	NA	-125834	MIR548T
interval_69582	chr5	52348402	52350400	+	intron (ITGA2, intron 7 of 29)	NA	56201	MOCS2
interval_73633	chr5	159359802	159361300	+	intron (ADRA1B, intron 1 of 1)	NA	16811	ADRA1B
interval_69615	chr5	53390402	53392400	+	intron (ARL15, intron 4 of 4)	NA	-19988	MIR4459
interval_77379	chr6	83751402	83755200	+	intron (UBE3D, intron 4 of 10)	NA	22259	UBE3D
interval_57450	chr3	62205502	62207300	+	intron (PTPRG, intron 13 of 29)	NA	98221	PTPRG-AS1
interval_18614	chr12	13367102	13368800	+	exon (EMP1, exon 5 of 5)	NA	18349	EMP1
interval_72602	chr5	135378202	135379600	+	intron (TGFBI, intron 2 of 16)	NA	14317	TGFBI
interval_1867	chr1	42342002	42343800	+	intron (HIVEP3, intron 1 of 2)	NA	41477	HIVEP3
interval_37278	chr18	394502	395900	+	intron (COLEC12, intron 2 of 9)	NA	105528	COLEC12
interval_33098	chr16	61854202	61856100	+	intron (CDH8, intron 5 of 11)	NA	215588	CDH8
interval_60800	chr3	164541702	164543700	+	intron (LINC01324, intron 1 of 3)	NA	6567	LINC01324
interval_64712	chr4	86804602	86806400	+	intron (ARHGAP24, intron 1 of 7)	NA	-45925	ARHGAP24
interval_31179	chr15	95835802	95837200	+	intron (LINC01197, intron 1 of 3)	NA	33828	LINC01197
interval_6796	chr1	205893702	205895900	+	intron (SLC26A9, intron 12 of 20)	NA	17787	SLC26A9
interval_94765	chr9	128222602	128226500	+	intron (MAPKAP1, intron 8 of 9)	NA	200478	GAPVD1
interval_32308	chr16	25899302	25901300	+	intron (HS3ST4, intron 1 of 1)	NA	-136257	MIR548W
interval_47211	chr2	159991702	159995300	+	intron (TANC1, intron 5 of 23)	NA	-49845	MIR6888
interval_31832	chr16	10174102	10175900	+	intron (GRIN2A, intron 2 of 12)	NA	101610	GRIN2A
interval_87543	chr8	40492902	40495100	+	intron (ZMAT4, intron 4 of 5)	NA	261342	ZMAT4
interval_23301	chr13	38309402	38311100	+	intron (TRPC4, intron 2 of 9)	NA	133688	TRPC4
interval_28226	chr14	94235602	94236600	+	intron (PRIMA1, intron 3 of 4)	NA	18665	PRIMA1
interval_68376	chr5	7415002	7416700	+	intron (ADCY2, intron 2 of 24)	NA	19508	ADCY2
interval_74164	chr5	172086102	172088300	+	intron (NEURL1B, intron 1 of 3)	NA	-1967	MIR5003
interval_92201	chr9	27340102	27342400	+	intron (MOB3B, intron 3 of 3)	NA	-44114	EQTN
interval_9622	chr10	36072902	36074000	+	intron (PCAT5, intron 1 of 2)	NA	6221	PCAT5
interval_17239	chr11	117084402	117086200	+	intron (PCSK7, intron 12 of 16)	NA	-12671	LOC100652768
interval_87649	chr8	48539502	48541300	+	intron (SPIDR, intron 10 of 19)	NA	110325	CEBPD
interval_57802	chr3	71447102	71448200	+	intron (FOXP1, intron 3 of 19)	NA	108742	FOXP1-AS1
interval_85095	chr7	129984202	129986300	+	intron (CPA5, intron 1 of 10)	NA	621	CPA5
interval_90397	chr8	125138202	125139300	+	intron (FER1L6-AS2, intron 1 of 4)	NA	45012	FER1L6-AS2
interval_62462	chr4	7758602	7760800	+	TTS (AFAP1)	NA	3884	AFAP1-AS1
interval_45219	chr2	100497602	100500600	+	intron (AFF3, intron 6 of 23)	NA	222944	AFF3
interval_50954	chr20	14867802	14869700	+	exon (MACROD2-AS1, exon 2 of 3)	NA	41413	MACROD2-AS1
interval_46843	chr2	150513302	150514900	+	intron (LOC101929231, intron 1 of 2)	NA	-69771	MMADHC
interval_45647	chr2	113982402	113984600	+	intron (PAX8, intron 7 of 8)	NA	-9603	PAX8-AS1
interval_38336	chr18	34073602	34074600	+	intron (FHOD3, intron 3 of 24)	NA	169280	LOC105372071
interval_85753	chr7	148521702	148523600	+	intron (EZH2, intron 7 of 18)	NA	58790	EZH2
interval_88626	chr8	77372002	77373900	+	intron (LINC01111, intron 2 of 5)	NA	54062	LINC01111
interval_36949	chr17	75302202	75303900	+	intron (SEPT9, intron 1 of 11)	NA	-25072	LOC105371907
interval_34608	chr17	9347202	9349200	+	intron (STX8, intron 6 of 7)	NA	131074	STX8
interval_39298	chr18	59491202	59494400	+	intron (RNF152, intron 1 of 1)	NA	67503	RNF152
interval_15322	chr11	66659902	66660900	+	intron (PC, intron 2 of 21)	NA	14939	PC
interval_77410	chr6	84892802	84895200	+	intron (CEP162, intron 13 of 26)	NA	43352	CEP162
interval_18908	chr12	23707702	23710000	+	intron (SOX5, intron 13 of 16)	NA	380281	LOC101928441
interval_19558	chr12	49620702	49622200	+	promoter-TSS (TUBA1C)	NA	-258	TUBA1C
interval_81708	chr7	27590702	27592600	+	intron (HIBADH, intron 4 of 7)	NA	-63942	TSL
interval_61922	chr3	193390802	193392800	+	intron (OPA1, intron 26 of 27)	NA	-46680	OPA1-AS1
interval_68643	chr5	14438802	14441900	+	intron (TRIO, intron 34 of 56)	NA	-23741	SNORD170
interval_44145	chr2	62329602	62330600	+	intron (COMMD1, intron 2 of 2)	NA	-102860	MIR5192
interval_30699	chr15	81725002	81726800	+	intron (TMC3-AS1, intron 6 of 6)	NA	-59404	TMC3
interval_53652	chr21	48018302	48019900	+	exon (S100B, exon 3 of 3)	NA	5934	S100B
interval_52970	chr21	28324202	28325700	+	intron (ADAMTS5, intron 2 of 7)	NA	-1329	MIR4759
interval_91748	chr9	14849102	14850400	+	intron (FREM1, intron 7 of 37)	NA	-70220	FREM1
interval_92261	chr9	28675702	28676900	+	intron (LINGO2, intron 2 of 6)	NA	187403	MIR876
interval_25443	chr13	102697302	102699200	+	TTS (MIR4705)	NA	103	MIR4705
interval_2585	chr1	60212502	60214100	+	intron (FGGY, intron 13 of 14)	NA	-14333	MIR4711
interval_97871	chrX	112407302	112409500	+	intron (LOC101928437, intron 3 of 3)	NA	122446	LOC101928437
interval_51959	chr20	45525602	45528300	+	intron (EYA2, intron 1 of 13)	NA	3688	EYA2
interval_23485	chr13	43859202	43861000	+	intron (ENOX1, intron 11 of 15)	NA	-162887	ENOX1-AS2
interval_63259	chr4	32149002	32150800	+	intron (LINC02506, intron 2 of 2)	NA	-125857	LOC105377651
interval_64713	chr4	86816702	86818700	+	intron (ARHGAP24, intron 1 of 7)	NA	-33725	ARHGAP24
interval_78731	chr6	124281602	124282600	+	intron (NKAIN2, intron 1 of 6)	NA	157110	NKAIN2
interval_51802	chr20	41614602	41615700	+	intron (PTPRT, intron 1 of 30)	NA	203406	PTPRT
interval_70391	chr5	77922502	77927000	+	intron (LHFPL2, intron 2 of 4)	NA	19897	LHFPL2
interval_24152	chr13	62605402	62606400	+	Intergenic	NA	-2220	LINC00358
interval_94179	chr9	113307102	113309100	+	intron (SVEP1, intron 3 of 47)	NA	34059	SVEP1
interval_58623	chr3	105191702	105193500	+	intron (ALCAM, intron 1 of 14)	NA	107044	ALCAM
interval_21816	chr12	111698302	111700200	+	intron (CUX2, intron 3 of 21)	NA	-42695	MIR6760
interval_28961	chr15	33158002	33160000	+	intron (FMN1, intron 12 of 16)	NA	-147935	LOC100131315
interval_4965	chr1	155978402	155980300	+	exon (SSR2, exon 6 of 6)	NA	11407	SSR2
interval_36566	chr17	66340402	66342100	+	intron (ARSG, intron 3 of 11)	NA	53615	ARSG
interval_12695	chr10	123956302	123958100	+	intron (TACC2, intron 2 of 16)	NA	-73610	BTBD16
interval_11611	chr10	98432302	98434400	+	intron (PIK3AP1, intron 2 of 16)	NA	46928	PIK3AP1
interval_40914	chr19	33952402	33954500	+	intron (PEPD, intron 7 of 12)	NA	59348	PEPD
interval_22943	chr13	27135402	27137500	+	intron (WASF3, intron 1 of 9)	NA	4611	WASF3
interval_83121	chr7	73900202	73901200	+	intron (GTF2IRD1, intron 1 of 26)	NA	32581	GTF2IRD1
interval_27249	chr14	68508402	68511600	+	intron (RAD51B, intron 7 of 10)	NA	223505	RAD51B
interval_64073	chr4	65849202	65850600	+	intron (LINC02232, intron 1 of 6)	NA	20317	LINC02232
interval_89217	chr8	94442402	94444400	+	intron (LINC00535, intron 7 of 10)	NA	-264322	C8orf87
interval_52668	chr20	61691202	61692700	+	intron (LINC01749, intron 1 of 4)	NA	22588	LINC01056
interval_28955	chr15	33073202	33075100	+	intron (FMN1, intron 15 of 16)	NA	-63085	LOC100131315
interval_94394	chr9	119080302	119082500	+	intron (PAPPA, intron 10 of 21)	NA	81484	PAPPA-AS1
interval_9249	chr10	24645402	24647600	+	intron (KIAA1217, intron 2 of 18)	NA	81887	MIR603
interval_24565	chr13	75992102	75993100	+	intron (TBC1D4, intron 1 of 19)	NA	63703	TBC1D4
interval_65860	chr4	121674202	121676100	+	intron (PRDM5, intron 12 of 13)	NA	168870	PRDM5
interval_83955	chr7	99810502	99811700	+	intron (GATS, intron 5 of 6)	NA	-5770	PVRIG
interval_60589	chr3	157292002	157293400	+	intron (PQLC2L, intron 4 of 4)	NA	31568	PQLC2L
interval_55343	chr3	8580302	8582200	+	intron (LMCD1, intron 2 of 4)	NA	-32217	LINC00312
interval_37621	chr18	9740102	9741600	+	intron (RAB31, intron 1 of 6)	NA	32623	RAB31
interval_70321	chr5	75986202	75988000	+	intron (IQGAP2, intron 29 of 34)	NA	-21127	NCRUPAR
interval_74425	chr5	177891502	177893100	+	intron (COL23A1, intron 2 of 28)	NA	125255	COL23A1
interval_32167	chr16	21114702	21116900	+	exon (DNAH3, exon 16 of 62)	NA	-53897	TMEM159
interval_49347	chr2	216966402	216967700	+	exon (TMEM169, exon 3 of 3)	NA	-6969	XRCC5
interval_14057	chr11	22801802	22803600	+	intron (GAS2, intron 8 of 8)	NA	48224	SVIP
interval_13896	chr11	19208002	19210700	+	intron (CSRP3, intron 4 of 6)	NA	22767	CSRP3
interval_34814	chr17	15551002	15552000	+	intron (TRIM16, intron 3 of 7)	NA	-28483	CDRT1
interval_17020	chr11	112884202	112885600	+	intron (NCAM1, intron 2 of 18)	NA	-50719	LOC101928847
interval_7547	chr1	224871302	224874000	+	intron (CNIH3, intron 3 of 4)	NA	-244705	DNAH14
interval_94135	chr9	112182902	112183900	+	intron (PTPN3, intron 12 of 24)	NA	-3338	PTPN3
interval_34263	chr17	1045802	1047800	+	intron (ABR, intron 1 of 22)	NA	86173	ABR
interval_57147	chr3	54911702	54913200	+	intron (CACNA2D3-AS1, intron 4 of 6)	NA	22831	CACNA2D3-AS1
interval_17946	chr11	132513402	132515600	+	intron (OPCML, intron 2 of 6)	NA	360305	NTM-IT
interval_89936	chr8	113917102	113919100	+	intron (CSMD3, intron 10 of 70)	NA	262379	MIR2053
interval_12959	chr10	131501602	131503500	+	intron (MGMT, intron 2 of 4)	NA	139087	MIR4297
interval_96069	chrX	23402802	23404000	+	intron (PTCHD1, intron 2 of 2)	NA	50416	PTCHD1
interval_4489	chr1	117128602	117130500	+	intron (IGSF3, intron 8 of 10)	NA	-15836	CD58
interval_58062	chr3	79203202	79204600	+	intron (ROBO1, intron 2 of 30)	NA	-135292	ROBO1
interval_59898	chr3	139076702	139078900	+	intron (COPB2, intron 19 of 21)	NA	14940	MRPS22
interval_39959	chr19	2446702	2447800	+	intron (LMNB2, intron 1 of 11)	NA	9715	LMNB2
interval_38635	chr18	43096402	43098300	+	intron (SLC14A2, intron 2 of 20)	NA	-10350	SLC14A2-AS1
interval_13275	chr11	2857502	2859600	+	intron (KCNQ1, intron 15 of 15)	NA	24248	KCNQ1-AS1
interval_98706	chrX	153136602	153137600	+	intron (L1CAM, intron 5 of 28)	NA	4399	L1CAM
interval_9119	chr10	21457602	21460400	+	intron (NEBL, intron 2 of 6)	NA	4115	NEBL
interval_79127	chr6	133869102	133872000	+	intron (TARID, intron 5 of 8)	NA	-271734	LINC01312
interval_35299	chr17	34041402	34043600	+	intron (AP2B1, intron 19 of 20)	NA	-16178	RASL10B
interval_57733	chr3	69280302	69282200	+	intron (FRMD4B, intron 7 of 22)	NA	-109505	LMOD3
interval_5161	chr1	161697902	161698900	+	TTS (FCRLB)	NA	6354	FCRLB
interval_42272	chr2	10344502	10346300	+	intron (C2orf48, intron 3 of 3)	NA	-12604	MIR4261
interval_85088	chr7	129902302	129905400	+	Intergenic	NA	-2852	CPA2
interval_21538	chr12	105023202	105025600	+	intron (CHST11, intron 2 of 2)	NA	38990	MIR3922
interval_36381	chr17	61227402	61230400	+	intron (TANC2, intron 3 of 24)	NA	142003	TANC2
interval_81576	chr7	24930502	24932100	+	intron (OSBPL3, intron 1 of 19)	NA	88530	OSBPL3
interval_90766	chr8	133893202	133895800	+	intron (TG, intron 6 of 47)	NA	15296	TG
interval_37115	chr17	78629702	78631000	+	intron (RPTOR, intron 3 of 29)	NA	111726	RPTOR
interval_7786	chr1	230288402	230290500	+	intron (GALNT2, intron 1 of 15)	NA	86509	GALNT2
interval_10772	chr10	77661902	77665400	+	intron (LRMDA, intron 3 of 7)	NA	121132	LRMDA
interval_30424	chr15	74862602	74863900	+	intron (ARID3B, intron 2 of 8)	NA	29733	ARID3B
interval_48237	chr2	185678802	185680100	+	intron (ZNF804A, intron 1 of 3)	NA	216358	ZNF804A
interval_60460	chr3	153934702	153936400	+	intron (ARHGEF26, intron 9 of 14)	NA	-96552	ARHGEF26-AS1
interval_34539	chr17	7805302	7808000	+	exon (CHD3, exon 23 of 39)	NA	-2790	SCARNA21
interval_29081	chr15	37111402	37112600	+	Intergenic	NA	-1294	CSNK1A1P1
interval_28850	chr15	29078002	29079900	+	intron (PDCD6IPP2, intron 11 of 13)	NA	43971	PDCD6IPP2
interval_83158	chr7	75591602	75593300	+	intron (POR, intron 2 of 15)	NA	19350	SNORA14A
interval_79818	chr6	151041002	151043100	+	promoter-TSS (PLEKHG1)	NA	121050	PLEKHG1
interval_31346	chr15	100599102	100600500	+	intron (ADAMTS17, intron 15 of 21)	NA	252573	LOC400464
interval_37949	chr18	22656102	22658900	+	intron (ZNF521, intron 6 of 6)	NA	-89558	LINC01894
interval_36189	chr17	55594002	55596400	+	intron (MSI2, intron 6 of 13)	NA	5757	LOC101927557
interval_98048	chrX	119446502	119448300	+	Intergenic	NA	-2010	TMEM255A
interval_49358	chr2	217183502	217185600	+	intron (MARCH4, intron 1 of 3)	NA	52199	2004-03-01
interval_4292	chr1	110888402	110890400	+	TTS (RBM15)	NA	7456	RBM15
interval_70026	chr5	66434702	66436700	+	intron (MAST4, intron 17 of 25)	NA	56916	CD180
interval_23725	chr13	50859502	50861700	+	intron (DLEU1, intron 2 of 6)	NA	114447	ST13P4
interval_13213	chr11	1975002	1976100	+	intron (MRPL23, intron 4 of 4)	NA	4990	SNORD131
interval_11079	chr10	84224302	84225800	+	intron (NRG3, intron 2 of 8)	NA	-232375	NRG3-AS1
interval_54237	chr22	31679802	31681700	+	intron (PIK3IP1, intron 4 of 4)	NA	7769	PIK3IP1
interval_58898	chr3	112868702	112871900	+	intron (LINC02044, intron 3 of 3)	NA	16277	LINC02044
interval_17703	chr11	126675002	126677200	+	intron (KIRREL3, intron 1 of 15)	NA	-134541	KIRREL3-AS2
interval_14481	chr11	36226202	36227200	+	intron (LDLRAD3, intron 4 of 5)	NA	84298	COMMD9
interval_6739	chr1	204811002	204813200	+	intron (NFASC, intron 1 of 14)	NA	14319	NFASC
interval_2500	chr1	58325202	58327100	+	promoter-TSS (DAB1-AS1)	NA	-64	DAB1-AS1
interval_96709	chrX	50450602	50452300	+	intron (SHROOM4, intron 1 of 8)	NA	105593	SHROOM4
interval_55792	chr3	20182002	20184600	+	intron (KAT2B, intron 13 of 17)	NA	4244	MIR3135A
interval_51614	chr20	36430902	36432700	+	intron (CTNNBL1, intron 11 of 15)	NA	-99698	VSTM2L
interval_49025	chr2	208064002	208066100	+	intron (LOC101927865, intron 3 of 3)	NA	33927	MIR7845
interval_57284	chr3	58234302	58236400	+	intron (ABHD6, intron 1 of 8)	NA	12122	ABHD6
interval_37551	chr18	8217502	8219400	+	intron (PTPRM, intron 14 of 30)	NA	148581	LOC100192426
interval_51403	chr20	31105702	31107000	+	intron (NOL4L, intron 3 of 10)	NA	8589	LOC101929698
interval_30300	chr15	72004702	72006600	+	intron (THSD4, intron 2 of 11)	NA	-21773	THSD4-AS2
interval_63516	chr4	41613202	41615400	+	promoter-TSS (LIMCH1)	NA	136686	PHOX2B
interval_6992	chr1	210879802	210882100	+	intron (KCNH1, intron 10 of 10)	NA	379355	HHAT
interval_36019	chr17	49823002	49824800	+	intron (CA10, intron 5 of 9)	NA	311113	LINC02073
interval_92437	chr9	35456302	35457900	+	intron (ATP8B5P, intron 11 of 17)	NA	-32729	RUSC2
interval_95353	chr9	139266502	139268500	+	intron (CARD9, intron 1 of 12)	NA	632	CARD9
interval_40606	chr19	18857002	18858600	+	intron (CRTC1, intron 3 of 13)	NA	44313	COMP
interval_53691	chr22	18379302	18380800	+	intron (MICAL3, intron 6 of 19)	NA	9601	MICAL3
interval_585	chr1	12460902	12462800	+	intron (VPS13D, intron 62 of 69)	NA	-105449	SNORA59A
interval_60647	chr3	159095402	159097700	+	intron (SCHIP1, intron 1 of 6)	NA	96116	MIR3919
interval_33531	chr16	73437102	73438300	+	intron (LINC01568, intron 1 of 2)	NA	16997	LINC01568
interval_85903	chr7	151988802	151990800	+	intron (KMT2C, intron 6 of 58)	NA	143289	KMT2C
interval_36759	chr17	71406102	71407800	+	intron (SDK2, intron 18 of 44)	NA	-98808	CDC42EP4
interval_30509	chr15	76723502	76725400	+	intron (SCAPER, intron 26 of 31)	NA	95386	ISL2
interval_63737	chr4	53987702	53989500	+	intron (SCFD2, intron 5 of 8)	NA	243641	SCFD2
interval_30272	chr15	71478502	71480600	+	intron (THSD4-AS1, intron 1 of 2)	NA	1847	THSD4-AS1
interval_53318	chr21	39577002	39578100	+	promoter-TSS (DSCR10)	NA	-699	DSCR10
interval_92615	chr9	71041302	71042800	+	intron (PGM5, intron 6 of 10)	NA	-69269	PGM5-AS1
interval_71916	chr5	118440802	118442700	+	intron (DMXL1, intron 4 of 42)	NA	34969	DMXL1
interval_81779	chr7	29172902	29174800	+	intron (CPVL, intron 3 of 14)	NA	9202	LOC101928168
interval_14573	chr11	41019702	41021400	+	intron (LRRC4C, intron 1 of 6)	NA	460635	LRRC4C
interval_12802	chr10	126379302	126381100	+	intron (FAM53B, intron 3 of 4)	NA	-12396	FAM53B-AS1
interval_39664	chr18	72208602	72209700	+	intron (CNDP1, intron 1 of 11)	NA	7459	CNDP1
interval_93438	chr9	93307602	93309600	+	intron (LINC01501, intron 1 of 5)	NA	36427	LINC01501
interval_85895	chr7	151651302	151653000	+	Intergenic	NA	-1313	GALNTL5
interval_75944	chr6	34895102	34897200	+	intron (ANKS1A, intron 1 of 23)	NA	39113	ANKS1A
interval_18764	chr12	18855502	18857400	+	intron (PLCZ1, intron 7 of 14)	NA	34542	PLCZ1
interval_71815	chr5	115888202	115890600	+	intron (SEMA6A, intron 1 of 18)	NA	-20713	SEMA6A-AS2
interval_36185	chr17	55562702	55565000	+	intron (MSI2, intron 6 of 13)	NA	37107	LOC101927557
interval_72456	chr5	131769502	131771500	+	intron (C5orf56, intron 2 of 3)	NA	24036	C5orf56
interval_46682	chr2	145823502	145824700	+	intron (TEX41, intron 3 of 4)	NA	398567	TEX41
interval_38950	chr18	50193102	50195200	+	intron (DCC, intron 1 of 28)	NA	327609	DCC
interval_31470	chr16	1131002	1132200	+	TTS (SSTR5)	NA	-2870	SSTR5-AS1
interval_34236	chr17	706902	709000	+	intron (NXN, intron 6 of 7)	NA	-22380	GLOD4
interval_51269	chr20	23499902	23502000	+	intron (CST13P, intron 1 of 3)	NA	1168	CST13P
interval_38165	chr18	29175402	29177100	+	intron (TTR, intron 3 of 3)	NA	4521	TTR
interval_20171	chr12	65979002	65980400	+	intron (LOC100507065, intron 3 of 4)	NA	-16948	LINC02454
interval_45522	chr2	110054802	110056500	+	intron (SH3RF3, intron 7 of 9)	NA	-125570	MIR4266
interval_9384	chr10	29141202	29142900	+	intron (C10orf126, intron 3 of 4)	NA	6714	C10orf126
interval_56442	chr3	36588202	36589400	+	exon (STAC, exon 9 of 9)	NA	166822	STAC
interval_15150	chr11	63844802	63846400	+	intron (MACROD1, intron 3 of 10)	NA	-25761	FLRT1
interval_28832	chr15	27743502	27745500	+	intron (GABRG3, intron 6 of 9)	NA	-338035	GABRG3-AS1
interval_47497	chr2	166744902	166746500	+	intron (TTC21B, intron 24 of 28)	NA	-17250	LOC100506124
interval_80624	chr7	641102	642500	+	promoter-TSS (LOC101926963)	NA	-1234	LOC101926963
interval_93786	chr9	101313802	101315700	+	intron (GABBR2, intron 2 of 18)	NA	156728	GABBR2
interval_45851	chr2	120302802	120304600	+	exon (CFAP221, exon 2 of 18)	NA	1693	CFAP221
interval_93096	chr9	84297802	84300500	+	intron (TLE1, intron 4 of 19)	NA	5299	TLE1
interval_91190	chr8	144904602	144906600	+	intron (PUF60, intron 1 of 10)	NA	5678	PUF60
interval_73603	chr5	158458402	158459500	+	intron (EBF1, intron 5 of 14)	NA	67819	EBF1
interval_18634	chr12	14042002	14043900	+	intron (GRIN2B, intron 1 of 12)	NA	90071	GRIN2B
interval_84672	chr7	120355602	120357400	+	intron (KCND2, intron 1 of 5)	NA	141676	TSPAN12
interval_1169	chr1	25990302	25992400	+	intron (MAN1C1, intron 1 of 11)	NA	47392	MAN1C1
interval_53417	chr21	42709902	42710900	+	exon (FAM3B, exon 2 of 7)	NA	21740	FAM3B
interval_8898	chr10	13986902	13989200	+	intron (FRMD4A, intron 2 of 24)	NA	26318	FRMD4A
interval_8689	chr10	7230502	7232300	+	intron (SFMBT2, intron 15 of 20)	NA	-2655	SNORD129
interval_64536	chr4	81410202	81411700	+	intron (C4orf22, intron 2 of 5)	NA	154077	C4orf22
interval_41224	chr19	42556402	42557400	+	intron (GRIK5, intron 10 of 18)	NA	13056	GRIK5
interval_38595	chr18	42043702	42045500	+	intron (LINC01478, intron 2 of 4)	NA	67061	LINC01478
interval_30305	chr15	72300802	72302600	+	intron (MYO9A, intron 7 of 41)	NA	-107545	SENP8
interval_13956	chr11	20077502	20079600	+	intron (NAV2, intron 21 of 39)	NA	-7702	NAV2-AS2
interval_95965	chrX	17625702	17627700	+	intron (NHS, intron 1 of 7)	NA	-26712	NHS
interval_63644	chr4	47077602	47079900	+	intron (GABRB1, intron 3 of 8)	NA	45456	GABRB1
interval_10246	chr10	64309202	64311000	+	intron (ZNF365, intron 1 of 6)	NA	-175215	LOC283045
interval_96457	chrX	40037702	40039200	+	Intergenic	NA	-1869	BCOR
interval_43741	chr2	49228902	49230900	+	intron (FSHR, intron 4 of 8)	NA	-56841	MIR548BA
interval_85811	chr7	150107402	150108500	+	exon (LOC728743, exon 3 of 3)	NA	5111	LOC728743
interval_57098	chr3	53661802	53663300	+	intron (CACNA1D, intron 3 of 45)	NA	133475	CACNA1D
interval_18916	chr12	23912502	23914500	+	intron (SOX5, intron 3 of 14)	NA	190465	SOX5
interval_73350	chr5	153036702	153038900	+	intron (GRIA1, intron 5 of 15)	NA	167717	GRIA1
interval_51922	chr20	44807602	44809500	+	intron (CDH22, intron 10 of 11)	NA	61658	CD40
interval_53092	chr21	33702202	33704400	+	intron (URB1, intron 30 of 38)	NA	39177	MRAP
interval_22171	chr12	119739302	119741600	+	intron (LINC00934, intron 1 of 3)	NA	734	LINC00934
interval_89264	chr8	95450502	95454200	+	intron (RAD54B, intron 3 of 3)	NA	-3171	FSBP
interval_14896	chr11	57110402	57112500	+	intron (P2RX3, intron 1 of 11)	NA	5610	P2RX3
interval_54200	chr22	30766002	30767000	+	exon (CCDC157, exon 5 of 12)	NA	7393	KIAA1656
interval_32692	chr16	50765402	50766400	+	exon (NOD2, exon 11 of 11)	NA	-10060	CYLD
interval_18559	chr12	12393302	12394900	+	intron (LRP6, intron 2 of 22)	NA	25710	LRP6
interval_76100	chr6	38231402	38233600	+	intron (BTBD9, intron 9 of 11)	NA	-216871	BTBD9-AS1
interval_77254	chr6	79924502	79925800	+	intron (HMGN3, intron 1 of 5)	NA	-18240	HMGN3-AS1
interval_89514	chr8	102660602	102662700	+	exon (GRHL2, exon 14 of 16)	NA	141788	NCALD
interval_41624	chr19	51813502	51815200	+	promoter-TSS (IGLON5)	NA	-751	IGLON5
interval_32048	chr16	16197502	16198500	+	intron (ABCC1, intron 20 of 30)	NA	119327	ABCC6
interval_16823	chr11	107479302	107481300	+	intron (ELMOD1, intron 1 of 10)	NA	18484	ELMOD1
interval_57144	chr3	54854402	54856100	+	intron (CACNA2D3, intron 14 of 37)	NA	80031	CACNA2D3-AS1
interval_31146	chr15	94904802	94906700	+	intron (MCTP2, intron 9 of 19)	NA	6587	MCTP2
interval_13851	chr11	17785302	17789200	+	intron (KCNC1, intron 1 of 1)	NA	29756	KCNC1
interval_56487	chr3	37934302	37935500	+	intron (CTDSPL, intron 1 of 6)	NA	31232	CTDSPL
interval_65626	chr4	113830502	113832500	+	intron (ANK2, intron 2 of 46)	NA	-139284	ANK2
interval_27244	chr14	68430902	68432900	+	intron (RAD51B, intron 7 of 10)	NA	145405	RAD51B
interval_72756	chr5	139055802	139057600	+	intron (CXXC5, intron 1 of 2)	NA	1676	CXXC5
interval_81843	chr7	30587802	30590700	+	exon (LOC401320, exon 7 of 7)	NA	28144	LOC401320
interval_25160	chr13	95531702	95533900	+	intron (LOC101927284, intron 2 of 4)	NA	-79494	LINC00557
interval_10963	chr10	80927602	80929100	+	intron (ZMIZ1, intron 4 of 24)	NA	99559	ZMIZ1
interval_69674	chr5	55506502	55508300	+	intron (ANKRD55, intron 2 of 11)	NA	21785	ANKRD55
interval_62154	chr4	1006402	1009700	+	intron (FGFRL1, intron 2 of 6)	NA	2291	FGFRL1
interval_95819	chrX	13735402	13737300	+	intron (TRAPPC2, intron 2 of 4)	NA	16403	TRAPPC2
interval_32033	chr16	15868702	15869700	+	intron (MYH11, intron 8 of 41)	NA	81686	MYH11
interval_91985	chr9	20385602	20388100	+	intron (MLLT3, intron 5 of 10)	NA	24385	MIR4473
interval_52549	chr20	58644302	58645300	+	intron (C20orf197, intron 2 of 3)	NA	13821	C20orf197
interval_73348	chr5	152951102	152953600	+	intron (GRIA1, intron 3 of 16)	NA	82267	GRIA1
interval_85593	chr7	143048602	143051000	+	TTS (FAM131B)	NA	10039	FAM131B
interval_97079	chrX	79678502	79679800	+	intron (FAM46D, intron 1 of 2)	NA	88148	FAM46D
interval_76098	chr6	38211902	38214100	+	intron (BTBD9, intron 10 of 11)	NA	-236371	BTBD9-AS1
interval_91767	chr9	15181202	15183000	+	intron (TTC39B, intron 15 of 17)	NA	68097	TTC39B
interval_90104	chr8	118050902	118054300	+	intron (SLC30A8, intron 2 of 10)	NA	-94736	SLC30A8
interval_1551	chr1	34465002	34466900	+	intron (CSMD2, intron 3 of 69)	NA	131394	CSMD2-AS1
interval_42148	chr2	7125302	7127600	+	intron (RNF144A, intron 2 of 7)	NA	-67638	RNF144A-AS1
interval_37281	chr18	424502	427800	+	intron (COLEC12, intron 2 of 9)	NA	74578	COLEC12
interval_64378	chr4	77297702	77299600	+	intron (CCDC158, intron 8 of 23)	NA	29807	CCDC158
interval_10125	chr10	61096102	61098000	+	intron (FAM13C, intron 4 of 15)	NA	25301	FAM13C
interval_45123	chr2	97458802	97460600	+	intron (CNNM4, intron 1 of 6)	NA	-4314	MIR3127
interval_49058	chr2	208765402	208767800	+	intron (PLEKHM3, intron 6 of 7)	NA	123683	PLEKHM3
interval_7853	chr1	232126702	232127900	+	intron (DISC1, intron 10 of 10)	NA	65721	DISC1-IT1
interval_44570	chr2	73868602	73870600	+	promoter-TSS (NAT8)	NA	-64	NAT8
interval_78144	chr6	107893302	107895000	+	intron (SOBP, intron 4 of 6)	NA	82834	SOBP
interval_74054	chr5	169687402	169688400	+	intron (LCP2, intron 14 of 20)	NA	27980	C5orf58
interval_49993	chr2	233124702	233125800	+	intron (DIS3L2, intron 12 of 20)	NA	-117993	ALPP
interval_95557	chrX	6066902	6068000	+	intron (NLGN4X, intron 2 of 5)	NA	-76948	LOC105373156
interval_79532	chr6	144032602	144033600	+	intron (PHACTR2, intron 1 of 12)	NA	103784	PHACTR2
interval_72066	chr5	122440302	122442900	+	intron (PRDM6, intron 3 of 7)	NA	-15590	LOC105379152
interval_96599	chrX	44014902	44017200	+	intron (EFHC2, intron 14 of 14)	NA	-183130	NDP
interval_54883	chr22	46833402	46834900	+	intron (CELSR1, intron 3 of 34)	NA	98916	CELSR1
interval_9116	chr10	21388302	21390100	+	intron (NEBL, intron 2 of 6)	NA	46287	C10orf113
interval_28975	chr15	33442302	33445700	+	intron (FMN1, intron 4 of 4)	NA	42933	FMN1
interval_35459	chr17	37956602	37958300	+	intron (IKZF3, intron 2 of 5)	NA	62427	GRB7
interval_34380	chr17	3943302	3945300	+	intron (ZZEF1, intron 39 of 54)	NA	63904	LINC01975
interval_369	chr1	8078102	8079400	+	intron (ERRFI1, intron 1 of 3)	NA	7642	ERRFI1
interval_36391	chr17	61659602	61661300	+	intron (DCAF7, intron 4 of 7)	NA	-17780	TACO1
interval_5306	chr1	165402602	165404700	+	intron (RXRG, intron 1 of 9)	NA	10941	RXRG
interval_14169	chr11	27413102	27414900	+	exon (LGR4, exon 3 of 18)	NA	-29206	CCDC34
interval_2006	chr1	45102702	45104300	+	intron (RNF220, intron 8 of 14)	NA	33227	SNORD145
interval_36615	chr17	67633702	67634800	+	intron (LINC01483, intron 3 of 4)	NA	44123	LINC01483
interval_73962	chr5	167873902	167876000	+	intron (WWC1, intron 17 of 22)	NA	-38512	RARS
interval_80282	chr6	163664002	163665100	+	intron (PACRG, intron 5 of 5)	NA	-51517	PACRG-AS3
interval_93806	chr9	101801902	101803200	+	intron (COL15A1, intron 22 of 41)	NA	-64820	TGFBR1
interval_46256	chr2	133345802	133348200	+	intron (GPR39, intron 1 of 1)	NA	82151	LYPD1
interval_45221	chr2	100573102	100575000	+	intron (AFF3, intron 6 of 23)	NA	147994	AFF3
interval_38074	chr18	25620602	25622400	+	intron (CDH2, intron 2 of 15)	NA	-4952	CDH2
interval_23333	chr13	39553302	39556100	+	intron (STOML3, intron 1 of 7)	NA	10295	STOML3
interval_30155	chr15	69437402	69439300	+	intron (MIR548H4, intron 3 of 4)	NA	-14585	GLCE
interval_66885	chr4	152579802	152581900	+	intron (FAM160A1, intron 12 of 12)	NA	101324	GATB
interval_64084	chr4	66530602	66532600	+	intron (EPHA5, intron 1 of 16)	NA	3605	EPHA5
interval_65485	chr4	109820402	109822400	+	intron (COL25A1, intron 12 of 31)	NA	-137166	ETNPPL
interval_64991	chr4	95840702	95842600	+	intron (BMPR1B, intron 2 of 12)	NA	162523	BMPR1B
interval_20310	chr12	69902502	69904800	+	intron (FRS2, intron 2 of 10)	NA	-5569	SNORA113
interval_58944	chr3	113751802	113752900	+	intron (CCDC191, intron 6 of 16)	NA	23109	CCDC191
interval_45204	chr2	100181002	100182100	+	intron (AFF3, intron 19 of 23)	NA	-75033	REV1
interval_75524	chr6	24907302	24909200	+	intron (RIPOR2, intron 1 of 13)	NA	3147	RIPOR2
interval_1119	chr1	24744902	24746800	+	exon (NIPAL3, exon 2 of 8)	NA	3611	NIPAL3
interval_57558	chr3	64585002	64586300	+	intron (ADAMTS9, intron 25 of 38)	NA	38629	ADAMTS9-AS1
interval_51790	chr20	41354602	41356200	+	intron (PTPRT, intron 6 of 30)	NA	41278	LOC101927159
interval_12202	chr10	112548602	112550400	+	intron (RBM20, intron 5 of 13)	NA	81161	PDCD4-AS1
interval_23017	chr13	28911302	28913400	+	intron (FLT1, intron 17 of 29)	NA	156914	FLT1
interval_19296	chr12	41222702	41224700	+	intron (CNTN1, intron 1 of 15)	NA	-78458	CNTN1
interval_94672	chr9	125721802	125723100	+	intron (RABGAP1, intron 2 of 25)	NA	19163	RABGAP1
interval_10101	chr10	60575102	60578300	+	intron (BICC1, intron 18 of 20)	NA	101926	FAM133CP
interval_66976	chr4	154218802	154219800	+	intron (TRIM2, intron 6 of 11)	NA	10662	ANXA2P1
interval_43957	chr2	56271702	56273200	+	intron (MIR217HG, intron 1 of 2)	NA	2010	MIR217HG
interval_56414	chr3	35801302	35802700	+	intron (ARPP21, intron 17 of 18)	NA	16033	MIR128-2
interval_87985	chr8	58968802	58969800	+	intron (FAM110B, intron 3 of 4)	NA	62188	FAM110B
interval_74361	chr5	176292802	176296000	+	intron (UNC5A, intron 2 of 14)	NA	31932	HK3
interval_15852	chr11	78766602	78768100	+	intron (TENM4, intron 6 of 33)	NA	345802	MIR708
interval_30674	chr15	80790902	80792800	+	intron (ARNT2, intron 5 of 18)	NA	63434	LOC101929586
interval_74964	chr6	11130002	11132000	+	intron (SMIM13, intron 1 of 1)	NA	-18930	ERVFRD-1
interval_29589	chr15	56008702	56011200	+	intron (PRTG, intron 2 of 19)	NA	25366	PRTG
interval_48941	chr2	206012702	206014500	+	intron (PARD3B, intron 10 of 21)	NA	-533623	NRP2
interval_81757	chr7	28711302	28713200	+	intron (CREB5, intron 5 of 10)	NA	260107	CREB5
interval_60895	chr3	167612602	167614600	+	promoter-TSS (LRRC77P)	NA	-135	LRRC77P
interval_41999	chr2	2944202	2947400	+	intron (LINC01250, intron 5 of 6)	NA	183997	LINC01250
interval_14990	chr11	60714802	60716600	+	intron (SLC15A3, intron 1 of 6)	NA	3556	SLC15A3
interval_48450	chr2	192134802	192136600	+	intron (MYO1B, intron 1 of 29)	NA	25699	MYO1B
interval_77822	chr6	98103302	98105300	+	intron (LOC101927314, intron 3 of 4)	NA	-242018	MIR548H3
interval_22516	chr12	128806902	128808200	+	intron (TMEM132C, intron 1 of 8)	NA	28914	MIR3612
interval_41176	chr19	41231302	41233200	+	intron (ITPKC, intron 2 of 6)	NA	9243	ITPKC
interval_93035	chr9	82509202	82511300	+	intron (LINC01507, intron 1 of 2)	NA	70806	LINC01507
interval_37735	chr18	12519902	12521000	+	intron (SPIRE1, intron 4 of 16)	NA	87678	LOC105371998
interval_79056	chr6	131963502	131965400	+	intron (ENPP3, intron 2 of 23)	NA	6076	ENPP3
interval_61952	chr3	193677402	193679600	+	intron (LINC02026, intron 1 of 2)	NA	33526	DPPA2P3
interval_18926	chr12	24166902	24169700	+	intron (SOX5, intron 4 of 17)	NA	-64335	SOX5
interval_40120	chr19	5915702	5916700	+	TTS (CAPS)	NA	2546	CAPS
interval_52603	chr20	60144002	60145900	+	intron (CDH4, intron 1 of 14)	NA	-29866	CDH4
interval_36378	chr17	61146802	61148700	+	intron (TANC2, intron 1 of 24)	NA	60853	TANC2
interval_94414	chr9	119528802	119530600	+	intron (ASTN2, intron 12 of 21)	NA	80120	TRIM32
interval_62028	chr3	195454702	195456500	+	intron (MUC20, intron 2 of 3)	NA	7848	MUC20
interval_36128	chr17	54559102	54560800	+	TTS (ANKFN1)	NA	-111109	NOG
interval_92757	chr9	75178602	75180300	+	intron (TMC1, intron 1 of 23)	NA	42734	TMC1
interval_16343	chr11	92305502	92307600	+	intron (FAT3, intron 2 of 24)	NA	221289	FAT3
interval_89742	chr8	108418302	108420700	+	intron (ANGPT1, intron 1 of 8)	NA	90782	ANGPT1
interval_91632	chr9	10438102	10440100	+	intron (PTPRD, intron 2 of 45)	NA	-174105	PTPRD-AS2
interval_35094	chr17	27489902	27491000	+	intron (MYO18A, intron 2 of 42)	NA	16956	MYO18A
interval_28330	chr14	96934302	96936200	+	intron (AK7, intron 12 of 15)	NA	33412	LOC730202
interval_41998	chr2	2936302	2938500	+	intron (LINC01250, intron 5 of 6)	NA	192397	LINC01250
interval_36151	chr17	54940602	54942400	+	exon (DGKE, exon 12 of 12)	NA	20773	MTVR2
interval_74258	chr5	173819102	173820200	+	intron (LINC01411, intron 1 of 5)	NA	56294	LINC01411
interval_57391	chr3	61176702	61179000	+	intron (FHIT, intron 2 of 8)	NA	-369392	PTPRG
interval_74362	chr5	176310502	176312000	+	intron (HK3, intron 13 of 18)	NA	15082	HK3
interval_54726	chr22	43356202	43357700	+	promoter-TSS (PACSIN2)	NA	-13904	PACSIN2
interval_95983	chrX	18365302	18367400	+	intron (SCML2, intron 1 of 15)	NA	6493	SCML2
interval_5661	chr1	175686202	175687800	+	intron (TNR, intron 1 of 22)	NA	25751	TNR
interval_74582	chr6	1940202	1941600	+	intron (GMDS, intron 6 of 10)	NA	304967	GMDS
interval_29750	chr15	60671102	60673000	+	intron (ANXA2, intron 3 of 12)	NA	18134	ANXA2
interval_57121	chr3	54290302	54292400	+	intron (CACNA2D3, intron 2 of 37)	NA	134658	CACNA2D3
interval_94178	chr9	113283802	113285700	+	intron (SVEP1, intron 3 of 47)	NA	57409	SVEP1
interval_91171	chr8	144581202	144583300	+	intron (ZC3H3, intron 4 of 11)	NA	6167	SNORD149
interval_43379	chr2	40385202	40386700	+	intron (SLC8A1, intron 7 of 8)	NA	241177	SLC8A1-AS1
interval_25281	chr13	99015402	99017900	+	intron (FARP1, intron 3 of 26)	NA	155873	MIR3170
interval_38893	chr18	48401502	48403500	+	Intergenic	NA	-2931	ME2
interval_65081	chr4	98591402	98592700	+	intron (STPG2, intron 10 of 10)	NA	303974	STPG2-AS1
interval_32583	chr16	48142602	48144600	+	intron (ABCC12, intron 16 of 28)	NA	37080	ABCC12
interval_55374	chr3	9223902	9226600	+	intron (SRGAP3, intron 1 of 21)	NA	-8926	SRGAP3-AS2
interval_35839	chr17	46309302	46310300	+	intron (SKAP1, intron 4 of 12)	NA	-61908	THRA1/BTR
interval_91318	chr9	2127602	2129800	+	intron (SMARCA2, intron 27 of 32)	NA	113482	SMARCA2
interval_55580	chr3	14490102	14491500	+	intron (SLC6A6, intron 13 of 22)	NA	46725	SLC6A6
interval_69693	chr5	55896302	55897900	+	intron (C5orf67, intron 1 of 5)	NA	4958	C5orf67
interval_35831	chr17	46221702	46224300	+	intron (SKAP1, intron 11 of 12)	NA	10872	MIR1203
interval_95042	chr9	133716602	133719000	+	intron (ABL1, intron 1 of 10)	NA	54398	QRFP
interval_87382	chr8	37081502	37083600	+	intron (MIR1268A, intron 1 of 2)	NA	103080	MIR1268A
interval_57368	chr3	60314302	60317000	+	intron (FHIT, intron 5 of 8)	NA	-248798	FHIT
interval_17611	chr11	125071002	125072600	+	intron (PKNOX2, intron 1 of 12)	NA	37242	PKNOX2
interval_16375	chr11	92877802	92879700	+	exon (SLC36A4, exon 11 of 11)	NA	52390	SLC36A4
interval_11661	chr10	99476802	99478800	+	exon (MARVELD1, exon 2 of 2)	NA	4336	MARVELD1
interval_50969	chr20	15283102	15284700	+	intron (MACROD2, intron 6 of 16)	NA	-373737	MACROD2-AS1
interval_53483	chr21	44157502	44158500	+	intron (PDE9A, intron 2 of 13)	NA	42103	LINC01668
interval_56413	chr3	35799102	35800900	+	intron (ARPP21, intron 17 of 18)	NA	14033	MIR128-2
interval_22597	chr12	130959102	130961100	+	intron (RIMBP2, intron 5 of 15)	NA	137668	PIWIL1
interval_31359	chr15	101004802	101005800	+	intron (CERS3, intron 11 of 12)	NA	79624	CERS3
interval_81440	chr7	21677702	21678800	+	intron (DNAH11, intron 27 of 81)	NA	95418	DNAH11
interval_14818	chr11	47129902	47131600	+	intron (C11orf49, intron 3 of 8)	NA	67925	ARFGAP2
interval_3258	chr1	77089902	77092600	+	intron (ST6GALNAC3, intron 4 of 5)	NA	-241842	ST6GALNAC5
interval_52279	chr20	51715902	51718300	+	intron (TSHZ2, intron 1 of 2)	NA	128155	TSHZ2
interval_72922	chr5	142601102	142603000	+	exon (ARHGAP26, exon 23 of 23)	NA	29986	ARHGAP26-IT1
interval_15512	chr11	70342802	70344900	+	intron (SHANK2, intron 6 of 10)	NA	99239	CTTN
interval_62222	chr4	2810802	2812700	+	intron (SH3BP2, intron 1 of 12)	NA	-8790	SH3BP2
interval_140	chr1	3120502	3122100	+	intron (PRDM16, intron 2 of 16)	NA	76762	MIR4251
interval_59585	chr3	129568502	129570400	+	intron (TMCC1, intron 2 of 7)	NA	-43263	TMCC1-AS1
interval_86487	chr8	11431302	11433100	+	Intergenic	NA	-1843	LINC00208
interval_7253	chr1	216855202	216857200	+	intron (ESRRG, intron 3 of 8)	NA	40613	ESRRG
interval_7769	chr1	229571102	229573200	+	Intergenic	NA	-2308	ACTA1
interval_88530	chr8	74608002	74609400	+	intron (STAU2, intron 1 of 9)	NA	50461	STAU2
interval_86563	chr8	13086702	13088500	+	intron (DLC1, intron 5 of 16)	NA	217828	KIAA1456
interval_16975	chr11	111849102	111851000	+	intron (DIXDC1, intron 1 of 16)	NA	2018	DIXDC1
interval_57233	chr3	57010402	57012400	+	intron (ARHGEF3, intron 2 of 12)	NA	37333	ARHGEF3-AS1
interval_45517	chr2	109991702	109992700	+	intron (SH3RF3, intron 3 of 9)	NA	-62120	MIR4266
interval_35154	chr17	29577802	29579000	+	intron (NF1, intron 30 of 56)	NA	45979	OMG
interval_10764	chr10	77505102	77506700	+	intron (LRMDA, intron 1 of 7)	NA	33688	LOC105378367
interval_29583	chr15	55961002	55962900	+	intron (PRTG, intron 11 of 19)	NA	73366	PRTG
interval_51373	chr20	30559402	30561400	+	intron (XKR7, intron 1 of 2)	NA	4596	XKR7
interval_73080	chr5	146942802	146944800	+	intron (JAKMIP2-AS1, intron 1 of 3)	NA	4244	JAKMIP2-AS1
interval_7570	chr1	225553402	225555700	+	intron (DNAH14, intron 74 of 83)	NA	61264	LBR
interval_95088	chr9	134585102	134586100	+	promoter-TSS (RAPGEF1)	NA	-372	RAPGEF1
interval_72477	chr5	132695902	132697900	+	intron (FSTL4, intron 4 of 15)	NA	66497	MIR1289-2
interval_40580	chr19	18557302	18558300	+	intron (ELL, intron 8 of 11)	NA	-8690	ISYNA1
interval_64982	chr4	95490802	95493000	+	intron (PDLIM5, intron 3 of 11)	NA	118893	PDLIM5
interval_45118	chr2	97360402	97361400	+	intron (FER1L5, intron 34 of 52)	NA	44928	LMAN2L
interval_39099	chr18	54577402	54579400	+	intron (WDR7, intron 21 of 27)	NA	160949	LINC-ROR
interval_18340	chr12	5831602	5834700	+	intron (ANO2, intron 15 of 25)	NA	221274	ANO2
interval_19484	chr12	47624302	47625900	+	intron (PCED1B, intron 3 of 3)	NA	-14875	PCED1B-AS1
interval_67461	chr4	170054302	170056000	+	intron (SH3RF1, intron 5 of 11)	NA	-123683	CBR4
interval_15401	chr11	68164902	68166600	+	intron (LRP5, intron 7 of 22)	NA	-62435	PPP6R3
interval_73041	chr5	146207402	146208900	+	intron (PPP2R2B, intron 2 of 9)	NA	50339	PPP2R2B
interval_62439	chr4	7394702	7395900	+	intron (SORCS2, intron 1 of 26)	NA	41399	PSAPL1
interval_15875	chr11	79091702	79092700	+	intron (TENM4, intron 1 of 33)	NA	20952	MIR708
interval_21436	chr12	102172302	102174200	+	intron (GNPTAB, intron 7 of 20)	NA	-40001	SYCP3
interval_63727	chr4	53812202	53813900	+	intron (SCFD2, intron 5 of 8)	NA	84556	RASL11B
interval_32938	chr16	56834802	56836800	+	intron (NUP93, intron 4 of 21)	NA	-56629	MIR138-2
interval_39802	chr18	77172002	77173000	+	intron (NFATC1, intron 2 of 9)	NA	16729	NFATC1
interval_35796	chr17	45681602	45683000	+	intron (NPEPPS, intron 17 of 23)	NA	-46261	KPNB1
interval_45694	chr2	115457202	115459300	+	intron (DPP10, intron 2 of 25)	NA	132874	DPP10-AS3
interval_9025	chr10	17458602	17460600	+	intron (ST8SIA6, intron 2 of 6)	NA	30666	ST8SIA6-AS1
interval_67093	chr4	157726002	157727900	+	intron (PDGFC, intron 3 of 5)	NA	165595	PDGFC
interval_54272	chr22	33226902	33228000	+	intron (TIMP3, intron 1 of 4)	NA	30649	TIMP3
interval_90942	chr8	139892102	139893900	+	intron (COL22A1, intron 2 of 64)	NA	33248	COL22A1
interval_3809	chr1	94556902	94559700	+	intron (ABCA4, intron 6 of 49)	NA	28404	ABCA4
interval_2845	chr1	65935002	65936600	+	intron (LEPR, intron 2 of 19)	NA	49402	LEPROT
interval_54743	chr22	43697802	43699400	+	intron (SCUBE1, intron 3 of 21)	NA	26653	LOC101927447
interval_31396	chr15	102031302	102032900	+	Intergenic	NA	-1914	PCSK6
interval_21449	chr12	102831602	102833300	+	intron (IGF1, intron 2 of 3)	NA	41972	IGF1
interval_35351	chr17	35487102	35491600	+	intron (ACACA, intron 43 of 53)	NA	98309	MIR2909
interval_18782	chr12	19290902	19293000	+	intron (PLEKHA5, intron 3 of 27)	NA	-66308	PLEKHA5
interval_2615	chr1	61224202	61225500	+	intron (LOC101926964, intron 1 of 5)	NA	66405	LOC101926964
interval_56974	chr3	50684902	50686900	+	exon (MAPKAPK3, exon 11 of 11)	NA	-26610	MIR4787
interval_57227	chr3	56782502	56783800	+	intron (ARHGEF3, intron 6 of 9)	NA	52844	ARHGEF3
interval_26756	chr14	55128702	55130600	+	intron (SAMD4A, intron 1 of 10)	NA	-91855	SAMD4A
interval_41474	chr19	48920702	48922600	+	intron (GRIN2D, intron 7 of 12)	NA	23519	GRIN2D
interval_16565	chr11	99544502	99545900	+	intron (CNTN5, intron 1 of 21)	NA	653495	CNTN5
interval_56481	chr3	37806302	37808400	+	intron (ITGA9-AS1, intron 3 of 3)	NA	95920	ITGA9-AS1
interval_4494	chr1	117200602	117202100	+	intron (IGSF3, intron 1 of 10)	NA	9026	IGSF3
interval_58003	chr3	77209402	77210400	+	intron (ROBO2, intron 2 of 26)	NA	62738	ROBO2
interval_8915	chr10	14323502	14325400	+	intron (FRMD4A, intron 2 of 3)	NA	100825	MIR4293
interval_71667	chr5	112534402	112535500	+	intron (MCC, intron 3 of 18)	NA	222544	DCP2
interval_17507	chr11	122529802	122531700	+	intron (UBASH3B, intron 1 of 13)	NA	4353	UBASH3B
interval_9248	chr10	24595802	24598200	+	intron (KIAA1217, intron 2 of 18)	NA	32387	MIR603
interval_31472	chr16	1146702	1149900	+	Intergenic	NA	-2057	C1QTNF8
interval_6858	chr1	208257502	208259600	+	intron (PLXNA2, intron 9 of 31)	NA	159114	PLXNA2
interval_22601	chr12	131003202	131004700	+	intron (RIMBP2, intron 2 of 21)	NA	109050	RIMBP2
interval_8186	chr1	240761002	240762700	+	intron (GREM2, intron 1 of 1)	NA	13611	GREM2
interval_58683	chr3	107297202	107299400	+	intron (BBX, intron 2 of 17)	NA	56518	BBX
interval_33100	chr16	61869502	61872900	+	intron (CDH8, intron 4 of 11)	NA	199538	CDH8
interval_28857	chr15	29246202	29248100	+	intron (APBA2, intron 1 of 13)	NA	33311	APBA2
interval_2808	chr1	64978502	64981000	+	intron (CACHD1, intron 1 of 25)	NA	8154	CACHD1
interval_62764	chr4	16580802	16582400	+	intron (LDB2, intron 5 of 7)	NA	318831	LDB2
interval_1139	chr1	25265802	25267200	+	intron (RUNX3, intron 2 of 6)	NA	-20594	MIR6731
interval_10593	chr10	73364502	73367500	+	intron (CDH23, intron 9 of 12)	NA	-94324	CDH23-AS1
interval_27293	chr14	68976402	68978300	+	intron (RAD51B, intron 10 of 10)	NA	118153	LOC100996664
interval_64944	chr4	94011002	94013300	+	intron (GRID2, intron 3 of 15)	NA	-737927	ATOH1
interval_36335	chr17	59400202	59404000	+	intron (BCAS3, intron 22 of 25)	NA	42964	LOC101927855
interval_93875	chr9	103903802	103905600	+	intron (PLPPR1, intron 1 of 7)	NA	-42616	PLPPR1
interval_84678	chr7	120452302	120454000	+	intron (TSPAN12, intron 5 of 7)	NA	45026	TSPAN12
interval_81148	chr7	13958902	13961100	+	intron (ETV1, intron 4 of 8)	NA	71049	ETV1
interval_32476	chr16	30892102	30893900	+	intron (MIR762HG, intron 2 of 2)	NA	6220	MIR762HG
interval_98008	chrX	117707802	117709700	+	intron (DOCK11, intron 12 of 52)	NA	78879	DOCK11
interval_32191	chr16	21724402	21726200	+	intron (OTOA, intron 3 of 18)	NA	9017	OTOA
interval_7505	chr1	223927102	223928600	+	intron (CAPN2, intron 2 of 20)	NA	38556	CAPN2
interval_83069	chr7	72959402	72960600	+	intron (BCL7B, intron 2 of 5)	NA	12064	BCL7B
interval_31082	chr15	93556802	93558400	+	intron (CHD2, intron 36 of 38)	NA	58788	RGMA
interval_97679	chrX	107419402	107422200	+	intron (COL4A6, intron 27 of 44)	NA	85904	ATG4A
interval_22818	chr13	22793602	22795700	+	intron (LINC00540, intron 1 of 1)	NA	10227	LINC00540
interval_10671	chr10	75311802	75314200	+	promoter-TSS (USP54)	NA	-57219	PPP3CB
interval_66994	chr4	154512102	154513100	+	intron (TMEM131L, intron 17 of 34)	NA	-48719	LOC100419170
interval_90390	chr8	125064502	125067000	+	intron (FER1L6, intron 22 of 40)	NA	-12728	FER1L6-AS1
interval_171	chr1	3459502	3463500	+	intron (MEGF6, intron 4 of 36)	NA	15853	MIR551A
interval_27636	chr14	76951502	76953700	+	intron (ESRRB, intron 7 of 10)	NA	114911	ESRRB
interval_31482	chr16	1230402	1232200	+	intron (CACNA1H, intron 2 of 33)	NA	28060	CACNA1H
interval_83664	chr7	90823202	90825900	+	intron (CDK14, intron 13 of 13)	NA	-69232	FZD1
interval_36439	chr17	63139702	63141100	+	intron (RGS9, intron 1 of 18)	NA	6945	RGS9
interval_25793	chr13	112625302	112627300	+	promoter-TSS (LINC00403)	NA	-323	LINC00403
interval_26332	chr14	37260102	37261100	+	intron (SLC25A21, intron 3 of 9)	NA	133828	PAX9
interval_42981	chr2	28766602	28768600	+	intron (PLB1, intron 14 of 57)	NA	48663	PLB1
interval_9019	chr10	17414202	17415700	+	intron (ST8SIA6, intron 3 of 6)	NA	-13984	ST8SIA6-AS1
interval_69618	chr5	53475502	53477700	+	intron (ARL15, intron 1 of 4)	NA	-105188	MIR4459
interval_69087	chr5	31254402	31256300	+	intron (CDH6, intron 1 of 11)	NA	61589	CDH6
interval_85279	chr7	134892402	134894200	+	intron (WDR91, intron 3 of 14)	NA	-1471	MIR6509
interval_74089	chr5	170312102	170314000	+	intron (RANBP17, intron 3 of 27)	NA	24165	RANBP17
interval_50666	chr20	6472202	6474100	+	intron (CASC20, intron 3 of 3)	NA	65772	CASC20
interval_66947	chr4	153813002	153815300	+	intron (ARFIP1, intron 7 of 7)	NA	43838	LOC729870
interval_55068	chr3	1183102	1184900	+	intron (CNTN6, intron 3 of 20)	NA	49659	CNTN6
interval_42243	chr2	9538502	9540100	+	intron (ASAP2, intron 24 of 27)	NA	-24365	CPSF3
interval_17653	chr11	125902602	125905400	+	intron (CDON, intron 1 of 19)	NA	29186	CDON
interval_531	chr1	11257602	11260400	+	intron (MTOR, intron 28 of 57)	NA	9655	ANGPTL7
interval_69237	chr5	35768802	35770700	+	intron (SPEF2, intron 26 of 36)	NA	-87200	IL7R
interval_24416	chr13	72375202	72376900	+	intron (DACH1, intron 2 of 7)	NA	65279	DACH1
interval_76053	chr6	37421502	37423000	+	intron (CMTR1, intron 8 of 23)	NA	21344	CMTR1
interval_26686	chr14	52988002	52989800	+	intron (TXNDC16, intron 6 of 20)	NA	30400	TXNDC16
interval_86564	chr8	13097902	13100400	+	intron (DLC1, intron 5 of 16)	NA	229378	KIAA1456
interval_29017	chr15	35050702	35052600	+	intron (LOC101928174, intron 1 of 2)	NA	4366	LOC101928174
interval_41352	chr19	46350202	46351800	+	intron (SYMPK, intron 7 of 26)	NA	15547	SYMPK
interval_772	chr1	18008002	18010000	+	intron (ARHGEF10L, intron 27 of 29)	NA	-72807	ACTL8
interval_45951	chr2	122290802	122292700	+	intron (CLASP1, intron 2 of 38)	NA	3295	RNU4ATAC
interval_86411	chr8	9473502	9475300	+	intron (TNKS, intron 3 of 26)	NA	60956	TNKS
interval_87487	chr8	38615202	38616200	+	intron (TACC1, intron 1 of 12)	NA	-29021	TACC1
interval_70483	chr5	80479402	80481000	+	intron (RASGRF2, intron 18 of 26)	NA	-21261	RNU5E-1
interval_92758	chr9	75208502	75209500	+	intron (TMC1, intron 2 of 23)	NA	72284	TMC1
interval_97721	chrX	108638802	108641100	+	intron (GUCY2F, intron 11 of 19)	NA	85334	GUCY2F
interval_85808	chr7	150084602	150086400	+	intron (ZNF775, intron 1 of 2)	NA	9095	ZNF775
interval_74179	chr5	172324102	172325600	+	intron (ERGIC1, intron 3 of 9)	NA	-60881	RPL26L1
interval_25176	chr13	95751902	95754500	+	intron (ABCC4, intron 20 of 20)	NA	-109397	SNORD13G
interval_21192	chr12	95476802	95478900	+	intron (FGD6, intron 20 of 20)	NA	-10447	NR2C1
interval_36283	chr17	57447302	57449400	+	intron (YPEL2, intron 2 of 4)	NA	4907	MIR4729
interval_51612	chr20	36354602	36358900	+	intron (CTNNBL1, intron 2 of 16)	NA	34394	CTNNBL1
interval_85604	chr7	143166202	143168100	+	intron (EPHA1-AS1, intron 2 of 4)	NA	-7815	TAS2R41
interval_38368	chr18	34882102	34883600	+	intron (CELF4, intron 3 of 11)	NA	28428	LOC105372068
interval_2220	chr1	52258702	52260600	+	intron (NRDC, intron 24 of 30)	NA	42423	MIR761
interval_78139	chr6	107813502	107815500	+	intron (SOBP, intron 1 of 6)	NA	3184	SOBP
interval_92734	chr9	74366702	74369100	+	intron (TMEM2, intron 1 of 22)	NA	15899	TMEM2
interval_14136	chr11	26351002	26353200	+	intron (ANO3, intron 2 of 27)	NA	-1577	ANO3
interval_39656	chr18	71992902	71995300	+	intron (C18orf63, intron 4 of 13)	NA	10991	C18orf63
interval_71039	chr5	95664102	95666200	+	intron (LOC101929710, intron 3 of 4)	NA	103834	PCSK1
interval_36866	chr17	73552702	73554700	+	intron (LLGL2, intron 3 of 25)	NA	-30438	MYO15B
interval_75432	chr6	22132802	22134300	+	intron (CASC15, intron 9 of 11)	NA	13871	NBAT1
interval_17119	chr11	115051602	115052600	+	intron (CADM1, intron 7 of 8)	NA	-152195	LOC105369509
interval_88953	chr8	87403002	87405100	+	intron (WWP1, intron 5 of 24)	NA	49057	WWP1
interval_11574	chr10	97295202	97296200	+	intron (SORBS1, intron 1 of 24)	NA	-94764	SORBS1
interval_58211	chr3	85307202	85309200	+	intron (CADM2, intron 1 of 9)	NA	-126659	MIR5688
interval_54815	chr22	45325302	45326300	+	intron (PHF21B, intron 3 of 13)	NA	73699	LOC101927551
interval_35042	chr17	26468502	26469700	+	intron (NLK, intron 3 of 10)	NA	-84488	PYY2
interval_53045	chr21	32592202	32594700	+	intron (TIAM1, intron 9 of 28)	NA	-182656	KRTAP19-8
interval_29882	chr15	63728102	63730300	+	exon (LOC102723344, exon 7 of 7)	NA	46772	LOC102723344
interval_59870	chr3	138187102	138188500	+	intron (ESYT3, intron 14 of 22)	NA	34386	ESYT3
interval_79240	chr6	136691302	136693500	+	intron (MAP7, intron 7 of 16)	NA	-81412	BCLAF1
interval_37731	chr18	12413202	12415300	+	intron (PRELID3A, intron 1 of 6)	NA	6356	PRELID3A
interval_34618	chr17	9824802	9826700	+	intron (GAS7, intron 11 of 13)	NA	-17067	RCVRN
interval_41997	chr2	2904402	2906400	+	intron (LINC01250, intron 5 of 6)	NA	224397	LINC01250
interval_94426	chr9	119721202	119723200	+	intron (ASTN2, intron 9 of 21)	NA	221279	SNORA70C
interval_27762	chr14	79694902	79696900	+	intron (NRXN3, intron 14 of 20)	NA	29576	LOC105370586
interval_52708	chr20	62446902	62447900	+	intron (ZBTB46-AS1, intron 1 of 2)	NA	7972	ZBTB46-AS1
interval_20084	chr12	63104302	63112600	+	intron (PPM1H, intron 6 of 9)	NA	110985	MIRLET7I
interval_82987	chr7	70133002	70134900	+	intron (AUTS2, intron 5 of 18)	NA	-463572	GALNT17
interval_35775	chr17	44854902	44856300	+	intron (WNT3, intron 1 of 4)	NA	40525	WNT3
interval_56517	chr3	38600202	38601200	+	intron (SCN5A, intron 23 of 27)	NA	62938	EXOG
interval_85727	chr7	147987702	147988700	+	intron (CNTNAP2, intron 21 of 23)	NA	-299456	C7orf33
interval_36984	chr17	75878902	75881000	+	intron (LINC01973, intron 1 of 1)	NA	218	LINC01973
interval_94057	chr9	109832002	109834000	+	intron (LOC340512, intron 3 of 4)	NA	32268	LOC340512
interval_30587	chr15	78341302	78344000	+	intron (TBC1D2B, intron 2 of 12)	NA	27343	TBC1D2B
interval_10833	chr10	78985902	78987100	+	intron (KCNMA1, intron 3 of 29)	NA	85912	KCNMA1-AS2
interval_17773	chr11	128422602	128423900	+	intron (ETS1, intron 3 of 9)	NA	27214	LOC101929517
interval_55999	chr3	25467102	25468200	+	intron (RARB, intron 1 of 7)	NA	-41233	LOC105376997
interval_3943	chr1	98010302	98012400	+	intron (DPYD, intron 12 of 22)	NA	-251126	DPYD-AS2
interval_73602	chr5	158451502	158453500	+	intron (EBF1, intron 5 of 14)	NA	74269	EBF1
interval_38544	chr18	39851002	39853200	+	intron (LINC00907, intron 3 of 6)	NA	85468	LINC00907
interval_1034	chr1	23097502	23099800	+	intron (EPHB2, intron 1 of 16)	NA	52641	MIR4684
interval_19071	chr12	28592202	28593600	+	intron (CCDC91, intron 8 of 12)	NA	249541	CCDC91
interval_45609	chr2	112691602	112693500	+	intron (MERTK, intron 2 of 18)	NA	36360	MERTK
interval_36285	chr17	57476202	57478000	+	exon (YPEL2, exon 5 of 5)	NA	33657	MIR4729
interval_81794	chr7	29370102	29371100	+	intron (CHN2, intron 2 of 13)	NA	-122015	LOC102724484
interval_39668	chr18	72445202	72447000	+	intron (ZNF407, intron 2 of 3)	NA	103182	ZNF407
interval_11345	chr10	90760602	90762400	+	intron (FAS, intron 1 of 8)	NA	-8769	FAS-AS1
interval_63224	chr4	30837702	30839900	+	intron (PCDH7, intron 1 of 2)	NA	116764	PCDH7
interval_91842	chr9	16797702	16798900	+	intron (BNC2, intron 1 of 6)	NA	72485	BNC2
interval_53411	chr21	42583902	42586200	+	intron (BACE2, intron 1 of 7)	NA	-27885	PLAC4
interval_967	chr1	21891102	21892900	+	intron (ALPL, intron 4 of 9)	NA	56150	ALPL
interval_73951	chr5	167739802	167741600	+	intron (WWC1, intron 1 of 22)	NA	21636	WWC1
interval_76339	chr6	43442502	43444300	+	Intergenic	NA	-1860	TJAP1
interval_66987	chr4	154437802	154439600	+	intron (TMEM131L, intron 3 of 34)	NA	51203	TMEM131L
interval_26211	chr14	33069502	33071300	+	intron (AKAP6, intron 7 of 13)	NA	271922	AKAP6
interval_74572	chr6	1778002	1779000	+	intron (GMDS, intron 7 of 10)	NA	167820	FOXC1
interval_64466	chr4	79295702	79297800	+	intron (FRAS1, intron 25 of 41)	NA	86612	SNORD161
interval_3934	chr1	97763402	97764400	+	intron (DPYD-AS1, intron 2 of 4)	NA	202422	DPYD-AS1
interval_10237	chr10	63810502	63811500	+	intron (ARID5B, intron 5 of 9)	NA	2031	ARID5B
interval_72649	chr5	136593502	136595300	+	intron (SPOCK1, intron 3 of 10)	NA	130515	LOC105379192
interval_76106	chr6	38337902	38340200	+	intron (BTBD9, intron 7 of 11)	NA	-110321	BTBD9-AS1
interval_65884	chr4	122258802	122260900	+	intron (QRFPR, intron 2 of 5)	NA	42330	QRFPR
interval_19419	chr12	45425302	45426400	+	intron (DBX2, intron 2 of 3)	NA	19031	DBX2
interval_12466	chr10	118735102	118737000	+	intron (SHTN1, intron 1 of 15)	NA	29037	SHTN1
interval_35162	chr17	29841302	29842300	+	intron (RAB11FIP4, intron 1 of 12)	NA	-20100	MIR4724
interval_33381	chr16	69886002	69887400	+	intron (WWP2, intron 6 of 23)	NA	14061	WWP2
interval_54955	chr22	49100302	49102100	+	intron (FAM19A5, intron 2 of 3)	NA	-74906	MIR4535
interval_81227	chr7	16386602	16388600	+	intron (ISPD, intron 2 of 8)	NA	73346	ISPD
interval_30135	chr15	68881602	68883900	+	intron (CORO2B, intron 1 of 11)	NA	-26128	CORO2B
interval_76103	chr6	38247102	38252600	+	intron (BTBD9, intron 9 of 11)	NA	-199521	BTBD9-AS1
interval_37256	chr17	80984302	80985600	+	intron (B3GNTL1, intron 4 of 13)	NA	24735	B3GNTL1
interval_30785	chr15	85407002	85408100	+	intron (ALPK3, intron 11 of 13)	NA	-20341	SLC28A1
interval_54801	chr22	45017302	45018300	+	intron (LINC00229, intron 3 of 4)	NA	3498	LINC00229
interval_13724	chr11	14562902	14565100	+	intron (PSMA1, intron 2 of 10)	NA	-42560	COPB1
interval_28026	chr14	88502502	88504900	+	intron (LINC01146, intron 2 of 3)	NA	-11045	LOC101928791
interval_17071	chr11	113969602	113971400	+	intron (ZBTB16, intron 2 of 6)	NA	40070	ZBTB16
interval_34140	chr16	88838302	88841500	+	intron (PIEZO1, intron 1 of 50)	NA	11727	PIEZO1
interval_174	chr1	3506202	3507600	+	intron (MEGF6, intron 3 of 36)	NA	21158	MEGF6
interval_2182	chr1	49228102	49229700	+	intron (BEND5, intron 1 of 4)	NA	13740	BEND5
interval_24578	chr13	76365902	76367700	+	intron (LMO7, intron 2 of 28)	NA	-78373	LMO7DN
interval_93019	chr9	82259302	82261300	+	intron (TLE4, intron 5 of 18)	NA	72213	TLE4
interval_34674	chr17	11390202	11392100	+	intron (SHISA6, intron 3 of 4)	NA	-110597	DNAH9
interval_64394	chr4	77544502	77546500	+	intron (SHROOM3, intron 2 of 10)	NA	48797	MIR548AH
interval_13785	chr11	16190802	16192600	+	intron (SOX6, intron 6 of 14)	NA	-200534	MIR6073
interval_86707	chr8	18459402	18460900	+	intron (PSD3, intron 11 of 15)	NA	211396	NAT2
interval_33568	chr16	74456802	74458700	+	Intergenic	NA	-2383	CLEC18B
interval_59537	chr3	128728302	128730200	+	intron (EFCC1, intron 2 of 7)	NA	-6478	KIAA1257
interval_35173	chr17	30178202	30179200	+	TTS (COPRS)	NA	7625	COPRS
interval_59750	chr3	134582002	134584000	+	intron (EPHB1, intron 1 of 15)	NA	68902	EPHB1
interval_28520	chr14	101322802	101324700	+	intron (MEG3, intron 6 of 6)	NA	5024	MIR770
interval_8913	chr10	14300902	14302900	+	intron (FRMD4A, intron 2 of 3)	NA	123375	MIR4293
interval_79494	chr6	143219602	143222700	+	intron (HIVEP2, intron 1 of 9)	NA	45187	HIVEP2
interval_4713	chr1	146577502	146579300	+	intron (NBPF13P, intron 4 of 5)	NA	7527	NBPF13P
interval_49930	chr2	231779202	231781100	+	intron (GPR55, intron 1 of 1)	NA	9790	GPR55
interval_8163	chr1	239966302	239968400	+	intron (CHRM3, intron 3 of 4)	NA	-84932	CHRM3-AS2
interval_96615	chrX	45371702	45373300	+	intron (LINC01204, intron 2 of 3)	NA	7868	LINC01204
interval_49596	chr2	222423802	222425800	+	intron (EPHA4, intron 4 of 18)	NA	14121	EPHA4
interval_80286	chr6	163744602	163747200	+	promoter-TSS (PACRG-AS1)	NA	-396	PACRG-AS1
interval_27730	chr14	79082702	79083700	+	intron (NRXN3, intron 1 of 16)	NA	-583124	LOC105370586
interval_50025	chr2	233640302	233642400	+	promoter-TSS (KCNJ13)	NA	-76	KCNJ13
interval_51210	chr20	22391502	22393300	+	intron (LOC284788, intron 1 of 3)	NA	8880	LOC284788
interval_70024	chr5	66389702	66392400	+	intron (MAST4, intron 4 of 26)	NA	-91069	MAST4-AS1
interval_91035	chr8	142155902	142157400	+	intron (DENND3, intron 5 of 22)	NA	17931	DENND3
interval_69177	chr5	33853902	33856000	+	intron (ADAMTS12, intron 2 of 23)	NA	37346	ADAMTS12
interval_89425	chr8	100908202	100910200	+	Intergenic	NA	-2959	COX6C
interval_66573	chr4	143437302	143438600	+	intron (INPP4B, intron 2 of 26)	NA	329737	INPP4B
interval_8549	chr10	3153502	3154900	+	intron (PFKP, intron 12 of 23)	NA	-22095	SNORD142
interval_11691	chr10	100287202	100288800	+	intron (HPSE2, intron 9 of 12)	NA	-81281	HPS1
interval_34511	chr17	7322302	7324300	+	promoter-TSS (SPEM1)	NA	-378	SPEM1
interval_31738	chr16	7469002	7470000	+	intron (RBFOX1, intron 1 of 12)	NA	86750	RBFOX1
interval_54874	chr22	46483202	46484800	+	intron (MIRLET7BHG, intron 1 of 5)	NA	2124	MIRLET7BHG
interval_29399	chr15	48517402	48519200	+	intron (SLC12A1, intron 4 of 26)	NA	19803	SLC12A1
interval_30299	chr15	71999602	72001400	+	intron (THSD4, intron 2 of 11)	NA	-16623	THSD4-AS2
interval_6581	chr1	201703202	201705200	+	intron (NAV1, intron 3 of 29)	NA	15565	MIR5191
interval_80109	chr6	158828902	158830700	+	intron (TULP4, intron 1 of 13)	NA	85787	SNORA116
interval_86250	chr8	4169902	4171700	+	intron (CSMD1, intron 3 of 69)	NA	681527	CSMD1
interval_74261	chr5	173908902	173910500	+	intron (LINC01411, intron 2 of 5)	NA	146344	LINC01411
interval_10799	chr10	78061802	78064000	+	intron (LRMDA, intron 4 of 5)	NA	520382	LRMDA
interval_12453	chr10	118482502	118483600	+	intron (HSPA12A, intron 2 of 12)	NA	19034	HSPA12A
interval_31865	chr16	11172202	11173700	+	intron (CLEC16A, intron 18 of 20)	NA	134606	CLEC16A
interval_91924	chr9	18993602	18995500	+	intron (SAXO1, intron 1 of 3)	NA	38705	SAXO1
interval_13211	chr11	1947402	1950200	+	intron (TNNT3, intron 6 of 14)	NA	8002	TNNT3
interval_86134	chr8	563502	566500	+	exon (ERICH1, exon 6 of 6)	NA	-69220	TDRP
interval_71380	chr5	106294202	106295300	+	intron (LINC01950, intron 2 of 3)	NA	51964	LINC01950
interval_92858	chr9	78231002	78232800	+	intron (MIR548H3, intron 2 of 2)	NA	106843	MIR548H3
interval_34611	chr17	9628602	9629900	+	intron (USP43, intron 14 of 14)	NA	65363	DHRS7C
interval_10476	chr10	71251402	71252600	+	intron (TSPAN15, intron 3 of 7)	NA	40778	TSPAN15
interval_30340	chr15	73549902	73551500	+	intron (NEO1, intron 13 of 28)	NA	110904	HCN4
interval_72163	chr5	124400002	124402000	+	intron (LOC101927421, intron 2 of 5)	NA	28477	LOC101927421
interval_287	chr1	6397902	6399800	+	intron (ACOT7, intron 3 of 8)	NA	54975	ACOT7
interval_30829	chr15	86859702	86860700	+	promoter-TSS (AGBL1-AS1)	NA	-2	AGBL1-AS1
interval_51402	chr20	31097802	31099600	+	intron (LOC101929698, intron 1 of 2)	NA	939	LOC101929698
interval_20984	chr12	89843902	89845500	+	intron (POC1B, intron 9 of 10)	NA	73882	GALNT4
interval_90395	chr8	125121802	125125300	+	intron (FER1L6, intron 39 of 40)	NA	60212	FER1L6-AS2
interval_45524	chr2	110088602	110089900	+	intron (SH3RF3, intron 8 of 9)	NA	-159170	MIR4266
interval_69764	chr5	58089402	58090400	+	intron (RAB3C, intron 3 of 4)	NA	211030	RAB3C
interval_26646	chr14	51490002	51491700	+	intron (TRIM9, intron 2 of 6)	NA	71571	TRIM9
interval_1978	chr1	44797202	44798900	+	intron (ERI3, intron 2 of 7)	NA	22900	ERI3
interval_8996	chr10	16775002	16776900	+	intron (RSU1, intron 6 of 7)	NA	83502	RSU1
interval_50753	chr20	9309502	9314000	+	intron (PLCB4, intron 2 of 35)	NA	23304	PLCB4
interval_7473	chr1	223103502	223105700	+	intron (DISP1, intron 3 of 9)	NA	116178	DISP1
interval_71661	chr5	112419802	112421300	+	intron (MCC, intron 7 of 16)	NA	108144	DCP2
interval_13105	chr10	135091202	135093100	+	TTS (TUBGCP2)	NA	-1744	ADAM8
interval_27042	chr14	62048302	62049300	+	intron (FLJ22447, intron 1 of 2)	NA	11543	FLJ22447
interval_57529	chr3	64116702	64119700	+	intron (PRICKLE2, intron 7 of 7)	NA	29055	PRICKLE2-AS2
interval_94813	chr9	129198402	129200200	+	intron (MVB12B, intron 7 of 9)	NA	-26518	NRON
interval_17833	chr11	130053502	130055200	+	intron (ST14, intron 1 of 18)	NA	24669	ST14
interval_86937	chr8	24156802	24158200	+	exon (ADAM28, exon 2 of 23)	NA	5948	ADAM28
interval_41678	chr19	53227402	53229600	+	intron (ZNF611, intron 3 of 6)	NA	4634	ZNF611
interval_57554	chr3	64531702	64533600	+	intron (ADAMTS9, intron 30 of 38)	NA	-14371	ADAMTS9-AS1
interval_89268	chr8	95668602	95669700	+	intron (ESRP1, intron 4 of 14)	NA	15787	ESRP1
interval_74976	chr6	11279802	11280900	+	intron (NEDD9, intron 2 of 7)	NA	102230	NEDD9
interval_9096	chr10	20435802	20437700	+	exon (PLXDC2, exon 5 of 13)	NA	331379	PLXDC2
interval_28152	chr14	91876302	91878000	+	intron (CCDC88C, intron 2 of 29)	NA	7037	CCDC88C
interval_93428	chr9	93062102	93063700	+	TTS (LINC01508)	NA	132870	LINC01508
interval_28156	chr14	91931902	91933600	+	intron (PPP4R3A, intron 8 of 12)	NA	44073	PPP4R3A
interval_77383	chr6	83862102	83863700	+	intron (DOPEY1, intron 30 of 38)	NA	40111	PGM3
interval_70423	chr5	79257302	79259700	+	intron (LINC01455, intron 2 of 2)	NA	26099	LINC01455
interval_74066	chr5	169878402	169880300	+	intron (KCNIP1, intron 1 of 7)	NA	-51689	KCNIP1
interval_64764	chr4	87994602	87996300	+	intron (AFF1, intron 3 of 19)	NA	67298	AFF1
interval_1936	chr1	44037402	44039800	+	intron (PTPRF, intron 6 of 33)	NA	42070	PTPRF
interval_62454	chr4	7636802	7638300	+	intron (SORCS2, intron 3 of 26)	NA	-118266	AFAP1-AS1
interval_65012	chr4	96352102	96354800	+	intron (UNC5C, intron 1 of 15)	NA	116910	UNC5C
interval_38154	chr18	28978602	28982500	+	intron (DSG4, intron 9 of 14)	NA	23811	DSG4
interval_52215	chr20	50341302	50343200	+	intron (ATP9A, intron 3 of 27)	NA	42699	ATP9A
interval_21632	chr12	107132602	107135000	+	intron (RFX4, intron 15 of 17)	NA	-34533	RIC8B
interval_32641	chr16	49634202	49635500	+	intron (ZNF423, intron 3 of 5)	NA	-82355	ADAM3B
interval_8841	chr10	12554902	12556200	+	intron (CAMK1D, intron 3 of 11)	NA	-65201	MIR4480
interval_14855	chr11	48102002	48104100	+	intron (PTPRJ, intron 1 of 8)	NA	-15283	MIR3161
interval_22599	chr12	130987902	130989800	+	intron (RIMBP2, intron 4 of 21)	NA	124150	RIMBP2
interval_88289	chr8	67801302	67803000	+	intron (MCMDC2, intron 9 of 14)	NA	19167	MCMDC2
interval_95663	chrX	8545102	8546700	+	intron (ANOS1, intron 6 of 13)	NA	113030	VCX3B
interval_47631	chr2	170180302	170182100	+	intron (LRP2, intron 1 of 78)	NA	37921	LRP2
interval_77091	chr6	73753802	73756100	+	intron (KCNQ5, intron 3 of 11)	NA	-77475	MIR4282
interval_72919	chr5	142507302	142509200	+	intron (ARHGAP26, intron 18 of 22)	NA	-63814	ARHGAP26-IT1
interval_19471	chr12	47218502	47220200	+	intron (SLC38A4, intron 1 of 16)	NA	429	SLC38A4
interval_8471	chr10	406002	408900	+	intron (DIP2C, intron 22 of 36)	NA	-79425	MIR7641-2
interval_51500	chr20	33544502	33545500	+	intron (MYH7B, intron 1 of 44)	NA	1363	MYH7B
interval_11424	chr10	92813302	92815200	+	intron (LINC00502, intron 3 of 3)	NA	8686	LINC00502
interval_60952	chr3	168967002	168968900	+	intron (MECOM, intron 1 of 15)	NA	-197704	LOC105374205
interval_83304	chr7	80377202	80379200	+	intron (SEMA3C, intron 17 of 17)	NA	102232	CD36
interval_31136	chr15	94524702	94526800	+	intron (LINC01581, intron 4 of 8)	NA	81821	LINC01580
interval_23242	chr13	36396002	36398200	+	intron (DCLK1, intron 6 of 12)	NA	125440	LINC00445
interval_2461	chr1	57577002	57579100	+	intron (DAB1, intron 6 of 16)	NA	-146238	C8B
interval_35371	chr17	36078402	36082300	+	intron (HNF1B, intron 4 of 8)	NA	24718	HNF1B
interval_75410	chr6	21771902	21774400	+	intron (CASC15, intron 2 of 11)	NA	106476	CASC15
interval_28033	chr14	88698402	88699800	+	intron (KCNK10, intron 3 of 6)	NA	90492	KCNK10
interval_23028	chr13	29050502	29052100	+	intron (FLT1, intron 1 of 14)	NA	17964	FLT1
interval_62206	chr4	2361202	2363100	+	intron (ZFYVE28, intron 1 of 6)	NA	58219	ZFYVE28
interval_15069	chr11	62202502	62204400	+	intron (AHNAK, intron 5 of 5)	NA	16944	SCGB1A1
interval_97744	chrX	109387702	109389700	+	intron (TMEM164, intron 4 of 5)	NA	63355	MIR3978
interval_44142	chr2	62263202	62264700	+	intron (COMMD1, intron 2 of 2)	NA	131174	COMMD1
interval_5644	chr1	175429602	175430600	+	intron (TNR, intron 2 of 22)	NA	-268152	KIAA0040
interval_32358	chr16	27295302	27297000	+	intron (FLJ21408, intron 2 of 4)	NA	-16038	NSMCE1
interval_2558	chr1	59613002	59614900	+	Intergenic	NA	-1472	HSD52
interval_6866	chr1	208314102	208316400	+	intron (PLXNA2, intron 4 of 31)	NA	102414	PLXNA2
interval_64750	chr4	87698302	87700400	+	intron (PTPN13, intron 32 of 44)	NA	71065	SLC10A6
interval_15999	chr11	82762402	82764100	+	intron (RAB30, intron 1 of 5)	NA	-10611	SNORA70E
interval_82966	chr7	69857002	69859100	+	intron (AUTS2, intron 4 of 18)	NA	-739472	GALNT17
interval_26345	chr14	37552402	37554000	+	intron (SLC25A21, intron 1 of 9)	NA	-88030	SLC25A21-AS1
interval_5617	chr1	174465802	174467800	+	intron (RABGAP1L, intron 13 of 20)	NA	49589	GPR52
interval_67464	chr4	170128102	170130300	+	intron (SH3RF1, intron 2 of 11)	NA	63048	SH3RF1
interval_7686	chr1	228109902	228111900	+	intron (WNT9A, intron 3 of 3)	NA	18483	MIR5008
interval_11805	chr10	103223402	103227200	+	intron (BTRC, intron 3 of 14)	NA	111511	BTRC
interval_16033	chr11	83789902	83791900	+	intron (DLG2, intron 3 of 19)	NA	-793451	CCDC90B
interval_74040	chr5	169291702	169293900	+	intron (FAM196B, intron 3 of 3)	NA	114960	FAM196B
interval_13778	chr11	16034602	16036500	+	intron (SOX6, intron 12 of 14)	NA	-44384	MIR6073
interval_90191	chr8	119657102	119659400	+	intron (SAMD12-AS1, intron 2 of 4)	NA	-24067	SAMD12
interval_37997	chr18	23914702	23916600	+	intron (TAF4B, intron 13 of 14)	NA	-87308	LINC01543
interval_21107	chr12	93528002	93530100	+	intron (LOC643339, intron 3 of 4)	NA	-39091	LINC02412
interval_91813	chr9	16416302	16418200	+	exon (BNC2, exon 7 of 7)	NA	-140940	C9orf92
interval_46126	chr2	128412202	128413600	+	intron (LIMS2, intron 3 of 10)	NA	9462	GPR17
interval_47781	chr2	174114102	174116200	+	intron (MAP3K20, intron 16 of 19)	NA	31613	MAP3K20-AS1
interval_6601	chr1	202174402	202176200	+	intron (LGR6, intron 1 of 17)	NA	-7982	LGR6
interval_75611	chr6	26952002	26953800	+	intron (LINC00240, intron 2 of 2)	NA	28129	LINC00240
interval_59423	chr3	126236902	126238600	+	Intergenic	NA	-1135	UROC1
interval_92510	chr9	37323902	37325700	+	intron (ZCCHC7, intron 5 of 8)	NA	-97906	GRHPR
interval_49757	chr2	226461802	226463700	+	intron (NYAP2, intron 4 of 5)	NA	197149	NYAP2
interval_90782	chr8	134254402	134256400	+	intron (NDRG1, intron 12 of 13)	NA	52119	WISP1
interval_85403	chr7	138345702	138347000	+	intron (SVOPL, intron 4 of 14)	NA	17439	SVOPL
interval_81443	chr7	21706002	21707500	+	intron (DNAH11, intron 30 of 81)	NA	123918	DNAH11
interval_20158	chr12	65515802	65517100	+	Intergenic	NA	-1105	WIF1
interval_49340	chr2	216858702	216860700	+	intron (MREG, intron 2 of 4)	NA	18645	MREG
interval_43723	chr2	48924702	48927600	+	intron (LHCGR, intron 8 of 10)	NA	56729	LHCGR
interval_73011	chr5	145387002	145388200	+	intron (SH3RF2, intron 4 of 9)	NA	71475	SH3RF2
interval_26966	chr14	60078102	60080000	+	intron (RTN1, intron 3 of 8)	NA	34687	MIR5586
interval_14406	chr11	34531002	34532600	+	intron (ELF5, intron 1 of 4)	NA	1545	ELF5
interval_29171	chr15	39933702	39935600	+	intron (FSIP1, intron 10 of 11)	NA	61371	THBS1
interval_78298	chr6	111997302	111999900	+	intron (FYN, intron 9 of 10)	NA	-110038	TRAF3IP2
interval_43742	chr2	49255002	49258200	+	intron (FSHR, intron 2 of 8)	NA	-30141	MIR548BA
interval_14812	chr11	47041502	47044100	+	intron (C11orf49, intron 2 of 7)	NA	84561	C11orf49
interval_75828	chr6	32171002	32172300	+	exon (NOTCH4, exon 20 of 29)	NA	-8351	GPSM3
interval_59692	chr3	133138002	133139400	+	intron (BFSP2, intron 1 of 6)	NA	19862	BFSP2
interval_74708	chr6	4705402	4706700	+	promoter-TSS (CDYL)	NA	-70629	CDYL
interval_41649	chr19	52462902	52465200	+	intron (ZNF350-AS1, intron 1 of 2)	NA	11664	ZNF350-AS1
interval_53214	chr21	36314502	36316400	+	intron (RUNX1, intron 2 of 8)	NA	96272	RUNX1-IT1
interval_91342	chr9	2555802	2557100	+	intron (VLDLR-AS1, intron 1 of 3)	NA	-65323	VLDLR
interval_82000	chr7	34811202	34813300	+	intron (NPSR1-AS1, intron 1 of 4)	NA	61692	NPSR1-AS1
interval_14401	chr11	34359902	34364900	+	intron (ABTB2, intron 1 of 16)	NA	17154	ABTB2
interval_42303	chr2	10907702	10909000	+	intron (ATP6V1C2, intron 5 of 13)	NA	44614	PDIA6
interval_11884	chr10	104794502	104796400	+	intron (CNNM2, intron 1 of 7)	NA	117376	CNNM2
interval_52276	chr20	51686502	51687900	+	intron (TSHZ2, intron 1 of 2)	NA	98255	TSHZ2
interval_76215	chr6	41031302	41032600	+	exon (APOBEC2, exon 3 of 3)	NA	8402	OARD1
interval_24619	chr13	77621102	77622400	+	intron (MYCBP2, intron 82 of 82)	NA	-20420	FBXL3
interval_8884	chr10	13775402	13777300	+	intron (FRMD4A, intron 12 of 24)	NA	147412	PRPF18
interval_80785	chr7	4154302	4155500	+	intron (SDK1, intron 25 of 44)	NA	-14416	SDK1
interval_32272	chr16	24335302	24336600	+	intron (CACNG3, intron 1 of 3)	NA	69077	CACNG3
interval_29043	chr15	36014102	36015800	+	intron (DPH6-AS1, intron 2 of 2)	NA	-176547	DPH6
interval_157	chr1	3281302	3283800	+	intron (PRDM16, intron 3 of 16)	NA	-88596	ARHGEF16
interval_85460	chr7	139686602	139687800	+	intron (TBXAS1, intron 9 of 12)	NA	76320	PARP12
interval_4000	chr1	100127602	100129200	+	intron (PALMD, intron 2 of 7)	NA	16970	PALMD
interval_19414	chr12	45168902	45170800	+	exon (NELL2, exon 9 of 21)	NA	100396	NELL2
interval_47471	chr2	166392702	166394600	+	intron (CSRNP3, intron 3 of 6)	NA	67494	CSRNP3
interval_25745	chr13	111117702	111119800	+	intron (COL4A2, intron 26 of 47)	NA	-3117	COL4A2-AS2
interval_48455	chr2	192266802	192268800	+	intron (MYO1B, intron 24 of 30)	NA	157799	MYO1B
interval_70513	chr5	81313502	81315400	+	intron (ATG10, intron 3 of 8)	NA	46607	ATG10
interval_93431	chr9	93104702	93107300	+	intron (LINC01508, intron 2 of 2)	NA	89770	LINC01508
interval_50752	chr20	9222002	9224100	+	intron (PLCB4, intron 1 of 35)	NA	-65396	PLCB4
interval_69639	chr5	54325102	54327600	+	exon (GZMK, exon 3 of 5)	NA	6244	GZMK
interval_13781	chr11	16106902	16108900	+	intron (SOX6, intron 8 of 14)	NA	-116734	MIR6073
interval_6743	chr1	204849902	204850900	+	intron (NFASC, intron 1 of 14)	NA	52619	NFASC
interval_91007	chr8	141714502	141715600	+	intron (PTK2, intron 24 of 32)	NA	-69406	AGO2
interval_54002	chr22	27174502	27175800	+	intron (MIATNB, intron 5 of 5)	NA	-81023	LOC110091768
interval_71035	chr5	95583002	95585000	+	intron (LOC101929710, intron 1 of 4)	NA	169159	MIR583
interval_50194	chr2	237357502	237358500	+	intron (IQCA1, intron 6 of 18)	NA	58177	IQCA1
interval_65767	chr4	118574402	118576300	+	intron (LINC01378, intron 2 of 3)	NA	-180205	LINC02264
interval_50418	chr2	242604602	242607100	+	intron (ATG4B, intron 7 of 12)	NA	20532	DTYMK
interval_54232	chr22	31624602	31628200	+	intron (LIMK2, intron 2 of 15)	NA	18151	LIMK2
interval_35961	chr17	48507802	48509700	+	intron (ACSF2, intron 2 of 16)	NA	5232	ACSF2
interval_59908	chr3	139250502	139255100	+	intron (RBP1, intron 2 of 2)	NA	5870	RBP1
interval_70203	chr5	73117702	73118700	+	intron (ARHGEF28, intron 1 of 27)	NA	196218	ARHGEF28
interval_23744	chr13	51382902	51384800	+	intron (DLEU7-AS1, intron 2 of 4)	NA	1860	DLEU7-AS1
interval_89512	chr8	102653902	102655700	+	intron (GRHL2, intron 12 of 15)	NA	148638	NCALD
interval_73980	chr5	168303902	168305700	+	intron (SLIT3, intron 5 of 35)	NA	-109541	MIR218-2
interval_52001	chr20	46352102	46354300	+	intron (SULF2, intron 3 of 20)	NA	62159	SULF2
interval_9026	chr10	17464702	17466300	+	intron (ST8SIA6, intron 2 of 6)	NA	30885	ST8SIA6
interval_13639	chr11	12863202	12865700	+	intron (TEAD1, intron 3 of 12)	NA	146644	LINC00958
interval_95	chr1	2432902	2436100	+	intron (PLCH2, intron 21 of 21)	NA	23566	PANK4
interval_91114	chr8	143611502	143613000	+	intron (ADGRB1, intron 23 of 29)	NA	66874	ADGRB1
interval_80480	chr6	168460302	168462000	+	intron (FRMD1, intron 9 of 10)	NA	18688	FRMD1
interval_6870	chr1	208342802	208344700	+	intron (PLXNA2, intron 3 of 31)	NA	73914	PLXNA2
interval_53796	chr22	21305402	21307100	+	exon (CRKL, exon 3 of 3)	NA	-5129	LINC01637
interval_85243	chr7	133914702	133916600	+	intron (LRGUK, intron 16 of 19)	NA	86176	SLC35B4
interval_90111	chr8	118163302	118165400	+	intron (SLC30A8, intron 2 of 7)	NA	17014	SLC30A8
interval_32220	chr16	22798502	22799900	+	Intergenic	NA	-26659	HS3ST2
interval_98687	chrX	152753002	152754800	+	intron (HAUS7, intron 1 of 12)	NA	-6446	BGN
interval_49466	chr2	219609302	219611600	+	exon (TTLL4, exon 7 of 20)	NA	34883	TTLL4
interval_15149	chr11	63837002	63838800	+	intron (MACROD1, intron 3 of 10)	NA	-33461	FLRT1
interval_27341	chr14	69559402	69561800	+	intron (DCAF5, intron 5 of 8)	NA	58715	DCAF5
interval_29487	chr15	52175902	52177900	+	intron (TMOD3, intron 3 of 9)	NA	39416	LOC100422556
interval_12510	chr10	119867002	119869400	+	intron (CASC2, intron 3 of 3)	NA	61869	CASC2
interval_54757	chr22	43975402	43976600	+	intron (EFCAB6, intron 23 of 29)	NA	63867	EFCAB6-AS1
interval_82020	chr7	35372802	35374100	+	intron (LOC401324, intron 1 of 2)	NA	19985	LOC401324
interval_16636	chr11	101447402	101449000	+	intron (TRPC6, intron 1 of 12)	NA	6458	TRPC6
interval_90338	chr8	123808202	123809400	+	intron (ZHX2, intron 1 of 3)	NA	14900	ZHX2
interval_48872	chr2	203358202	203360000	+	intron (BMPR2, intron 3 of 12)	NA	118051	BMPR2
interval_85211	chr7	132615902	132618200	+	intron (CHCHD3, intron 4 of 8)	NA	102624	MIR3654
interval_18341	chr12	5854802	5855900	+	intron (ANO2, intron 11 of 25)	NA	199074	ANO2
interval_92394	chr9	34270202	34272600	+	intron (KIF24, intron 7 of 12)	NA	57846	KIF24
interval_62482	chr4	7987602	7988700	+	intron (ABLIM2, intron 11 of 14)	NA	18957	MIR95
interval_14397	chr11	34320102	34322600	+	intron (ABTB2, intron 1 of 16)	NA	58204	ABTB2
interval_82273	chr7	42107302	42110300	+	intron (GLI3, intron 4 of 14)	NA	167817	GLI3
interval_66863	chr4	152089302	152091100	+	intron (SH3D19, intron 7 of 19)	NA	57459	SH3D19
interval_37265	chr17	81185102	81186400	+	intron (RPL23AP87, intron 3 of 3)	NA	11085	RPL23AP87
interval_35760	chr17	43950202	43951200	+	intron (MAPT-AS1, intron 1 of 1)	NA	-21047	MAPT
interval_78159	chr6	108127502	108129600	+	intron (SCML4, intron 1 of 7)	NA	16970	SCML4
interval_53388	chr21	41571902	41573600	+	intron (DSCAM, intron 11 of 32)	NA	11607	MIR4760
interval_8797	chr10	11307602	11309400	+	intron (CELF2, intron 5 of 11)	NA	78172	CELF2-AS1
interval_20661	chr12	79653902	79655700	+	intron (SYT1, intron 5 of 11)	NA	-158236	MIR1252
interval_11992	chr10	106889202	106891200	+	intron (SORCS3, intron 7 of 26)	NA	-464227	SORCS3-AS1
interval_29897	chr15	64016602	64018500	+	exon (HERC1, exon 18 of 78)	NA	108596	HERC1
interval_39282	chr18	59155802	59157400	+	intron (CDH20, intron 1 of 11)	NA	155786	CDH20
interval_81645	chr7	26459602	26460600	+	intron (LOC441204, intron 1 of 4)	NA	16993	LOC441204
interval_10599	chr10	73425702	73427100	+	intron (CDH23, intron 13 of 24)	NA	71180	C10orf105
interval_76824	chr6	57365102	57366500	+	intron (PRIM2, intron 7 of 14)	NA	110871	MIR548U
interval_27719	chr14	78785602	78786700	+	intron (NRXN3, intron 4 of 20)	NA	519725	ADCK1
interval_51832	chr20	42615302	42617200	+	intron (TOX2, intron 2 of 8)	NA	41715	TOX2
interval_20134	chr12	64854902	64856700	+	intron (TBK1, intron 3 of 20)	NA	9961	TBK1
interval_80205	chr6	161823702	161825400	+	intron (PRKN, intron 8 of 10)	NA	-67458	LOC105378098
interval_26948	chr14	59665702	59667700	+	intron (DAAM1, intron 1 of 24)	NA	-63458	DAAM1
interval_8570	chr10	3558202	3559400	+	intron (LOC105376360, intron 1 of 1)	NA	197914	LOC105376360
interval_67442	chr4	169665102	169666200	+	intron (PALLD, intron 10 of 20)	NA	112883	PALLD
interval_4005	chr1	100198202	100200000	+	intron (FRRS1, intron 7 of 16)	NA	32248	FRRS1
interval_5397	chr1	167760002	167761600	+	exon (MPZL1, exon 3 of 3)	NA	69614	MPZL1
interval_50270	chr2	238803002	238804400	+	intron (RAMP1, intron 2 of 2)	NA	35514	RAMP1
interval_34815	chr17	15557002	15559400	+	intron (TRIM16, intron 3 of 8)	NA	29424	TRIM16
interval_13210	chr11	1939802	1941000	+	promoter-TSS (TNNT3)	NA	-398	TNNT3
interval_13044	chr10	134053202	134054200	+	intron (STK32C, intron 2 of 11)	NA	53287	DPYSL4
interval_38243	chr18	31677202	31679200	+	intron (NOL4, intron 4 of 8)	NA	124233	NOL4
interval_64613	chr4	83668402	83671000	+	intron (SCD5, intron 1 of 3)	NA	4882	MIR575
interval_30832	chr15	86925302	86926500	+	intron (AGBL1, intron 17 of 24)	NA	-65702	AGBL1-AS1
interval_23364	chr13	40105302	40106700	+	intron (LHFP, intron 2 of 3)	NA	71355	LHFP
interval_49631	chr2	223092302	223093900	+	intron (PAX3, intron 5 of 8)	NA	-69765	CCDC140
interval_92595	chr9	43732702	43734900	+	intron (CNTNAP3B, intron 2 of 23)	NA	48605	CNTNAP3P2
interval_39650	chr18	71793402	71796500	+	intron (FBXO15, intron 5 of 9)	NA	20048	FBXO15
interval_10734	chr10	77137202	77140300	+	intron (ZNF503, intron 1 of 3)	NA	22901	ZNF503
interval_40134	chr19	6253302	6254900	+	intron (MLLT1, intron 3 of 11)	NA	25858	MLLT1
interval_55986	chr3	25269502	25273600	+	intron (RARB, intron 4 of 10)	NA	-110742	RARB
interval_91903	chr9	18490002	18492100	+	intron (ADAMTSL1, intron 1 of 28)	NA	16972	ADAMTSL1
interval_93972	chr9	107617902	107619800	+	intron (ABCA1, intron 7 of 49)	NA	71676	ABCA1
interval_18086	chr12	585202	587300	+	intron (B4GALNT3, intron 1 of 19)	NA	16708	B4GALNT3
interval_89600	chr8	104232702	104235300	+	intron (BAALC, intron 2 of 2)	NA	-49633	BAALC-AS1
interval_58307	chr3	89456102	89457300	+	intron (EPHA3, intron 8 of 16)	NA	300027	EPHA3
interval_30079	chr15	67492702	67494700	+	exon (AAGAB, exon 10 of 10)	NA	-53437	IQCH
interval_10777	chr10	77715302	77717500	+	intron (LRMDA, intron 3 of 7)	NA	173882	LRMDA
interval_23509	chr13	44349002	44350800	+	intron (ENOX1, intron 1 of 17)	NA	11215	ENOX1
interval_8569	chr10	3541902	3543800	+	intron (LOC105376360, intron 1 of 1)	NA	181964	LOC105376360
interval_60569	chr3	156827702	156829200	+	intron (LINC00880, intron 1 of 3)	NA	12340	LINC00880
interval_27733	chr14	79103402	79106200	+	intron (NRXN3, intron 1 of 16)	NA	-561524	LOC105370586
interval_57222	chr3	56399802	56401000	+	intron (ERC2, intron 2 of 16)	NA	101990	ERC2
interval_9190	chr10	22848202	22850700	+	intron (PIP4K2A, intron 6 of 9)	NA	-122593	LOC100499489
interval_124	chr1	2999202	3001000	+	intron (PRDM16, intron 1 of 16)	NA	14359	PRDM16
interval_37092	chr17	78157402	78159600	+	intron (CARD14, intron 5 of 21)	NA	-3098	CARD14
interval_8575	chr10	3726302	3728200	+	intron (LOC105376360, intron 1 of 1)	NA	100222	KLF6
interval_71611	chr5	111183602	111184600	+	intron (NREP, intron 2 of 3)	NA	-64104	NREP-AS1
interval_34166	chr16	89230002	89232000	+	TTS (LINC00304)	NA	-1790	LINC02138
interval_30531	chr15	77479902	77480900	+	intron (PEAK1, intron 4 of 7)	NA	37345	LINC00597
interval_83928	chr7	98954902	98958300	+	intron (ARPC1A, intron 7 of 9)	NA	-15697	ARPC1B
interval_93170	chr9	86092102	86093100	+	intron (FRMD3, intron 1 of 14)	NA	60747	FRMD3
interval_45928	chr2	121692202	121694300	+	intron (GLI2, intron 2 of 12)	NA	138384	GLI2
interval_17289	chr11	117953002	117954000	+	intron (TMPRSS4, intron 1 of 12)	NA	4007	TMPRSS4-AS1
interval_227	chr1	4789102	4790800	+	intron (AJAP1, intron 2 of 5)	NA	74846	AJAP1
interval_32954	chr16	57148202	57150600	+	exon (CPNE2, exon 4 of 16)	NA	22946	CPNE2
interval_32126	chr16	19660102	19662500	+	intron (C16orf62, intron 22 of 27)	NA	-66477	IQCK
interval_84468	chr7	114057502	114059200	+	intron (FOXP2, intron 1 of 16)	NA	3299	FOXP2
interval_74562	chr6	1627902	1630600	+	intron (GMDS, intron 9 of 10)	NA	18570	FOXC1
interval_60270	chr3	149220802	149222200	+	TTS (TM4SF4)	NA	29133	TM4SF4
interval_34675	chr17	11392902	11394800	+	intron (SHISA6, intron 3 of 4)	NA	-107897	DNAH9
interval_98100	chrX	122396402	122398200	+	intron (GRIA3, intron 3 of 15)	NA	79205	GRIA3
interval_944	chr1	21563602	21566000	+	intron (ECE1, intron 10 of 18)	NA	52181	ECE1
interval_58126	chr3	81628202	81630800	+	intron (GBE1, intron 11 of 15)	NA	181449	GBE1
interval_36762	chr17	71509702	71511300	+	intron (LOC101928251, intron 1 of 1)	NA	679	LOC101928251
interval_65079	chr4	98494002	98496100	+	intron (STPG2, intron 10 of 10)	NA	206974	STPG2-AS1
interval_66155	chr4	129768702	129770800	+	intron (JADE1, intron 4 of 10)	NA	37326	JADE1
interval_21193	chr12	95487402	95489500	+	exon (FGD6, exon 15 of 21)	NA	-21047	NR2C1
interval_32811	chr16	53759902	53761300	+	intron (FTO, intron 1 of 8)	NA	22726	FTO
interval_27263	chr14	68709402	68712300	+	intron (RAD51B, intron 7 of 10)	NA	384653	LOC100996664
interval_33596	chr16	75373702	75377200	+	intron (CFDP1, intron 5 of 6)	NA	-89925	BCAR1
interval_56716	chr3	44399802	44402300	+	exon (TCAIM, exon 4 of 4)	NA	21440	TCAIM
interval_8410	chr1	246110002	246111000	+	intron (SMYD3, intron 5 of 11)	NA	470213	SMYD3
interval_10699	chr10	76344502	76346600	+	intron (ADK, intron 7 of 10)	NA	-56469	LOC102723439
interval_21656	chr12	107756002	107758600	+	intron (BTBD11, intron 1 of 14)	NA	45104	BTBD11
interval_8066	chr1	237016902	237018800	+	intron (MTR, intron 18 of 31)	NA	59270	MTR
interval_56483	chr3	37835202	37836300	+	intron (ITGA9-AS1, intron 4 of 5)	NA	67520	ITGA9-AS1
interval_86308	chr8	6521802	6524000	+	intron (MCPH1-AS1, intron 1 of 4)	NA	42829	MCPH1-AS1
interval_2457	chr1	57529602	57531500	+	intron (DAB1, intron 10 of 16)	NA	-98738	C8B
interval_4680	chr1	145218202	145220300	+	intron (NOTCH2NL, intron 1 of 4)	NA	10138	NOTCH2NL
interval_86967	chr8	25247502	25248500	+	intron (DOCK5, intron 42 of 51)	NA	34555	GNRH1
interval_5041	chr1	157982802	157984700	+	intron (KIRREL, intron 1 of 12)	NA	-11589	KIRREL-IT1
interval_2268	chr1	53714302	53716500	+	intron (LRP8, intron 15 of 16)	NA	-11119	MAGOH
interval_62205	chr4	2322202	2324200	+	intron (ZFYVE28, intron 5 of 11)	NA	-59462	MXD4
interval_88074	chr8	61759302	61762100	+	intron (CHD7, intron 23 of 37)	NA	119606	LOC100130298
interval_96955	chrX	71364302	71365400	+	intron (FLJ44635, intron 1 of 1)	NA	817	FLJ44635
interval_8882	chr10	13757602	13759400	+	intron (FRMD4A, intron 12 of 24)	NA	129562	PRPF18
interval_32955	chr16	57158502	57159700	+	intron (CPNE2, intron 10 of 15)	NA	32646	CPNE2
interval_35735	chr17	43376002	43377800	+	intron (MAP3K14, intron 1 of 15)	NA	17529	MAP3K14
interval_56853	chr3	47940802	47941800	+	intron (MAP4, intron 8 of 18)	NA	50256	MIR1226
interval_91165	chr8	144518802	144520500	+	TTS (ZC3H3)	NA	-7049	MAFA
interval_36865	chr17	73548102	73550200	+	intron (LLGL2, intron 2 of 25)	NA	27368	LLGL2
interval_33846	chr16	83619302	83621100	+	intron (CDH13, intron 7 of 13)	NA	78250	MIR3182
interval_17696	chr11	126563002	126565100	+	intron (KIRREL3, intron 1 of 15)	NA	38070	LOC101929427
interval_82761	chr7	55487302	55488400	+	intron (LANCL2, intron 6 of 8)	NA	54710	LANCL2
interval_64493	chr4	80157302	80160200	+	intron (LINC01088, intron 4 of 5)	NA	88420	NAA11
interval_2856	chr1	66428202	66430300	+	intron (PDE4B, intron 3 of 16)	NA	-29048	PDE4B
interval_23508	chr13	44317602	44318900	+	intron (ENOX1, intron 1 of 15)	NA	42865	ENOX1
interval_14206	chr11	28344802	28346000	+	intron (METTL15, intron 6 of 6)	NA	153694	MIR8068
interval_53445	chr21	43500502	43502500	+	intron (UMODL1, intron 2 of 22)	NA	18433	UMODL1
interval_80710	chr7	2208702	2210500	+	intron (MAD1L1, intron 9 of 17)	NA	62982	MAD1L1
interval_81941	chr7	33495702	33497400	+	intron (BBS9, intron 18 of 20)	NA	327399	BBS9
interval_12620	chr10	122683902	122685000	+	Intergenic	NA	-73760	WDR11-AS1
interval_18185	chr12	2650702	2652600	+	intron (CACNA1C, intron 9 of 46)	NA	129735	CACNA1C-AS2
interval_58502	chr3	100551502	100553600	+	intron (ABI3BP, intron 26 of 64)	NA	124165	TFG
interval_59764	chr3	134710702	134712200	+	intron (EPHB1, intron 3 of 15)	NA	197352	EPHB1
interval_37270	chr18	171402	173500	+	intron (USP14, intron 3 of 14)	NA	13968	USP14
interval_1045	chr1	23171202	23172700	+	intron (EPHB2, intron 3 of 16)	NA	17768	MIR4253
interval_29116	chr15	38338802	38341300	+	intron (LINC02345, intron 2 of 3)	NA	7457	LINC02345
interval_68660	chr5	14805702	14806700	+	intron (ANKH, intron 1 of 11)	NA	19920	MIR4637
interval_27135	chr14	65201302	65202800	+	intron (PLEKHG3, intron 12 of 16)	NA	30925	PLEKHG3
interval_98318	chrX	132032002	132033800	+	intron (HS6ST2, intron 3 of 5)	NA	62522	HS6ST2
interval_54706	chr22	43003802	43005900	+	intron (POLDIP3, intron 1 of 8)	NA	6117	POLDIP3
interval_48437	chr2	191913902	191915700	+	intron (STAT4, intron 14 of 23)	NA	28549	LOC105373805
interval_3940	chr1	97965502	97967300	+	intron (DPYD, intron 13 of 22)	NA	-296076	DPYD-AS2
interval_4440	chr1	115830402	115832400	+	intron (NGF, intron 2 of 2)	NA	49456	NGF
interval_4622	chr1	120601002	120603100	+	intron (NOTCH2, intron 1 of 21)	NA	10266	NOTCH2
interval_80237	chr6	162655302	162656400	+	intron (PRKN, intron 3 of 10)	NA	-492313	PACRG
interval_82978	chr7	70037102	70041000	+	intron (AUTS2, intron 5 of 18)	NA	-558472	GALNT17
interval_5203	chr1	162632602	162634500	+	intron (DDR2, intron 2 of 17)	NA	31323	DDR2
interval_11352	chr10	90984102	90985900	+	intron (LIPA, intron 5 of 9)	NA	-17930	CH25H
interval_92347	chr9	32463102	32464900	+	intron (DDX58, intron 16 of 17)	NA	62321	DDX58
interval_92378	chr9	33748902	33750600	+	promoter-TSS (PRSS3)	NA	-713	PRSS3
interval_73294	chr5	151451002	151453800	+	intron (LINC01933, intron 1 of 2)	NA	113942	LINC01933
interval_88489	chr8	73588502	73590500	+	intron (KCNB2, intron 2 of 2)	NA	-54779	LOC101926908
interval_61410	chr3	180783302	180785300	+	intron (SOX2-OT, intron 1 of 6)	NA	-76739	DNAJC19
interval_83	chr1	2252702	2255800	+	intron (MORN1, intron 13 of 13)	NA	29849	LOC100129534
interval_34633	chr17	10094702	10097200	+	intron (GAS7, intron 1 of 13)	NA	180371	MYH13
interval_26972	chr14	60339002	60340400	+	Intergenic	NA	-2144	RTN1
interval_11837	chr10	103718202	103720200	+	intron (C10orf76, intron 20 of 25)	NA	96731	C10orf76
interval_24840	chr13	84811202	84812300	+	intron (LINC00333, intron 1 of 6)	NA	97014	LINC00333
interval_6705	chr1	204306702	204310500	+	intron (PLEKHA6, intron 1 of 22)	NA	20456	PLEKHA6
interval_27170	chr14	65951702	65952700	+	intron (FUT8, intron 2 of 9)	NA	14381	MIR625
interval_42463	chr2	15701502	15703600	+	Intergenic	NA	-1079	NBAS
interval_36320	chr17	58713202	58714300	+	intron (PPM1D, intron 3 of 5)	NA	36207	PPM1D
interval_45359	chr2	105026702	105027700	+	Intergenic	NA	-2411	LOC100287010
interval_62917	chr4	21382002	21383100	+	intron (KCNIP4, intron 2 of 8)	NA	83830	MIR7978
interval_88442	chr8	72221102	72223000	+	intron (EYA1, intron 6 of 16)	NA	52416	EYA1
interval_33197	chr16	65564602	65567400	+	intron (LINC00922, intron 2 of 8)	NA	44202	LINC00922
interval_43597	chr2	45997302	45999500	+	intron (PRKCE, intron 1 of 14)	NA	119358	PRKCE
interval_95243	chr9	137265702	137268800	+	intron (RXRA, intron 1 of 9)	NA	-4006	MIR4669
interval_65604	chr4	113510202	113511300	+	intron (ZGRF1, intron 10 of 26)	NA	-47369	LARP7
interval_86751	chr8	19821702	19823800	+	intron (LPL, intron 9 of 9)	NA	26169	LPL
interval_55622	chr3	15348402	15351000	+	intron (SH3BP5, intron 2 of 8)	NA	33200	SH3BP5
interval_22232	chr12	121330302	121332400	+	intron (SPPL3, intron 1 of 10)	NA	10804	SPPL3
interval_79146	chr6	134338302	134340100	+	intron (SLC2A12, intron 2 of 4)	NA	34588	SLC2A12
interval_15494	chr11	69957302	69958800	+	intron (ANO1, intron 7 of 25)	NA	33643	ANO1
interval_11673	chr10	100005802	100007800	+	TTS (LOXL4)	NA	21206	LOXL4
interval_20315	chr12	70080002	70081400	+	intron (BEST3, intron 3 of 3)	NA	12495	BEST3
interval_80410	chr6	166967902	166969700	+	intron (RPS6KA2, intron 2 of 21)	NA	-45880	MIR1913
interval_57124	chr3	54358202	54359800	+	intron (CACNA2D3, intron 3 of 37)	NA	202308	CACNA2D3
interval_450	chr1	9330702	9331700	+	exon (H6PD, exon 5 of 5)	NA	-21740	SPSB1
interval_27289	chr14	68942402	68945500	+	intron (RAD51B, intron 10 of 10)	NA	151553	LOC100996664
interval_49634	chr2	223136402	223138800	+	intron (PAX3, intron 4 of 8)	NA	-25265	CCDC140
interval_29624	chr15	57527002	57530700	+	intron (TCF12, intron 12 of 19)	NA	42004	SNORD13D
interval_22720	chr12	133184002	133186500	+	intron (LRCOL1, intron 1 of 5)	NA	1786	LRCOL1
interval_61295	chr3	177400002	177401800	+	intron (LINC00578, intron 3 of 3)	NA	-133752	LINC02015
interval_30301	chr15	72070902	72072800	+	exon (THSD4, exon 17 of 17)	NA	-31037	NR2E3
interval_17376	chr11	119587602	119589800	+	intron (NECTIN1, intron 1 of 5)	NA	10734	NECTIN1
interval_19304	chr12	41681002	41682100	+	intron (PDZRN4, intron 3 of 9)	NA	99301	PDZRN4
interval_69778	chr5	58447802	58449700	+	intron (PDE4D, intron 5 of 14)	NA	123194	PDE4D
interval_68646	chr5	14462802	14464900	+	promoter-TSS (SNORD170)	NA	-241	SNORD170
interval_29680	chr15	58722702	58724900	+	promoter-TSS (LIPC)	NA	-374	LIPC
interval_17698	chr11	126569602	126574100	+	intron (KIRREL3, intron 1 of 15)	NA	45870	LOC101929427
interval_30614	chr15	78747402	78748700	+	intron (IREB2, intron 2 of 20)	NA	17533	IREB2
interval_37585	chr18	8786102	8788000	+	intron (MTCL1, intron 7 of 16)	NA	69682	MTCL1
interval_84922	chr7	126328202	126330200	+	intron (GRM8, intron 7 of 10)	NA	369037	MIR592
interval_59600	chr3	129940702	129942600	+	intron (COL6A4P2, intron 6 of 22)	NA	9988	COL6A4P2
interval_3797	chr1	94198102	94199600	+	intron (BCAR3, intron 2 of 13)	NA	-51925	BCAR3
interval_28099	chr14	90509502	90511400	+	exon (TDP1, exon 16 of 16)	NA	-17658	KCNK13
interval_584	chr1	12456002	12457000	+	intron (VPS13D, intron 60 of 69)	NA	-110799	SNORA59A
interval_62485	chr4	8045702	8047700	+	intron (ABLIM2, intron 4 of 14)	NA	27042	ABLIM2
interval_5293	chr1	165241302	165242300	+	intron (LMX1A, intron 3 of 8)	NA	83677	LMX1A
interval_92489	chr9	36867002	36869100	+	intron (PAX5, intron 6 of 7)	NA	-3746	MIR4540
interval_62207	chr4	2385502	2388400	+	intron (ZFYVE28, intron 1 of 6)	NA	33419	ZFYVE28
interval_143	chr1	3131402	3137300	+	intron (PRDM16, intron 2 of 16)	NA	89812	MIR4251
interval_13917	chr11	19537202	19538300	+	intron (NAV2-AS4, intron 3 of 3)	NA	7874	NAV2-AS4
interval_13206	chr11	1876502	1878300	+	intron (LSP1, intron 1 of 10)	NA	3365	MIR4298
interval_31505	chr16	1791402	1792400	+	intron (MAPK8IP3, intron 4 of 31)	NA	6915	MIR3177
interval_43120	chr2	32459902	32461500	+	intron (NLRC4, intron 7 of 8)	NA	30111	NLRC4
interval_71507	chr5	108527702	108529800	+	exon (FER, exon 11 of 11)	NA	216924	PJA2
interval_64488	chr4	79978102	79981800	+	intron (LINC01088, intron 2 of 5)	NA	87049	LINC01088
interval_55339	chr3	8530802	8532100	+	intron (LMCD1-AS1, intron 3 of 3)	NA	11893	LMCD1-AS1
interval_76143	chr6	39399902	39400900	+	intron (KIF6, intron 12 of 21)	NA	-110071	KCNK16
[truncated: 4,180 more rows]

## Sheet: Figure 5A
output_prefix	motif_id	total_tfbs	change	pvalue	log10_pval	sig
_PLAG1_MA0163.1	PLAG1_MA0163.1	98101	0.15423	6.00074e-167	166.222	NP_D5_WT_footprints_up
_Zfx_MA0146.2	Zfx_MA0146.2	98465	0.13041	4.16904e-159	158.38	NP_D5_WT_footprints_up
_SP2_MA0516.1	SP2_MA0516.1	227134	0.19732	1.22444e-196	195.912	NP_D5_WT_footprints_up
_NRF1_MA0506.1	NRF1_MA0506.1	44271	0.24751	8.9346e-173	172.049	NP_D5_WT_footprints_up
_Klf1_MA0493.1	Klf1_MA0493.1	95813	0.16017	4.56962e-166	165.34	NP_D5_WT_footprints_up
_E2F4_MA0470.1	E2F4_MA0470.1	50617	0.21165	9.52216e-167	166.021	NP_D5_WT_footprints_up
_ZBTB33_MA0527.1	ZBTB33_MA0527.1	13909	0.17887	6.64786e-125	124.177	NP_D5_WT_footprints_up
_SP1_MA0079.3	SP1_MA0079.3	231086	0.18096	6.21302e-192	191.207	NP_D5_WT_footprints_up
_KLF5_MA0599.1	KLF5_MA0599.1	184057	0.18409	2.37224e-189	188.625	NP_D5_WT_footprints_up
_Hes1_MA1099.1	Hes1_MA1099.1	14806	0.18094	1.28064e-138	137.893	NP_D5_WT_footprints_up
_Tcfl5_MA0632.1	Tcfl5_MA0632.1	11711	0.21217	4.11189e-135	134.386	NP_D5_WT_footprints_up
_HINFP_MA0131.2	HINFP_MA0131.2	23678	0.2088	5.36829e-148	147.27	NP_D5_WT_footprints_up
_SP4_MA0685.1	SP4_MA0685.1	86499	0.20659	4.54633e-183	182.342	NP_D5_WT_footprints_up
_T_MA0009.2	T_MA0009.2	15665	0.13216	3.81111e-124	123.419	NP_D5_WT_footprints_up
_EGR2_MA0472.2	EGR2_MA0472.2	31818	0.20513	4.79924e-155	154.319	NP_D5_WT_footprints_up
_EGR3_MA0732.1	EGR3_MA0732.1	54858	0.23983	1.92778e-171	170.715	NP_D5_WT_footprints_up
_EGR4_MA0733.1	EGR4_MA0733.1	53087	0.20128	1.69087e-167	166.772	NP_D5_WT_footprints_up
_KLF14_MA0740.1	KLF14_MA0740.1	65442	0.22625	1.16356e-175	174.934	NP_D5_WT_footprints_up
_KLF16_MA0741.1	KLF16_MA0741.1	133242	0.20667	2.19014e-183	182.66	NP_D5_WT_footprints_up
_Klf12_MA0742.1	Klf12_MA0742.1	55901	0.17094	1.38265e-160	159.859	NP_D5_WT_footprints_up
_SP3_MA0746.1	SP3_MA0746.1	135910	0.20282	4.26549e-184	183.37	NP_D5_WT_footprints_up
_SP8_MA0747.1	SP8_MA0747.1	109664	0.19515	4.92738e-177	176.307	NP_D5_WT_footprints_up
_ZNF740_MA0753.1	ZNF740_MA0753.1	61863	0.17116	5.68555e-163	162.245	NP_D5_WT_footprints_up
_TBX5_MA0807.1	TBX5_MA0807.1	44437	0.13166	1.58953e-148	147.799	NP_D5_WT_footprints_up
_HES7_MA0822.1	HES7_MA0822.1	13803	0.13354	1.18481e-116	115.926	NP_D5_WT_footprints_up
_KLF9_MA1107.1	KLF9_MA1107.1	107260	0.147	4.74107e-167	166.324	NP_D5_WT_footprints_up
_TFDP1_MA1122.1	TFDP1_MA1122.1	52224	0.21048	5.42674e-167	166.265	NP_D5_WT_footprints_up
_ZBTB7A_MA0750.2	ZBTB7A_MA0750.2	49121	0.13306	2.96964e-147	146.527	NP_D5_WT_footprints_up
_EGR1_MA0162.3	EGR1_MA0162.3	33206	0.22223	2.02555e-164	163.693	NP_D5_WT_footprints_up
_Mecom_MA0029.1	Mecom_MA0029.1	42740	-0.09624	7.4643e-132	131.127	NP_D5_MEKI_footprints_up
_PBX1_MA0070.1	PBX1_MA0070.1	27025	-0.10408	5.3456e-123	122.272	NP_D5_MEKI_footprints_up
_SOX9_MA0077.1	SOX9_MA0077.1	36295	-0.19254	3.66966e-155	154.435	NP_D5_MEKI_footprints_up
_Sox17_MA0078.1	Sox17_MA0078.1	35755	-0.14201	3.54528e-144	143.45	NP_D5_MEKI_footprints_up
_SRY_MA0084.1	SRY_MA0084.1	60552	-0.10488	1.08612e-145	144.964	NP_D5_MEKI_footprints_up
_Sox5_MA0087.1	Sox5_MA0087.1	60279	-0.12636	1.69913e-148	147.77	NP_D5_MEKI_footprints_up
_Sox6_MA0515.1	Sox6_MA0515.1	85149	-0.186	1.62059e-177	176.79	NP_D5_MEKI_footprints_up
_Sox3_MA0514.1	Sox3_MA0514.1	121577	-0.14852	3.01926e-173	172.52	NP_D5_MEKI_footprints_up
_Gata4_MA0482.1	Gata4_MA0482.1	42044	-0.09867	2.0848e-134	133.681	NP_D5_MEKI_footprints_up
_Gata1_MA0035.3	Gata1_MA0035.3	44824	-0.10015	1.42946e-137	136.845	NP_D5_MEKI_footprints_up
_Sox2_MA0143.3	Sox2_MA0143.3	57538	-0.17225	1.27823e-158	157.893	NP_D5_MEKI_footprints_up
_GRHL1_MA0647.1	GRHL1_MA0647.1	17933	-0.11491	1.44861e-121	120.839	NP_D5_MEKI_footprints_up
_HNF1A_MA0046.2	HNF1A_MA0046.2	34492	-0.0914	2.52667e-120	119.597	NP_D5_MEKI_footprints_up
[truncated: 16 more rows]

## Sheet: Figure 5B
output_prefix	motif_id	total_tfbs	change	pvalue	log10_pval	sig
[truncated: 58 more rows]
