# Supplementary material for: ERK1/2 signalling dynamics promote neural differentiation by regulating chromatin accessibility and the polycomb repressive complex
Source: PLoS Biol. 2022 Dec 1;20(12):e3000221. doi: 10.1371/journal.pbio.3000221 (PMC9746999; doi:10.1371/journal.pbio.3000221)
Supplement: S9 Data — (XLSX) [file pbio.3000221.s023.xlsx]

## Sheet: Western blot data
Figure S5B'
			% of phospho ERK compared to DMSO			average	STDEV	SEM
			R1	R2	R3
	DMSO	44	100	100	100	100	1.00486e-14	5.80156e-15
		42	100	100	100	100	0	0
	3μM MEKi	44	27.5124	14.5897	25.4841	22.5287	6.94977	4.01245
		42	45.7947	53.4031	4.2506	34.4828	26.4568	15.2748
	the bars in the plot are the average of %of ERK phosphorylated compared to DMSO over 3 replicates and the error bars represent SEM

## Sheet: ChIP data
Figures S5 C-E
	Jarid2											Ring1B										H3K27me3
		% input
				GW10	GAPDH TSS	PAX6 TSS	PAX6 Exon9	HOXD11 TSS						GW10	GAPDH TSS	PAX6 TSS	PAX6 Exon9	HOXD11 TSS						GW10	GAPDH TSS	PAX6 TSS	PAX6 Exon9	HOXD11 TSS
	IgG	DMSO	R1	0.000765449	0.0142647	0.000179582	0.0209815	0.00331202			Ring1B	DMSO	R1	0.00147875	0.0792156	1.4259	1.49492	0.464987			IgG	DMSO	R1	0.00057543	0.292585	0.0125915	0.0332676	0.0248938
			R2	0.0346403	0.0876923	0.0446642	0.0546082	0.0520218					R2	0.0866851	0.987552	1.67628	2.04948	1.89027					R2	0.00911165	0.0335377	0.00239669	0.0510691	0.0247218
			R3	0.00133427	0.00514336	0.00191992	0.0189533	0.00976562					R3	0.0289277	0.326524	1.02002	1.19908	0.982999					R3	0.00654796	0.0386138	0.0157184	0.0444582	0.0281042
			Average	0.0122467	0.0357001	0.0155879	0.0315143	0.0216998					Average	0.0390305	0.46443	1.37407	1.58116	1.11275					Average	0.00541168	0.121579	0.0102355	0.0429317	0.0259066
			Stdev	0.0193955	0.045257	0.0251958	0.0200256	0.0264571					Stdev	0.0434923	0.469609	0.331187	0.431712	0.721448					Stdev	0.00438008	0.148117	0.00696633	0.00899841	0.00190511
			SEM	0.011198	0.0261291	0.0145468	0.0115618	0.015275					SEM	0.0251103	0.271129	0.191211	0.249249	0.416528					SEM	0.00252884	0.0855157	0.00402201	0.00519523	0.00109992
		MEKi	R1	0.00194672	0.00852114	0.00653285	0.0157912	0.0141662				MEKi	R1	0.0155378	0.17297	0.663696	0.845921	0.653048				MEKi	R1	0.00602535	0.0491021	0.00328914	0.0497875	0.0472654
			R2	0.000510876	0.00787736	0.00359929	0.0126791	0.00930311					R2	0.0214224	0.289559	1.02949	1.33354	1.40632					R2	0.0128412	0.0353682	0.00207203	0.0379943	0.0243252
			R3	0.00595615	0.0112567	0.0042902	0.0300865	0.0241572					R3	0.108713	0.694283	2.51158	2.40927	2.03533					R3	0.0255051	0.0537321	0.0107857	0.0790328	0.0522025
			Average	0.00280458	0.0092184	0.00480745	0.0195189	0.0158755					Average	0.0485577	0.385604	1.40159	1.52958	1.3649					Average	0.0147906	0.0460674	0.00538229	0.0556049	0.0412643
			Stdev	0.00282218	0.00179433	0.00153366	0.00928315	0.00757311					Stdev	0.0521789	0.273606	0.978525	0.799897	0.69207					Stdev	0.00988508	0.00955068	0.00471888	0.0211286	0.014876
			SEM	0.00162938	0.00103596	0.000885456	0.00535963	0.00437234					SEM	0.0301255	0.157966	0.564952	0.461821	0.399567					SEM	0.00570715	0.00551409	0.00272445	0.0121986	0.00858865
	Jarid2	DMSO	R1	0.0109615	0.0206926	0.065695	0.110741	0.120904													H3K27me3	DMSO	R1	0.0110633	0.300117	0.216924	0.640348	0.442964
			R2	0.0181393	0.037428	0.0388824	0.0396078	0.0504825				% input for each replicate for IgG controls and Ring1B, Jarid2and H3K27me3											R2	0.0499027	0.0381703	0.701539	0.399222	0.751023
			R3	0.0047274	0.00294387	0.0156098	0.0346403	0.0183925				IgG for Jarid2 and Ring1B are the same; IgG for histone mods are the same											R3	0.0718897	0.0627284	0.830429	1.27332	1.57854
			Average	0.0112761	0.0203548	0.0400624	0.061663	0.0632595				replicates are shown as different data points in the graph											Average	0.0442852	0.133672	0.582964	0.770963	0.924177
			Stdev	0.00671147	0.0172445	0.0250635	0.0425753	0.0524363				the average is shown as bar for each replicate set											Stdev	0.0307998	0.144667	0.323484	0.45145	0.587258
			SEM	0.00387487	0.00995614	0.0144704	0.0245809	0.0302741				the error bars show the SEM for each replicate set											SEM	0.0177823	0.0835238	0.186764	0.260645	0.339054
		MEKi	R1	0.000140897	0.00517316	2.95175e-05	0.00586059	0.0159562														MEKi	R1	0.00393413	0.0327717	0.0493865	0.785633	0.136024
			R2	0.000958851	0.00277864	0.00180381	0.00938948	0.00718197															R2	0.0407213	0.168629	0.556812	1.68794	0.822789
			R3	0.0182655	0.0238521	0.0491021	0.0310756	0.0215714															R3	0.0469932	0.0191072	0.739828	0.869703	0.711332
			Average	0.00645507	0.0106013	0.0169785	0.0154419	0.0149032															Average	0.0305495	0.0735028	0.448675	1.11442	0.556715
			Stdev	0.0102363	0.0115378	0.027834	0.0136537	0.00725227															Stdev	0.023262	0.0826649	0.357697	0.498452	0.368567
			SEM	0.00590991	0.00666137	0.01607	0.00788297	0.0041871															SEM	0.0134303	0.0477266	0.206517	0.287782	0.212792

## Sheet: RT-qPCR data
Figures S5 F-F''
			relative to GAPDH
			replicate 1	replicate 2	replicate 3	average	Stdev	SEM
	Pax6	H9 hESCs	1	1	1	1	0	0
		NMP-L (D3)	0.632417	0.0616862	0.106738	0.266947	0.317307	0.183197
		NMP 3h DMSO	0.221993	1.37097	0.0511652	0.548043	0.717776	0.414408
		NMP 3h MEKi	0.416819	0.167974	0.12216	0.235651	0.15856	0.091544
	HoxD11	H9 hESCs	1	1	1	1	0	0
		NMP-L (D3)	2.10116	1.88104	0.181765	1.0314	1.20157	0.849637
		NMP 3h DMSO	455.523	1.0356	0.0644884	0.550046	0.686682	0.485558
		NMP 3h MEKi	126.562	1.02865	0.288629	0.658641	0.523276	0.370012
	Jarid2	H9 hESCs	1	1	1	1	0	0
		NMP-L (D3)	0.124876	0.131043	0.0068477	0.087589	0.069992	0.04041
		NMP 3h DMSO	0.0683915	0.233808	0.0110189	0.104406	0.115679	0.066787
		NMP 3h MEKi	0.144682	0.146122	0.0179631	0.102923	0.073581	0.042482
	replicates are shown as different data points in the graph
	the average is shown as bar for each replicate set
	the error bars show the SEM for each replicate set
