# Supplementary material for: ERK1/2 signalling dynamics promote neural differentiation by regulating chromatin accessibility and the polycomb repressive complex
Source: PLoS Biol. 2022 Dec 1;20(12):e3000221. doi: 10.1371/journal.pbio.3000221 (PMC9746999; doi:10.1371/journal.pbio.3000221)
Supplement: S10 Data — (XLSX) [file pbio.3000221.s024.xlsx]

## Sheet: Westen Blot data
Figure 6B'
		% of phospho ERK compared to DMSO			average	STDEV	SEM
	phospho	R1	R2	R3
DMSO	44	100	100	100	100	0	0
	42	100	100	100	100	0	0
3μM MEKi	44	62.8353	61.4491	316.285	146.857	146.731	84.7152
	42	19.6597	117.151	0.936333	45.9156	62.3977	36.0254
	the bars in the plot are the average of %of ERK phosphorylated compared to DMSO over 3 replicates and the error bars represent SEM

## Sheet: ChIP data
Figures 6C-C''
	Jarid2											Ring1B										H3K27me3
		% input
				GW10	GAPDH TSS	PAX6 TSS	PAX6 Exon9	HOXD11 TSS						GW10	GAPDH TSS	PAX6 TSS	PAX6 Exon9	HOXD11 TSS						GW10	GAPDH TSS	PAX6 TSS	PAX6 Exon9	HOXD11 TSS
	IgG	DMSO	R1	0.000640696	0.00393868	0.00213521	0.0030618	0.020034			Ring1B	DMSO	R1	0.154813	3.32171	7.16978	4.48548	6.92555			IgG	DMSO	R1	0.00226218	0.0145644	0.00669328	0.056534	0.04732
			R2	0.00217003	0.00430013	0.00867008	0.0175619	0.0339274					R2	0.0717238	0.7966	7.14497	4.37291	5.16438					R2	0.00187824	0.00492815	0.0133094	0.0185204	0.0181812
			R3	0.00152384	0.0116268	0.00301965	0.0366154	0.0193516					R3	0.0231196	0.405262	6.73617	3.78055	4.67596					R3	0.000490065	0.0114535	0.00167913	0.080136	0.0739108
			Average	0.00144485	0.00662186	0.00460831	0.0190797	0.0244377					Average	0.0832187	1.50786	7.01697	4.21298	5.58863					Average	0.00154349	0.0103154	0.00722728	0.0517301	0.0464707
			Stdev	0.000767718	0.00433815	0.00354528	0.0168282	0.00822544					Stdev	0.0665947	1.58298	0.243499	0.378703	1.18328					Stdev	0.000932275	0.00491793	0.00583352	0.0310874	0.0278745
			SEM	0.000443242	0.00250463	0.00204687	0.00971578	0.00474896					SEM	0.0384485	0.913937	0.140584	0.218644	0.683168					SEM	0.000538249	0.00283937	0.00336799	0.0179483	0.0160933
		MEKi	R1	0.00132352	0.012577	0.00145503	0.00570033	0.0103224				MEKi	R1	0.0163859	0.522533	1.20185	0.875752	1.16091				MEKi	R1	0.00363691	0.0799511	0.00257465	0.0371265	0.0254168
			R2	0.00109762	0.0104907	0.00198992	0.0128858	0.0107857					R2	0.025891	0.267373	2.00731	1.73139	1.57127					R2	0.000274405	0.00308309	0.00124924	0.00852114	0.00550616
			R3	0.00024874	0.00902783	0.000763683	0.0210787	0.0201734					R3	0.0143308	0.205697	1.05234	1.3061	0.83235					R3	0.0149394	0.113068	0.0647906	0.0765172	0.114911
			Average	0.00088996	0.0106985	0.00140288	0.0132216	0.0137605					Average	0.0188692	0.331868	1.4205	1.30441	1.18818					Average	0.00628356	0.0653674	0.0228715	0.0407216	0.0486115
			Stdev	0.000566683	0.00178367	0.000614781	0.00769467	0.00555853					Stdev	0.00616725	0.167976	0.51366	0.42782	0.370212					Stdev	0.00768236	0.0564241	0.0363091	0.0341403	0.0582741
			SEM	0.000327175	0.0010298	0.000354944	0.00444252	0.00320922					SEM	0.00356066	0.096981	0.296562	0.247002	0.213742					SEM	0.00443542	0.0325765	0.020963	0.0197109	0.0336446
	Jarid2	DMSO	R1	0.0368701	0.109722	0.308198	0.148163	0.52193			% input for each replicate for IgG controls and Ring1B, Jarid2and H3K27me3										H3K27me3	DMSO	R1	0.169215	0.0740817	0.866694	1.18257	1.4161
			R2	0.0144305	0.0894316	0.215675	0.134772	0.399683			IgG for Jarid2 and Ring1B are the same; IgG for histone mods are the same												R2	1.14493	0.0571908	3.35256	6.04299	8.06642
			R3	0.018435	0.034841	0.203335	0.284913	0.514744			replicates are shown as different data points in the graph												R3	2.63036	0.367359	5.91862	8.93992	9.9539
			Average	0.0232452	0.0779983	0.242402	0.189283	0.478786			the average is shown as bar for each replicate set												Average	1.31484	0.16621	3.37929	5.38849	6.47881
			Stdev	0.0119682	0.0387278	0.0573136	0.0830885	0.0685992			the error bars show the SEM for each replicate set												Stdev	1.23934	0.174404	2.52607	3.91987	4.48485
			SEM	0.00690983	0.0223595	0.03309	0.0479712	0.0396057															SEM	0.715533	0.100692	1.45843	2.26314	2.58933
		MEKi	R1	0.000407361	0.0117755	0.00928164	0.00570033	0.0231196														MEKi	R1	0.632262	0.579118	2.39263	3.56836	3.69847
			R2	0.00524537	0.0093354	0.0348007	0.0445611	0.0587987															R2	1.80806	0.960547	0.133687	8.56584	6.52176
			R3	0.0151479	0.0458139	0.0744248	0.0761644	0.0887113															R3	2.42043	0.475306	5.1943	8.45768	7.37135
			Average	0.00693354	0.0223082	0.0395024	0.042142	0.0568765															Average	1.62025	0.671657	2.57354	6.86396	5.86386
			Stdev	0.00751387	0.020393	0.0328251	0.0352943	0.0328381															Stdev	0.908756	0.255514	2.53515	2.85458	1.92279
			SEM	0.00433814	0.0117739	0.0189516	0.0203772	0.0189591															SEM	0.524671	0.147521	1.46367	1.6481	1.11013

## Sheet: RT-qPCR data
Figures 6D-D''
			relative to GAPDH
			replicate 1	replicate 2	replicate 3	average	Stdev	SEM
	Pax6	H9 hESCs	1	1	1	1	0	0
		NMP-L (D3)	0.632417	0.0616862	0.106738	0.266947	0.317307	0.183197
		NMP 12h DMSO	0.399149	0.222453	0.0125071	0.21137	0.193559	0.111751
		NMP 12h MEKi	0.207021	0.141385	0.00784	0.118749	0.101501	0.058602
	HoxD11	H9 hESCs	1	1	1	1	0	0
		NMP-L (D3)	2.10116	1.88104	0.181765	1.0314	1.20157	0.849637
		NMP 12h DMSO	494.488	0.851752	0.568322	0.710037	0.200415	0.141715
		NMP 12h MEKi	1044.58	1.35689	0.207625	0.782258	0.812654	0.574633
	Jarid2	H9 hESCs	1	1	1	1	0	0
		NMP-L (D3)	0.124876	0.131043	0.0068477	0.087589	0.069992	0.04041
		NMP 12h DMSO	0.198466	0.0614275	0.0328627	0.097586	0.088525	0.05111
		NMP 12h MEKi	0.376257	0.0738909	0.0135369	0.154562	0.194351	0.112209
	replicates are shown as different data points in the graph
	the average is shown as bar for each replicate set
	the error bars show the SEM for each replicate set

## Sheet: FISH data
NMP-L untreated	NMP-L 12h DMSO	NMP-L 12h MEKi		Figure 6E'
1.11027	0.255764	0.0556347		data shown here are interprobedistances squared
0.821449	0.423501	0.441033
0.395527	0.352368	0.232341
0.387027	0.121716	0.522843
0.537837	0.291599	0.760118		Box plots for figure were generated with Prism9
0.515838	0.386725	0.324555		Mann Whitney - test/RankSum-test was performed in Prism9
0.0302376	0.089517	0.584529
0.46679	0.162887	0.443023
0.168659	0.0785306	0.649397
0.170111	0.199294	0.307498
0.641723	0.291284	0.0069876
0.119526	0.265181	0.314047
0.0867962	0.158011	0.0457295
0.1018	0.0697958	0.677107
0.01725	0.135207	0.0301788
0.00409146	0.15719	1.8605
0.0335449	0.0385884	0.0215017
0.0174409	0.0405762	0.347353
0.0509317	0.0470809	0.358343
0.0224216	0.0305293	0.228526
0.100999	0.0602058	0.373367
0.0933425	0.0318712	0.147814
0.417553	0.0328827	0.137574
0.13541	0.0217017	0.364271
0.131247	0.0277981	0.452728
0.00934444	0.140929	0.439188
0.0448408	0.0931805	0.356279
0.0692012	0.653581	0.212288
0.0975916	0.0900739	0.287491
0.0683267	0.0974748	0.116963
0.0146878	0.13979	0.400727
0.069153	0.13218	0.276074
0.0185467	0.314844	0.599105
0.0477903	0.187148	0.533458
0.06035	0.187013	0.282113
0.137289	0.249443	0.45005
0.0899376	0.0725152	0.305648
0.0349662	0.0045071	0.908112
0.146926	0.0959317	0.13614
0.160323	0.00600894	0.241597
0.0823403	0.0138796	0.359085
0.0326955	0.197803	0.245553
0.0472233	0.18514	0.0336553
0.045225	0.0712772	0.0706554
0.0407451	0.0256416	0.0649455
0.113509	0.125425	0.116202
0.0450569	0.147718	0.130302
0.248529	0.340616	0.156962
0.0500782	0.28369	0.2476
0.297795	0.136696	0.03122
0.0794804	0.521243	0.523321
0.0959692	0.162875	0.110763
0.0353301	0.170386	0.0311525
0.0765095	0.393689	0.360312
0.0677801	0.252806	0.681916
0.0174862	0.02798	0.402747
0.0370194	0.206871	0.165009
0.030601	0.160939	0.142271
0.0856965	0.158343	0.220791
0.0401826	0.116555	0.0719526
0.0698412	0.0234578	0.0919393
0.061684	0.103681	0.614526
0.0813125	0.130407	0.34131
0.101633	0.0578912	0.155823
0.100199	0.0629866	0.295609
0.0180875	0.154053	1.45423
0.407181	0.0454589	1.33855
0.128085	0.0324615	0.649474
0.0573914	0.0370033	0.271806
0.0956465	0.0361504	0.986393
0.0679138	0.0326496	0.64296
0.0198568	0.0452216	0.440458
0.00492717	0.181984	0.230677
0.0272925	0.02406	1.35187
0.0982205	0.047325	0.14214
0.0967658	0.0401933	0.525514
0.170958	0.0252249	0.543931
0.204857	0.031946	0.305772
0.171952	0.0115096	0.0590545
0.10547	0.0121561	0.0984014
0.152084	0.010161	0.305874
0.0174023	0.0120701	0.0571145
0.155404	0.0143757	0.431765
0.0769539	0.0100726	0.0531337
0.130253	0.0149757	2.92775
0.230437	0.02032	2.69447
0.054766	0.0201566	4.27138
0.0468773	0.0894652	0.444213
0.0561872	0.0241942	0.0886896
0.161804	0.0123371	0.398743
0.104381	0.0248089	0.469994
0.031059	0.0330551	0.361756
0.0402737	0.0764141	0.633662
0.105938	0.149705	2.27665
0.286321	0.0315848	1.55864
0.129486	0.043932	1.3754
0.0297971	0.0437351	1.2811
0.0297087	0.0499637	0.792343
0.0797133	0.036908	0.0264256
0.196321	0.0399618	1.06723
0.0925786	0.0554587	0.0194684
0.0544989	0.090886	0.746981
0.0232303	0.050355	1.17715
0.182067	0.0465212	0.375918
0.106664	0.0405482	0.604755
0.0471073	0.041734	0.615509
0.236364	0.120079	1.66032
0.0263439	0.0467728	0.613123
0.0769416	0.0363081	0.158126
0.00400596	0.0841552	0.104411
0.127785	0.046399	0.83932
0.292041	0.324052	0.126061
0.265829	0.0300029	0.426471
0.193179	0.0551845	0.213726
0.151935	0.0335723	0.850415
0.0506979	0.0335856	0.0697132
0.224582	0.0122906	0.0706553
0.120876	0.0119886	0.131696
0.218617	0.00432971	0.0784715
0.0920306	0.0123167	0.221616
0.0503714	0.0152722	0.0947732
0.0925874	0.0168237	0.165953
0.0021704	0.0152813	0.0966528
0.0233337	0.0395119	1.77606
0.0728939	0.0121863	2.19146
0.0195033	0.0194995	0.0511717
0.0442497	0.0332	0.185864
0.00467415	0.0574184	0.106563
0.155095	0.0252298	0.3107
0.068861	0.00756165	0.0781767
0.0143907	0.0173541	0.140318
0.105258	0.0033988	0.91346
0.029071	0.161023	0.115339
0.0204536	0.0121389	0.364958
0.0216585	0.00517214	0.0227566
0.00717483	0.0159919	0.0635775
0.0230866	0.00328624	0.560384
0.18842	0.00262767	0.198373
0.0329897	0.0040139	0.271838
0.0465714	0.169882	0.288472
0.453858	0.0900245	0.987708
0.01909	0.0382695	1.41858
0.0196809	0.3559	0.340297
0.096428	0.199456	1.70651
0.031919	0.032648	0.0844605
0.140638	0.14161	0.472975
0.105713	0.103567	0.436806
0.0459378	0.236871	0.133836
0.0793498	0.0164533	0.324778
0.06705	0.0361285	0.142232
0.00923227	0.0249524	0.2877
0.0151239	0.157746	0.270034
0.0533906	0.24233	0.0731458
0.00821225	0.109633	0.792169
0.00896256	0.0714067	1.43128
0.0213287	0.00410934	0.642294
0.0602511	0.0936174	0.103343
0.0494717	0.0474376	1.58705
0.0312903	0.231229	0.133877
0.0165217	0.259839	0.0208081
0.183066	0.139954	0.953542
0.180557	0.0763232	2.23467
0.0066993	0.194209	0.30067
0.0812541	0.0666725	0.0337694
0.171128	0.0945303	0.0704212
0.0151591	0.238045	0.533399
0.0572605	0.148127	0.0640801
0.120095	0.0759108	0.0800766
0.0445922	0.17158	0.887211
0.0588546	0.0735684	0.366977
0.0422613	0.191908	0.158491
0.00216518	0.246076	0.0257698
0.0337438	0.0513743	0.0520471
0.0682032	0.136184	0.674974
0.0486327	0.03471	1.47513
0.062208	0.0568483	0.374114
0.0353227	0.145731	0.585168
0.0877227	0.0291681	0.153888
0.0760664	0.0335217	0.281503
0.00940428	0.0377683	0.0701994
0.0953951	0.0326989	1.74584
0.175915	0.0413104	0.223518
0.106454	0.119074	0.491272
0.0703546	0.0965302	0.378133
0.00315219	0.00930731	0.637851
0.0498641	0.00347418	0.0822608
0.0239682	0.363181	0.826385
0.0679627	0.106636	0.0803484
0.0265767	0.167406	0.363889
0.0824354	0.200935	0.477689
0.0637425	0.239059	0.0757257
0.0736014	0.32433	0.0255494
0.190556	0.131195	0.961026
0.0155911	0.188641	0.0321706
0.145998	0.0122055	0.112115
0.0611789	0.348801	0.354663
0.0625139	0.0294111	0.519443
0.0998084	0.0650614	0.320379
0.0312664	0.0234136	0.612782
0.0167414	0.00896085	0.195808
0.0123267	0.111657	2.24733
0.337504	0.0541954	5.88663
0.00355539	0.157685	1.03215
0.0436414	0.00652502	0.150484
0.0881941	0.317091	0.138117
0.160114	0.144089	0.223371
0.238155	0.166193	0.989252
0.0392984	0.0458298	0.550898
0.00298591	0.162933	1.57598
0.0952506	0.0567891	0.751304
0.00993644	0.150494	0.694363
0.0135727	0.0653952	0.0299981
0.0044404	0.172245	0.19732
0.0138168	0.362719	0.852998
0.0124762	0.0236467	1.04756
0.0718343	0.195003	0.0599532
0.023321	0.0243944	0.779823
0.155759	0.0511375	0.0665211
0.0154308	0.257185	0.360693
0.0604088	0.00397809	0.0542322
0.0123428	0.0485344	0.866415
0.0208432	0.109668	0.01014
0.0236013	0.117937	0.426914
0.00277037	0.167403	0.162933
0.0195814	0.229954	0.854063
0.0225064	0.0203256	0.220867
0.0807157	0.0300675	0.0702874
0.0755255	0.0254867	0.175498
0.0188354	0.0405215	0.327588
0.344317	0.0477131	1.05104
0.169019	0.0164512	0.14361
0.0985949	0.00312893	0.049891
0.0478822	0.0613046	0.473086
0.0159888	0.013902	0.646734
0.00542409	0.0104311	1.25162
0.00442009	0.0821005	0.533338
0.0950474	0.0940869	0.641502
0.0769889	0.00481221	0.957743
0.367586	0.397915	2.77051
0.201203	0.0303832	0.755802
0.0463853	0.0378592	0.571451
0.0247415	0.0244217	0.50124
0.0151961	0.0321934	0.716396
0.0274051	0.0139992	0.176322
0.0286673	0.00970885	0.0986865
0.0442038	0.00798883	0.463345
	0.163735	0.920901
	0.0553601	1.58603
	0.027027	0.525165
	0.000284375	0.0999188
	0.0111113	0.595272
	0.00968634	2.70926
	0.0361867	3.75731
	0.000754808	0.916345
	0.00964357	0.398054
	0.00751314	0.396852
	0.450934	0.236649
	0.0430816	0.00592424
	0.203111	0.0258768
	0.0110456	0.334681
	0.00469446	0.0771246
	0.398761	0.0370563
	0.101699	2.7493
	0.423766	1.05836
	0.0029441	0.251844
	0.421276	1.41503
	0.079907	0.750831
	0.0612024	0.0664245
	0.175739	1.09624
	0.156083	0.13893
	0.170543	1.1563
	0.0279097	0.0545522
	0.0833832	0.247677
	0.0820551	0.0264692
	0.00879839	0.344641
	0.0877926	0.0403795
	0.00748525	2.16343
	0.108949	0.147917
	0.0107136	0.417591
	0.0786555	0.222977
	0.0833984	0.185097
	0.00557567	0.132147
	0.0071153	0.853542
	0.0189111	1.2687
	0.248479	0.186576
	0.0430845	1.64866
	0.00930073	0.249357
	0.187005	0.010449
	0.0287145	0.321268
	0.319055	2.54504
	0.204453	0.413264
	0.289041	0.348157
	0.180583	0.0810626
	0.0939492	1.11764
	0.131769	0.135733
	0.0241731	1.97384
	0.183877	0.0619986
	0.0215022	0.0906256
	0.0454068	0.173553
	0.00297951	1.25248
	0.0385528	0.480624
	0.017331	2.1752
	0.0592839
	0.0294173
	0.0357962
	0.136062
	0.0290038
	0.00221906
	0.0591271
	0.0392095
