# Supplementary material for: ERK1/2 signalling dynamics promote neural differentiation by regulating chromatin accessibility and the polycomb repressive complex
Source: PLoS Biol. 2022 Dec 1;20(12):e3000221. doi: 10.1371/journal.pbio.3000221 (PMC9746999; doi:10.1371/journal.pbio.3000221)
Supplement: S11 Data — (XLSX) [file pbio.3000221.s025.xlsx]

## Sheet: ERK
Figure S6C
		% of phospho ERK compared to DMSO			average	STDEV	SEM
		R1	R2	R3
DMSO	44	100	100	100	100	0	0
	42	100	100	100	100	0	0
3μM MEKi	44	62.8353	61.4491	316.285	146.857	146.731	84.7152
	42	19.6597	117.151	0.936333	45.9156	62.3977	36.0254
										the bars in the plot are the average of %of ERK phosphorylated compared to DMSO over 3 replicates and the error bars represent SEM
										ERK data is the same as in S9 data

## Sheet: PKB
Figure S6D
		% of phospho PKB compared to DMSO			average	STDEV	SEM
		R1	R2	R3
	DMSO	100	100	100	100	0	0
	3μM MEKi	100.346	175.556	142.956	139.619	37.7154	21.775
	the bars in the plot are the average of %of ERK phosphorylated compared to DMSO over 3 replicates and the error bars represent SEM
